# Supplementary material for: Crystal structure of a 1,1,2,2-tetra­chloro­ethane-solvated hydrazinecarbo­thio­amide compound
Source: Acta Crystallogr E Crystallogr Commun. 2017 Aug 1;73(Pt 9):1271–4. doi: 10.1107/S2056989017010830 (PMC5588558; doi:10.1107/S2056989017010830)
Supplement: Supplementary file 1 [file e-73-01271-sup1.cif]

##############################################################################
#                                                                            #
# This CIF contains the data in a paper accepted for publication in          #
# Acta Crystallographica Section E. It conforms to the requirements of       #
# Notes for Authors for Acta Crystallographica Section E, and has been       #
# peer reviewed under the auspices of the IUCr Commission on Journals.       #
#                                                                            #
# Full details of the Crystallographic Information File format               #
# are given in the paper "The Crystallographic Information File (CIF):       #
# a New Standard Archive File for Crystallography" by S. R. Hall, F. H.      #
# Allen and I. D. Brown [Acta Cryst. (1991), A47, 655-685].                  #
#                                                                            #
# The current version of the core CIF dictionary is obtainable from          #
# ftp://ftp.iucr.org/pub/cif_core.dic.                                       #
#                                                                            #
# Software is freely available for graphical display of the structure(s)     #
# in this CIF. For information consult the CIF software page                 #
# http://www.iucr.org/resources/cif/software.                                #
#                                                                            #
# This file may be used for bona fide research purposes within the           #
# scientific community so long as proper attribution is given to the journal # 
# article from which it was obtained.                                        #
#                                                                            #
##############################################################################
data_I
_database_code_depnum_ccdc_archive 'CCDC 1564085'
_audit_creation_method     'SHELXL-2014/7'
_journal_date_recd_electronic     2017-06-17
_journal_date_accepted     2017-07-24
_journal_name_full     'Acta Crystallographica, Section E'
_journal_year     2017
_journal_volume     73
_journal_issue      9
_journal_page_first     1271
_journal_page_last     1274
_journal_paper_category     GO
_journal_paper_doi     10.1107/S2056989017010830
_journal_coeditor_code     HB7686
_publ_contact_author_name     'David L. Hughes'
_publ_contact_author_address
;
School of Chemistry,
University of East Anglia,
Norwich, NR4 7TJ,
United Kingdom.
;
_publ_contact_author_email     'd.l.hughes@uea.ac.uk'
_publ_contact_author_fax     ?
_publ_contact_author_phone     '+44 1 603 593 186'
_publ_section_title
;
Crystal structure of a 1,1,2,2-tetrachloroethane-solvated
hydrazinecarbothioamide compound
;
loop_
    _publ_author_name
    _publ_author_footnote
    _publ_author_address
    'Riyadh, Sayed' .
;
Chemistry Department,
Taibah University,
PO Box 30002, Code 14177,
Al-Madinah Al-Munawarah,
Kingdom of Saudi Arabia
;
    'Hughes, David L.' .
;
School of Chemistry,
University of East Anglia,
Norwich NR4 7TJ,
UK
;
    'Said, Musa A' .
;
Chemistry Department,
Taibah University,
PO Box 30002, Code 14177,
Al-Madinah Al-Munawarah,
Kingdom of Saudi Arabia
;
_publ_section_synopsis
;
The crystal structure of the title compound, which contains azomethine groups,
is reported; its keto and enol tautomeric forms are investigated.
;
_chemical_name_systematic
;
[(1-{4-[2-(2,4-Dihydroxyphenyl)diazen-1-yl]phenyl}ethylidene)amino]thiourea
1,1,2,2-tetrachloroethane monosolvate
;
_chemical_name_common     ?
_chemical_formula_moiety     'C15 H15 N5 O2 S, C2 H2 Cl4'
_chemical_formula_sum     'C17 H17 Cl4 N5 O2 S'
_chemical_formula_structural
                             '2-O,4-OH-C6H3-N=NH-C6H4c(Me)=NNHC(=O)NH2, C2H2Cl4'
_chemical_formula_iupac     'C15 H15 N5 O2 S, C2 H2 Cl4'
_chemical_formula_weight     497.21
_chemical_melting_point     ?
_shelx_space_group_comment
;
The symmetry employed for this shelxl refinement is uniquely defined
by the following loop, which should always be used as a source of
symmetry information in preference to the above space-group names.
They are only intended as comments.
;
_space_group_crystal_system     monoclinic
_space_group_name_H-M_alt     'P 21/c'
_space_group_name_Hall     '-P 2ybc'
loop_
    _space_group_symop_operation_xyz
    'x, y, z'
    '-x, y+1/2, -z+1/2'
    '-x, -y, -z'
    'x, -y-1/2, z-1/2'
_cell_length_a     5.9124(2)
_cell_length_b     17.6155(5)
_cell_length_c     20.3351(6)
_cell_angle_alpha     90
_cell_angle_beta     96.563(3)
_cell_angle_gamma     90
_cell_volume     2104.02(11)
_cell_formula_units_Z     4
_cell_measurement_reflns_used     5694
_cell_measurement_theta_min     3.54
_cell_measurement_theta_max     28.73
_cell_measurement_temperature     295(2)
_exptl_crystal_description     prism
_exptl_crystal_colour     'dark red'
_exptl_crystal_size_max     0.42
_exptl_crystal_size_mid     0.09
_exptl_crystal_size_min     0.08
_exptl_crystal_density_diffrn     1.570
_exptl_crystal_density_meas     ?
_exptl_crystal_density_method     ?
_exptl_crystal_F_000     1016
_exptl_absorpt_coefficient_mu     0.687
_exptl_absorpt_correction_type     multi-scan
_exptl_absorpt_process_details
;
(CrysAlis PRO; Agilent, 2014)
;
_shelx_estimated_absorpt_T_min     ?
_shelx_estimated_absorpt_T_max     ?
_exptl_absorpt_correction_T_min     0.728
_exptl_absorpt_correction_T_max     1.000
_exptl_special_details     ?
_diffrn_ambient_temperature     295.0(10)
_diffrn_radiation_type     'Mo-K\a'
_diffrn_radiation_wavelength     0.71073
_diffrn_radiation_source     'Enhance (Mo) X-ray Source'
_diffrn_radiation_monochromator     'graphite'
_diffrn_measurement_device_type
                                   'Oxford Diffraction Xcalibur 3/Sapphire3 CCD'
_diffrn_measurement_method     'Thin slice \f and \w scans'
_diffrn_detector_area_resol_mean     16.0050
_diffrn_reflns_number     28750
_diffrn_reflns_av_R_equivalents     0.0527
_diffrn_reflns_theta_min     3.613
_diffrn_reflns_theta_max     24.999
_diffrn_reflns_theta_full     24.999
_diffrn_measured_fraction_theta_max     0.998
_diffrn_measured_fraction_theta_full     0.998
_diffrn_reflns_limit_h_min     -7
_diffrn_reflns_limit_h_max     7
_diffrn_reflns_limit_k_min     -20
_diffrn_reflns_limit_k_max     20
_diffrn_reflns_limit_l_min     -24
_diffrn_reflns_limit_l_max     24
_refine_special_details     ?
_reflns_number_total     3675
_reflns_number_gt     3213
_reflns_threshold_expression     'I > 2\s(I)'
_refine_ls_structure_factor_coef     Fsqd
_refine_ls_matrix_type     full
_refine_ls_R_factor_all     0.0865
_refine_ls_R_factor_gt     0.0764
_refine_ls_wR_factor_gt     0.1967
_refine_ls_wR_factor_ref     0.2035
_refine_ls_goodness_of_fit_ref     1.087
_refine_ls_restrained_S_all     1.087
_refine_ls_number_reflns     3675
_refine_ls_number_parameters     279
_refine_ls_number_restraints     4
_refine_ls_hydrogen_treatment     mixed
_refine_ls_weighting_scheme     calc
_refine_ls_weighting_details
              'w=1/[\s^2^(Fo^2^)+(0.0938P)^2^+8.2654P] where P=(Fo^2^+2Fc^2^)/3'
_atom_sites_solution_hydrogens     mixed
_atom_sites_solution_primary     direct
_atom_sites_solution_secondary     difmap
_refine_ls_shift/su_max     0.000
_refine_ls_shift/su_mean     0.000
_refine_diff_density_max     0.715
_refine_diff_density_min     -0.786
_refine_ls_extinction_method     none
_refine_ls_extinction_coef     .
loop_
    _atom_type_symbol
    _atom_type_description
    _atom_type_scat_dispersion_real
    _atom_type_scat_dispersion_imag
    _atom_type_scat_source
    'C' 'C' 0.0033 0.0016
                         'International Tables Vol C Tables 4.2.6.8 and 6.1.1.4'
    'H' 'H' 0.0000 0.0000
                         'International Tables Vol C Tables 4.2.6.8 and 6.1.1.4'
    'N' 'N' 0.0061 0.0033
                         'International Tables Vol C Tables 4.2.6.8 and 6.1.1.4'
    'O' 'O' 0.0106 0.0060
                         'International Tables Vol C Tables 4.2.6.8 and 6.1.1.4'
    'S' 'S' 0.1246 0.1234
                         'International Tables Vol C Tables 4.2.6.8 and 6.1.1.4'
    'Cl' 'Cl' 0.1484 0.1585
                         'International Tables Vol C Tables 4.2.6.8 and 6.1.1.4'
_computing_data_collection
;
CrysAlis PRO (Agilent, 2014)
;
_computing_cell_refinement
;
CrysAlis PRO (Agilent, 2014)
;
_computing_data_reduction
;
CrysAlis PRO (Agilent, 2014)
;
_computing_structure_solution
;
SHELXS97 (Sheldrick, 2008)
;
_computing_structure_refinement
;
SHELXL2014 (Sheldrick, 2015)
;
_computing_molecular_graphics
;
ORTEP (Johnson, 1976; Farrugia, 2012)
;
_computing_publication_material
;
SHELXL2014 (Sheldrick, 2015) and WinGX (Farrugia, 2012)
;
loop_
    _atom_site_type_symbol
    _atom_site_label
    _atom_site_fract_x
    _atom_site_fract_y
    _atom_site_fract_z
    _atom_site_U_iso_or_equiv
    _atom_site_adp_type
    _atom_site_calc_flag
    _atom_site_occupancy
    _atom_site_disorder_assembly
    _atom_site_disorder_group
    O O1 0.9543(5) 0.22114(17) 0.20187(14) 0.0225(7) Uani d 1 . .
    C C1 1.0971(7) 0.1827(2) 0.2420(2) 0.0183(9) Uani d 1 . .
    C C2 1.0684(7) 0.1769(2) 0.3120(2) 0.0181(9) Uani d 1 . .
    C C3 1.2286(7) 0.1342(2) 0.3548(2) 0.0217(9) Uani d 1 . .
    H H3 1.2112 0.1308 0.3996 0.026 Uiso calc 1 . .
    C C4 1.4060(7) 0.0984(3) 0.3313(2) 0.0239(10) Uani d 1 . .
    H H4 1.5092 0.0706 0.3596 0.029 Uiso calc 1 . .
    C C5 1.4325(7) 0.1039(2) 0.2629(2) 0.0203(9) Uani d 1 . .
    O O5 1.6154(5) 0.06701(19) 0.24376(17) 0.0270(7) Uani d 1 . .
    C C6 1.2855(7) 0.1452(2) 0.2200(2) 0.0187(9) Uani d 1 . .
    H H6 1.3101 0.1486 0.1757 0.022 Uiso calc 1 . .
    N N7 0.8994(6) 0.2111(2) 0.34044(17) 0.0189(8) Uani d 1 . .
    N N8 0.7553(6) 0.2510(2) 0.30244(17) 0.0184(8) Uani d 1 . .
    C C9 0.5772(7) 0.2898(2) 0.3284(2) 0.0170(8) Uani d 1 . .
    C C10 0.5488(7) 0.2886(2) 0.3949(2) 0.0189(9) Uani d 1 . .
    H H10 0.6486 0.2612 0.4246 0.023 Uiso calc 1 . .
    C C11 0.3698(7) 0.3286(2) 0.4168(2) 0.0194(9) Uani d 1 . .
    H H11 0.3503 0.3277 0.4615 0.023 Uiso calc 1 . .
    C C12 0.2182(7) 0.3702(2) 0.3729(2) 0.0159(8) Uani d 1 . .
    C C13 0.2511(7) 0.3713(2) 0.3063(2) 0.0205(9) Uani d 1 . .
    H H13 0.1541 0.3996 0.2765 0.025 Uiso calc 1 . .
    C C14 0.4281(7) 0.3304(3) 0.2839(2) 0.0221(9) Uani d 1 . .
    H H14 0.4468 0.3303 0.2391 0.027 Uiso calc 1 . .
    C C15 0.0244(7) 0.4110(2) 0.3983(2) 0.0158(8) Uani d 1 . .
    C C151 -0.1144(7) 0.4677(3) 0.3562(2) 0.0235(10) Uani d 1 . .
    H H15A -0.2643 0.4477 0.3439 0.035 Uiso calc 1 . .
    H H15B -0.0428 0.4779 0.3171 0.035 Uiso calc 1 . .
    H H15C -0.1251 0.5139 0.3807 0.035 Uiso calc 1 . .
    N N16 -0.0111(5) 0.39265(19) 0.45721(17) 0.0156(7) Uani d 1 . .
    N N17 -0.1850(5) 0.42611(19) 0.48636(17) 0.0165(7) Uani d 1 . .
    H H17 -0.2660 0.4619 0.4670 0.020 Uiso calc 1 . .
    C C18 -0.2233(7) 0.4003(2) 0.5467(2) 0.0166(9) Uani d 1 . .
    N N19 -0.0835(7) 0.3482(2) 0.57381(19) 0.0249(9) Uani d 1 . .
    S S20 -0.44392(18) 0.43497(6) 0.58404(5) 0.0214(3) Uani d 1 . .
    C C21 0.2745(18) 0.1205(5) 0.5978(4) 0.091(3) Uani d 1 . .
    H H21 0.3296 0.1016 0.6421 0.109 Uiso calc 1 . .
    C C22 0.0344(16) 0.1387(4) 0.5960(4) 0.076(2) Uani d 1 . .
    H H22 0.0155 0.1820 0.6251 0.091 Uiso calc 1 . .
    Cl Cl23 0.4115(4) 0.21230(11) 0.58528(10) 0.0710(6) Uani d 1 . .
    Cl Cl24 0.3333(5) 0.05129(12) 0.53859(10) 0.0888(8) Uani d 1 . .
    Cl Cl25 -0.0877(4) 0.16005(11) 0.51483(9) 0.0729(6) Uani d 1 . .
    Cl Cl26 -0.0903(5) 0.05355(12) 0.62934(11) 0.0894(8) Uani d 1 . .
    H H5O 1.612(8) 0.068(3) 0.2043(10) 0.019(13) Uiso d 1 . .
    H H8N 0.776(8) 0.249(3) 0.2620(11) 0.021(12) Uiso d 1 . .
    H H19A -0.101(7) 0.330(2) 0.6111(13) 0.006(10) Uiso d 1 . .
    H H19B 0.023(6) 0.336(3) 0.552(2) 0.025(13) Uiso d 1 . .
loop_
    _atom_site_aniso_label
    _atom_site_aniso_U_11
    _atom_site_aniso_U_22
    _atom_site_aniso_U_33
    _atom_site_aniso_U_12
    _atom_site_aniso_U_13
    _atom_site_aniso_U_23
    O1 0.0237(16) 0.0269(17) 0.0174(15) 0.0069(13) 0.0040(12) -0.0021(13)
    C1 0.018(2) 0.016(2) 0.021(2) -0.0031(16) 0.0043(17) -0.0043(17)
    C2 0.016(2) 0.016(2) 0.023(2) -0.0029(16) 0.0061(16) -0.0041(17)
    C3 0.024(2) 0.022(2) 0.021(2) 0.0003(17) 0.0072(18) 0.0012(17)
    C4 0.022(2) 0.024(2) 0.026(2) 0.0029(18) 0.0021(18) 0.0023(18)
    C5 0.016(2) 0.016(2) 0.029(2) -0.0015(16) 0.0068(17) -0.0071(18)
    O5 0.0237(16) 0.0311(18) 0.0277(19) 0.0112(14) 0.0090(14) -0.0021(15)
    C6 0.020(2) 0.019(2) 0.018(2) 0.0012(17) 0.0079(17) -0.0043(17)
    N7 0.0172(17) 0.0191(18) 0.0212(18) -0.0015(14) 0.0056(14) -0.0021(15)
    N8 0.0173(18) 0.0221(19) 0.0167(19) 0.0001(14) 0.0065(14) -0.0041(15)
    C9 0.0158(19) 0.017(2) 0.020(2) -0.0013(16) 0.0074(16) -0.0032(16)
    C10 0.017(2) 0.019(2) 0.021(2) 0.0003(16) 0.0023(16) -0.0008(17)
    C11 0.020(2) 0.024(2) 0.015(2) 0.0007(17) 0.0057(16) -0.0029(17)
    C12 0.0152(19) 0.013(2) 0.020(2) -0.0036(15) 0.0046(16) -0.0029(16)
    C13 0.020(2) 0.020(2) 0.022(2) 0.0050(17) 0.0049(17) 0.0043(17)
    C14 0.026(2) 0.025(2) 0.017(2) 0.0006(18) 0.0104(18) -0.0005(17)
    C15 0.0140(19) 0.014(2) 0.020(2) -0.0013(15) 0.0043(16) -0.0029(16)
    C151 0.024(2) 0.025(2) 0.024(2) 0.0067(18) 0.0113(18) 0.0018(18)
    N16 0.0137(16) 0.0143(17) 0.0198(18) 0.0004(13) 0.0061(13) -0.0023(14)
    N17 0.0137(16) 0.0159(17) 0.0205(18) 0.0026(13) 0.0054(13) 0.0006(14)
    C18 0.017(2) 0.016(2) 0.017(2) -0.0047(16) 0.0062(16) -0.0034(16)
    N19 0.028(2) 0.031(2) 0.019(2) 0.0117(17) 0.0143(16) 0.0073(16)
    S20 0.0186(5) 0.0267(6) 0.0208(6) 0.0054(4) 0.0112(4) 0.0042(4)
    C21 0.134(8) 0.088(6) 0.049(4) 0.040(6) -0.003(5) -0.025(4)
    C22 0.122(7) 0.052(4) 0.053(4) 0.027(4) 0.004(4) -0.005(3)
    Cl23 0.0926(14) 0.0562(11) 0.0691(12) -0.0062(10) 0.0310(10) -0.0010(9)
    Cl24 0.136(2) 0.0733(13) 0.0533(11) 0.0549(13) -0.0076(11) -0.0175(9)
    Cl25 0.1051(15) 0.0583(11) 0.0539(10) 0.0306(10) 0.0031(10) 0.0093(8)
    Cl26 0.136(2) 0.0649(13) 0.0658(13) -0.0453(13) 0.0050(12) 0.0031(10)
_geom_special_details
;
 All esds (except the esd in the dihedral angle between two l.s. planes)
 are estimated using the full covariance matrix.  The cell esds are taken
 into account individually in the estimation of esds in distances, angles
 and torsion angles; correlations between esds in cell parameters are only
 used when they are defined by crystal symmetry.  An approximate (isotropic)
 treatment of cell esds is used for estimating esds involving l.s. planes.
;
loop_
    _geom_bond_atom_site_label_1
    _geom_bond_atom_site_label_2
    _geom_bond_site_symmetry_2
    _geom_bond_distance
    _geom_bond_publ_flag
    O1 C1 . 1.296(5) ?
    C1 C6 . 1.412(6) ?
    C1 C2 . 1.456(6) ?
    C2 N7 . 1.351(5) ?
    C2 C3 . 1.426(6) ?
    C3 C4 . 1.356(6) ?
    C3 H3 . 0.9300 ?
    C4 C5 . 1.420(6) ?
    C4 H4 . 0.9300 ?
    C5 O5 . 1.356(5) ?
    C5 C6 . 1.369(6) ?
    O5 H5O . 0.801(19) ?
    C6 H6 . 0.9300 ?
    N7 N8 . 1.291(5) ?
    N8 C9 . 1.408(5) ?
    N8 H8N . 0.846(19) ?
    C9 C10 . 1.381(6) ?
    C9 C14 . 1.388(6) ?
    C10 C11 . 1.387(6) ?
    C10 H10 . 0.9300 ?
    C11 C12 . 1.398(6) ?
    C11 H11 . 0.9300 ?
    C12 C13 . 1.392(6) ?
    C12 C15 . 1.494(5) ?
    C13 C14 . 1.389(6) ?
    C13 H13 . 0.9300 ?
    C14 H14 . 0.9300 ?
    C15 N16 . 1.280(5) ?
    C15 C151 . 1.499(6) ?
    C151 H15A . 0.9600 ?
    C151 H15B . 0.9600 ?
    C151 H15C . 0.9600 ?
    N16 N17 . 1.377(5) ?
    N17 C18 . 1.352(5) ?
    N17 H17 . 0.8600 ?
    C18 N19 . 1.314(6) ?
    C18 S20 . 1.696(4) ?
    N19 H19A . 0.841(19) ?
    N19 H19B . 0.84(2) ?
    C21 C22 . 1.451(13) ?
    C21 Cl24 . 1.776(8) ?
    C21 Cl23 . 1.840(11) ?
    C21 H21 . 0.9800 ?
    C22 Cl25 . 1.766(8) ?
    C22 Cl26 . 1.834(9) ?
    C22 H22 . 0.9800 ?
loop_
    _geom_angle_atom_site_label_1
    _geom_angle_atom_site_label_2
    _geom_angle_atom_site_label_3
    _geom_angle_site_symmetry_1
    _geom_angle_site_symmetry_3
    _geom_angle
    _geom_angle_publ_flag
    O1 C1 C6 . . 121.7(4) ?
    O1 C1 C2 . . 120.8(4) ?
    C6 C1 C2 . . 117.5(4) ?
    N7 C2 C3 . . 116.5(4) ?
    N7 C2 C1 . . 124.2(4) ?
    C3 C2 C1 . . 119.3(4) ?
    C4 C3 C2 . . 121.1(4) ?
    C4 C3 H3 . . 119.4 ?
    C2 C3 H3 . . 119.4 ?
    C3 C4 C5 . . 119.3(4) ?
    C3 C4 H4 . . 120.3 ?
    C5 C4 H4 . . 120.3 ?
    O5 C5 C6 . . 122.7(4) ?
    O5 C5 C4 . . 115.4(4) ?
    C6 C5 C4 . . 121.8(4) ?
    C5 O5 H5O . . 110(4) ?
    C5 C6 C1 . . 120.9(4) ?
    C5 C6 H6 . . 119.6 ?
    C1 C6 H6 . . 119.6 ?
    N8 N7 C2 . . 117.1(4) ?
    N7 N8 C9 . . 120.7(3) ?
    N7 N8 H8N . . 114(3) ?
    C9 N8 H8N . . 125(3) ?
    C10 C9 C14 . . 120.5(4) ?
    C10 C9 N8 . . 122.7(4) ?
    C14 C9 N8 . . 116.9(4) ?
    C9 C10 C11 . . 119.3(4) ?
    C9 C10 H10 . . 120.4 ?
    C11 C10 H10 . . 120.4 ?
    C10 C11 C12 . . 121.2(4) ?
    C10 C11 H11 . . 119.4 ?
    C12 C11 H11 . . 119.4 ?
    C13 C12 C11 . . 118.6(4) ?
    C13 C12 C15 . . 121.9(4) ?
    C11 C12 C15 . . 119.5(4) ?
    C14 C13 C12 . . 120.4(4) ?
    C14 C13 H13 . . 119.8 ?
    C12 C13 H13 . . 119.8 ?
    C9 C14 C13 . . 120.0(4) ?
    C9 C14 H14 . . 120.0 ?
    C13 C14 H14 . . 120.0 ?
    N16 C15 C12 . . 114.6(4) ?
    N16 C15 C151 . . 124.4(4) ?
    C12 C15 C151 . . 121.0(4) ?
    C15 C151 H15A . . 109.5 ?
    C15 C151 H15B . . 109.5 ?
    H15A C151 H15B . . 109.5 ?
    C15 C151 H15C . . 109.5 ?
    H15A C151 H15C . . 109.5 ?
    H15B C151 H15C . . 109.5 ?
    C15 N16 N17 . . 120.3(3) ?
    C18 N17 N16 . . 117.3(3) ?
    C18 N17 H17 . . 121.4 ?
    N16 N17 H17 . . 121.4 ?
    N19 C18 N17 . . 116.9(4) ?
    N19 C18 S20 . . 122.9(3) ?
    N17 C18 S20 . . 120.2(3) ?
    C18 N19 H19A . . 121(3) ?
    C18 N19 H19B . . 116(3) ?
    H19A N19 H19B . . 124(5) ?
    C22 C21 Cl24 . . 113.7(6) ?
    C22 C21 Cl23 . . 104.3(6) ?
    Cl24 C21 Cl23 . . 112.7(5) ?
    C22 C21 H21 . . 108.7 ?
    Cl24 C21 H21 . . 108.7 ?
    Cl23 C21 H21 . . 108.7 ?
    C21 C22 Cl25 . . 111.4(6) ?
    C21 C22 Cl26 . . 104.1(6) ?
    Cl25 C22 Cl26 . . 112.4(5) ?
    C21 C22 H22 . . 109.6 ?
    Cl25 C22 H22 . . 109.6 ?
    Cl26 C22 H22 . . 109.6 ?
loop_
    _geom_torsion_atom_site_label_1
    _geom_torsion_atom_site_label_2
    _geom_torsion_atom_site_label_3
    _geom_torsion_atom_site_label_4
    _geom_torsion_site_symmetry_1
    _geom_torsion_site_symmetry_2
    _geom_torsion_site_symmetry_3
    _geom_torsion_site_symmetry_4
    _geom_torsion
    _geom_torsion_publ_flag
    O1 C1 C2 N7 . . . . -1.3(6) ?
    C6 C1 C2 N7 . . . . 178.5(4) ?
    O1 C1 C2 C3 . . . . 180.0(4) ?
    C6 C1 C2 C3 . . . . -0.2(6) ?
    N7 C2 C3 C4 . . . . -179.3(4) ?
    C1 C2 C3 C4 . . . . -0.5(6) ?
    C2 C3 C4 C5 . . . . 0.2(7) ?
    C3 C4 C5 O5 . . . . 179.5(4) ?
    C3 C4 C5 C6 . . . . 0.9(7) ?
    O5 C5 C6 C1 . . . . 180.0(4) ?
    C4 C5 C6 C1 . . . . -1.6(6) ?
    O1 C1 C6 C5 . . . . -178.9(4) ?
    C2 C1 C6 C5 . . . . 1.2(6) ?
    C3 C2 N7 N8 . . . . 178.9(4) ?
    C1 C2 N7 N8 . . . . 0.2(6) ?
    C2 N7 N8 C9 . . . . -178.6(4) ?
    N7 N8 C9 C10 . . . . 1.1(6) ?
    N7 N8 C9 C14 . . . . -179.1(4) ?
    C14 C9 C10 C11 . . . . -0.1(6) ?
    N8 C9 C10 C11 . . . . 179.6(4) ?
    C9 C10 C11 C12 . . . . -0.1(6) ?
    C10 C11 C12 C13 . . . . -0.5(6) ?
    C10 C11 C12 C15 . . . . 178.5(4) ?
    C11 C12 C13 C14 . . . . 1.5(6) ?
    C15 C12 C13 C14 . . . . -177.6(4) ?
    C10 C9 C14 C13 . . . . 1.1(6) ?
    N8 C9 C14 C13 . . . . -178.7(4) ?
    C12 C13 C14 C9 . . . . -1.7(6) ?
    C13 C12 C15 N16 . . . . 166.6(4) ?
    C11 C12 C15 N16 . . . . -12.5(5) ?
    C13 C12 C15 C151 . . . . -12.8(6) ?
    C11 C12 C15 C151 . . . . 168.2(4) ?
    C12 C15 N16 N17 . . . . -179.9(3) ?
    C151 C15 N16 N17 . . . . -0.6(6) ?
    C15 N16 N17 C18 . . . . 175.4(4) ?
    N16 N17 C18 N19 . . . . 3.4(5) ?
    N16 N17 C18 S20 . . . . -176.5(3) ?
    Cl24 C21 C22 Cl25 . . . . -50.4(9) ?
    Cl23 C21 C22 Cl25 . . . . 72.7(6) ?
    Cl24 C21 C22 Cl26 . . . . 71.0(7) ?
    Cl23 C21 C22 Cl26 . . . . -165.9(4) ?
loop_
    _geom_hbond_atom_site_label_D
    _geom_hbond_atom_site_label_H
    _geom_hbond_atom_site_label_A
    _geom_hbond_site_symmetry_A
    _geom_hbond_distance_DH
    _geom_hbond_distance_HA
    _geom_hbond_distance_DA
    _geom_hbond_angle_DHA
    C6 H6 S20 4_765 0.93 2.89 3.634(4) 137
    C10 H10 Cl25 1_655 0.93 2.88 3.807(5) 172
    C151 H15C S20 3_466 0.96 2.87 3.458(4) 121
    N17 H17 S20 3_466 0.86 2.63 3.483(4) 173
    C22 H22 O1 4_466 0.98 2.37 3.345(8) 175
    O5 H5O S20 4_765 0.801(19) 2.43(2) 3.227(4) 173(5)
    N8 H8N O1 . 0.846(19) 1.78(3) 2.528(4) 147(4)
    N19 H19A O1 4_466 0.841(19) 2.05(2) 2.862(5) 163(4)
    N19 H19B N16 . 0.84(2) 2.16(5) 2.578(5) 111(4)
_shelx_hkl_file
;
   0   0   3 43.0252 58.1042   1
   0   0   4 28671.8 673.197   1
   0   0   4 28969.3 720.979   3
   0   0  -4 29340.2 675.855   5
   0   0   4 27799.1 670.841   2
   0   0  -4 29419.2 666.441   2
   0   0  -4 28061.8 675.997   1
   0   0   4 25839.7 652.734   5
   0   0  -4 29716.8 723.987   3
   0   0  -4 28078.4 687.144   7
   0   0   5-75.9512 144.192   5
   0   0  -5 14.5496 136.218   7
   0   0  -5 626.629 200.417   2
   0   0  -5 93.8958 140.049   1
   0   0  -5-0.54346 146.820   5
   0   0   5-32.2915 135.777   3
   0   0  -5-43.7426 111.774   3
   0   0   5 45.9686 136.398   2
   0   0   5 134.423 135.299   1
   0   0  -6 47895.7 1058.98   2
   0   0  -6 48876.3 1147.52   3
   0   0   6 47084.2 1081.61   2
   0   0  -6 48606.1 1083.05   5
   0   0   6 48148.6 1134.26   3
   0   0   6 50552.2 1100.72   1
   0   0   7-90.2678 163.850   1
   0   0   7 146.524 163.541   3
   0   0  -7 326.236 243.509   2
   0   0  -7-7.20276 195.237   5
   0   0  -8-302.279 219.324   5
   0   0   8 92.2052 183.602   3
   0   0  -8-9.62142 243.059   2
   0   0   8 299.871 188.123   1
   0   0   9 89.1875 208.574   3
   0   0   9 20.7342 178.846   1
   0   0  -9 221.249 261.132   2
   0   0  -9-19.2915 226.536   5
   0   0 -10 12246.7 744.359   5
   0   0  10 12154.2 751.371   3
   0   0 -10 12705.9 747.176   2
   0   0  10 11876.4 723.904   1
   0   0 -11 10.1142 219.320   2
   0   0 -11-78.8530 258.302   5
   0   0  11 262.861 238.262   1
   0   0  12 9126.78 521.088   4
   0   0 -12 10604.9 748.462   2
   0   0 -12 9374.73 720.081   5
   0   0  12 9121.74 707.708   1
   0   0 -13 484.579 296.349   2
   0   0  13 114.084 267.715   1
   0   0 -13 385.534 326.851   5
   0   0  13-101.888 150.978   4
   0   0  14-299.092 228.017   1
   0   0 -14 461.706 342.685   5
   0   0  14 53.5498 155.354   4
   0   0 -14 158.715 309.772   2
   0   0 -15 669.388 373.310   5
   0   0  15 63.0800 172.170   4
   0   0 -15 179.112 300.579   2
   0   0  15 181.087 255.997   1
   0   0  16 8036.21 794.555   1
   0   0 -16 7661.18 790.800   2
   0   0 -16 9527.62 819.253   6
   0   0  16 7000.39 528.382   4
   0   0 -16 7529.77 801.549   5
   0   0  17 445.758 375.583   1
   0   0  17 39.9564 175.810   4
   0   0 -17-8.85715 329.555   2
   0   0  18 29459.8 1099.17   4
   0   0 -18 31825.1 1581.86   6
   0   0 -18 34460.9 1653.49   2
   0   0  18 32701.1 1633.11   1
   0   0 -19-95.8283 372.493   2
   0   0  19 357.463 397.877   1
   0   0 -19 724.029 391.004   6
   0   0  19 510.085 214.860   4
   0   0 -20 1190.11 464.263   6
   0   0  20 213.885 307.555   1
   0   0 -20 84.3554 373.315   2
   0   0 -21-188.691 350.654   2
   0   0  21 330.197 349.542   1
   0   0 -21 503.285 317.138   6
   0   0 -22 4132.38 741.926   2
   0   0 -22 4562.36 714.156   6
   0   0  22 4606.87 767.630   1
   0   0  23 229.129 425.453   1
   0   0 -23 257.131 352.921   6
   0   0 -23 1075.07 498.926   2
   0   0 -24 9363.28 1115.66   2
   0   0  24 8981.83 1069.68   1
   0   0 -25 1066.80 572.935   2
   0   0 -25 343.462 367.718   6
   0   0  25 1052.59 531.916   1
   0   0 -26 433.727 474.119   2
   0   0 -26 86.0896 265.066   6
   0   0  26 79.6128 322.832   1
   0   0 -27 253.013 495.714   2
   0   0  27-21.9649 366.816   1
   0   0 -27-162.190 271.973   6
   0   0 -28 977.996 497.365   6
   0   0 -28 1427.60 569.890   2
   0   0  28 1531.08 590.236   1
   0   0 -29-547.733 465.758   2
   0   0  29 2.57319 348.108   1
   0  -1  -3 45.4805 50.0568   4
   0  -1   3-93.4010 62.0368   1
   0  -1   3 201.596 91.9184   3
   0  -1  -3 153.481 76.7530   5
   0  -1   3 0.19127 61.4993   2
   0   1   3 87.7994 73.9675   2
   0  -1   4 325568. 2223.90   2
   0  -1  -4 324045. 2280.85   7
   0   1   4 324837. 2297.53   7
   0  -1   4 342271. 2371.67   1
   0  -1   4 327213. 2539.18   3
   0  -1  -4 326432. 2247.23   5
   0  -1  -4 334638. 2201.70   3
   0   1  -4 332684. 2624.32   3
   0   1   4 316276. 2232.04   5
   0   1  -4 324940. 2340.63   1
   0  -1   4 321477. 2340.59   5
   0   1  -4 328538. 2189.48   2
   0   1   4 332797. 1881.81   4
   0  -1  -4 335450. 2393.10   2
   0   1   4 337230. 2408.57   2
   0   1   5 3184.64 304.709   2
   0  -1  -5 3421.97 293.294   5
   0  -1   5 2971.75 304.638   3
   0  -1   5 2824.59 264.687   2
   0   1  -5 2865.99 281.799   2
   0  -1  -5 2926.73 293.717   2
   0   1  -5 2969.64 316.779   3
   0  -1  -5 3125.99 284.624   7
   0   1   5 3112.45 294.454   7
   0  -1   5 2991.46 295.677   5
   0  -1  -5 3056.63 272.331   3
   0   1  -5 2893.71 278.615   1
   0   1   5 3176.84 213.774   4
   0  -1   5 3180.74 282.559   1
   0   1   5 2990.98 272.414   5
   0  -1   6 10084.8 572.717   3
   0  -1  -6 9436.69 483.924   5
   0  -1  -6 10651.4 546.903   2
   0  -1   6 9432.87 499.206   1
   0  -1   6 9286.36 489.594   2
   0   1  -6 9524.57 503.402   2
   0  -1  -6 9510.80 498.904   3
   0   1   6 9638.95 505.753   1
   0   1   6 10052.2 533.686   7
   0   1   6 9891.52 398.209   4
   0  -1  -7 129913. 1877.78   5
   0   1  -7 126985. 1828.68   2
   0  -1   7 129362. 2105.60   3
   0   1   7 134972. 1528.94   4
   0  -1  -7 128127. 1949.47   2
   0   1   7 130514. 1934.82   1
   0   1  -7 132273. 1936.96   5
   0   1   7 129675. 1937.81   7
   0  -1   7 133724. 1945.24   1
   0   1   8 36750.1 1105.04   1
   0  -1   8 37126.6 1105.14   1
   0   1  -8 38489.0 1132.33   5
   0  -1  -8 36414.2 1074.69   5
   0   1   8 37280.5 856.874   4
   0   1  -8 38245.3 1075.64   2
   0  -1   8 37759.6 1209.98   3
   0  -1  -8 37666.7 1122.28   2
   0   1   9 2312.46 330.059   1
   0   1  -9 2581.47 401.312   2
   0  -1  -9 2409.20 347.241   5
   0   1   9 2431.14 255.606   4
   0  -1   9 2985.14 361.806   1
   0   1  -9 2723.92 401.672   5
   0  -1  -9 2269.22 366.607   2
   0  -1   9 2232.04 358.779   3
   0   1  10 2909.41 281.682   4
   0   1 -10 2977.21 424.481   2
   0  -1  10 2947.39 421.159   3
   0  -1  10 3512.45 401.754   1
   0  -1 -10 3419.85 432.030   2
   0  -1 -10 2510.38 389.611   5
   0   1  10 3227.28 408.605   1
   0  -1 -11 10523.1 745.318   2
   0  -1  11 10536.8 789.131   3
   0   1  11 10197.7 526.759   4
   0   1 -11 11264.8 720.012   2
   0  -1  11 9854.27 684.439   1
   0  -1 -11 10524.6 737.386   5
   0   1  11 10187.0 712.013   1
   0   1 -12 1197.22 402.981   2
   0   1  12 535.200 277.192   1
   0  -1 -12 588.073 325.638   2
   0  -1  12 375.064 262.923   3
   0  -1  12 574.625 280.684   1
   0  -1 -12 102.797 255.456   5
   0   1  12 316.152 141.523   4
   0   1 -13 11048.8 785.994   2
   0   1  13 10178.1 769.502   1
   0   1  13 10114.7 574.782   4
   0  -1  13 10830.6 797.299   1
   0  -1 -13 10182.3 782.085   5
   0  -1 -13 10872.8 738.717   6
   0  -1 -13 10543.8 807.946   2
   0  -1 -14 8804.68 770.948   5
   0   1  14 9096.78 775.263   1
   0   1 -14 9450.79 787.656   2
   0  -1 -14 10033.7 758.547   6
   0  -1  14 9207.15 787.921   1
   0  -1 -14 8909.51 776.406   2
   0   1  14 8460.66 560.469   4
   0   1 -15 1023.43 378.375   2
   0  -1  15 884.726 369.642   1
   0  -1 -15 685.676 295.904   6
   0   1  15 486.987 221.287   4
   0  -1 -15 130.567 309.666   2
   0  -1 -15 931.679 416.405   5
   0   1  15 626.008 382.615   1
   0  -1 -16 12121.8 945.747   2
   0   1 -16 12205.1 941.239   2
   0  -1  16 11523.6 915.170   1
   0   1  16 11853.0 944.279   1
   0   1  16 11259.5 666.525   4
   0  -1 -16 12273.0 988.890   5
   0  -1 -16 12014.4 908.129   6
   0  -1  16 11155.1 641.735   4
   0   1  17 2184.09 523.654   1
   0  -1 -17 1765.29 435.941   2
   0  -1 -17 2384.04 495.359   6
   0   1  17 2254.99 331.841   4
   0  -1  17 2043.41 310.485   4
   0  -1  17 1793.01 435.211   1
   0   1 -17 2207.22 502.788   2
   0  -1 -17 2149.09 527.370   5
   0  -1  18 1133.88 407.698   1
   0  -1 -18 1104.27 412.570   6
   0  -1 -18 1262.70 535.792   5
   0   1  18 946.275 243.815   4
   0   1  18 1229.50 458.158   1
   0   1 -18 811.058 340.132   2
   0  -1  18 704.558 191.581   4
   0  -1 -18 454.448 359.450   2
   0   1 -18 2109.91 518.840   6
   0  -1 -19 198.418 353.500   2
   0   1 -19 344.396 341.287   2
   0  -1  19 297.885 329.822   1
   0  -1  19 198.067 173.225   4
   0  -1 -19 253.670 319.907   6
   0   1 -19 765.184 381.696   6
   0  -1 -19 974.525 473.434   5
   0   1  19 410.179 293.846   1
   0   1  19 393.399 179.973   4
   0   1  20 2092.08 531.298   1
   0   1 -20 871.244 391.458   2
   0  -1  20 1441.61 470.793   1
   0  -1 -20 490.295 325.691   2
   0   1 -20 1592.20 537.404   6
   0  -1 -20 1730.13 467.647   6
   0   1 -21 720.821 417.162   6
   0   1  21 138.963 383.265   1
   0  -1 -21 394.744 338.724   6
   0   1 -21-891.914 461.284   2
   0  -1 -21-253.147 420.861   2
   0  -1  21 350.014 299.144   1
   0  -1 -22 1093.33 496.797   2
   0   1 -22 147.104 342.105   2
   0   1 -22 1156.00 446.772   6
   0   1  22 966.404 434.765   1
   0  -1  22 687.509 408.399   1
   0  -1 -22 755.525 401.107   6
   0  -1 -23 44.0908 348.100   2
   0   1 -23 850.545 485.636   2
   0  -1 -23 897.067 418.221   6
   0   1 -23 1407.09 515.344   6
   0  -1  23 242.540 319.654   1
   0   1  23-181.681 326.603   1
   0  -1  24 104.916 301.507   1
   0   1 -24 544.149 392.785   2
   0  -1 -24 345.580 452.692   2
   0   1 -24 1040.12 511.070   6
   0   1  24-0.58151 315.369   1
   0  -1 -24 515.146 399.709   6
   0   1  25 687.050 429.823   1
   0  -1 -25 633.264 320.304   6
   0  -1 -25 680.877 494.387   2
   0   1 -25 1232.09 582.890   2
   0   1 -25 312.869 345.116   6
   0  -1  25 1038.64 460.917   1
   0  -1  26 1505.89 517.396   1
   0  -1 -26 1089.16 411.514   6
   0   1 -26 1264.74 479.757   6
   0  -1 -26 1899.45 633.325   2
   0   1  26 2385.40 706.675   1
   0   1 -26 2476.46 664.810   2
   0  -1 -27 296.839 384.380   6
   0  -1 -27 718.875 513.405   2
   0  -1  27-185.882 335.501   1
   0   1 -27 562.801 443.792   2
   0   1  27-8.48186 348.226   1
   0   1 -27 499.407 385.822   6
   0   1 -28-363.918 463.236   2
   0  -1  28 268.098 444.805   1
   0   1 -28-395.435 440.548   6
   0   1  28 259.000 413.705   1
   0  -1 -28 518.177 438.525   2
   0   1 -29 897.714 462.060   2
   0   1 -29-121.854 433.078   6
   0   1  29 370.148 463.026   1
   0  -1 -29 1212.94 571.207   2
   0  -1  29 584.127 442.836   1
   0   1 -30 73.3833 427.852   2
   0  -2   2 102.088 54.7683   1
   0   2   3 351043. 2292.10   5
   0  -2  -3 347062. 2260.32   7
   0   2   3 344474. 1649.01   6
   0  -2  -3 345279. 2042.16   4
   0  -2  -3 356427. 2339.23   2
   0  -2  -3 356960. 2237.83   5
   0  -2   3 332213. 2167.16   1
   0   2   3 345297. 2347.50   2
   0   2   3 342279. 2270.09   7
   0   2   3 337218. 2018.80   4
   0  -2  -3 345559. 1637.06   6
   0   2  -3 347247. 2575.06   3
   0  -2   3 334217. 2488.26   3
   0  -2   3 332297. 1899.23   2
   0  -2  -4 3191.69 221.936   4
   0  -2   4 3059.49 292.178   3
   0   2  -4 3088.14 226.196   2
   0  -2   4 3017.19 245.663   1
   0   2   4 3097.79 213.621   4
   0   2   4 3318.39 281.189   2
   0  -2  -4 3410.86 200.895   6
   0  -2  -4 2925.31 248.797   7
   0  -2  -4 3033.63 252.873   5
   0  -2   4 3023.05 235.434   2
   0  -2  -4 3145.09 263.061   2
   0   2  -4 2892.12 244.006   1
   0   2   4 2934.39 247.978   5
   0   2  -4 2974.45 291.341   3
   0   2   4 3129.21 261.563   7
   0  -2  -5 1958.53 198.956   6
   0  -2  -5 1876.42 232.660   2
   0   2   5 1889.35 284.308   2
   0   2  -5 1617.02 267.709   3
   0  -2   5 1736.64 230.389   1
   0   2   5 1798.33 241.130   7
   0   2  -5 1689.98 215.082   2
   0  -2   5 1533.56 225.625   2
   0   2   5 1604.69 174.375   4
   0  -2  -5 1701.66 229.823   5
   0   2  -5 1571.27 219.258   1
   0  -2   5 1360.65 217.638   3
   0  -2  -5 1733.42 198.431   3
   0  -2  -5 1761.94 197.471   4
   0  -2  -6 138.495 136.545   6
   0  -2  -6-10.0785 170.217   5
   0  -2  -6 129.435 179.560   2
   0  -2   6-212.486 155.429   1
   0  -2   6 265.645 211.823   3
   0  -2   6 80.8196 192.740   2
   0  -2  -6 80.0035 113.827   4
   0   2  -6 9.08120 171.790   2
   0   2   6-136.814 157.807   7
   0   2   6 5.09361 118.104   4
   0  -2  -6 211.252 134.618   3
   0  -2  -7 7350.85 507.184   2
   0  -2  -7 7373.60 413.988   6
   0   2  -7 7629.08 476.930   2
   0   2   7 6304.27 467.947   7
   0  -2   7 6696.92 455.728   1
   0   2   7 6742.54 377.083   4
   0  -2   7 6765.78 520.555   3
   0  -2  -7 6445.36 462.084   5
   0  -2  -8 57982.4 1380.91   5
   0  -2   8 58229.0 1390.70   1
   0  -2  -8 60959.8 1247.01   6
   0  -2  -8 61443.0 1459.17   2
   0   2  -8 59411.4 1334.53   2
   0   2   8 59166.6 1133.68   4
   0  -2   8 57028.0 1561.57   3
   0   2   8 58024.8 1416.62   7
   0   2  -9 18944.2 838.514   2
   0  -2  -9 20830.1 911.982   2
   0  -2   9 19317.1 960.574   3
   0  -2  -9 19591.5 757.460   6
   0  -2  -9 19113.0 840.998   5
   0   2   9 20062.3 881.222   7
   0   2   9 19069.1 685.255   4
   0  -2   9 19611.3 863.351   1
   0   2   9 19934.1 884.844   1
   0   2  10 71666.9 1773.25   7
   0  -2 -10 75219.7 1566.73   6
   0   2  10 72532.1 1377.47   4
   0  -2  10 73555.1 1929.18   3
   0  -2 -10 73644.5 1717.38   5
   0  -2  10 73016.3 1726.83   1
   0  -2 -10 77602.5 1833.30   2
   0   2 -10 74605.3 1684.20   2
   0   2  10 72925.4 1793.58   1
   0   2  11 145476. 2650.79   1
   0   2  11 141995. 2012.50   4
   0  -2  11 141756. 2869.90   3
   0  -2 -11 145229. 2328.75   6
   0  -2 -11 150850. 2583.57   5
   0   2 -11 149797. 2490.94   2
   0  -2 -11 151039. 2700.15   2
   0  -2  11 145858. 2560.08   1
   0   2  12 9364.95 755.006   1
   0   2 -12 11140.5 761.878   2
   0  -2 -12 11644.8 794.866   5
   0  -2 -12 10736.8 797.986   2
   0  -2 -12 10958.5 694.490   6
   0  -2  12 11339.8 772.950   1
   0   2  12 9284.52 562.780   4
   0  -2  12 10244.5 820.219   3
   0   2  13 1254.00 237.038   4
   0   2  13 1383.72 394.868   1
   0  -2 -13 1433.93 364.388   6
   0  -2  13 1118.44 321.437   3
   0  -2  13 1018.92 333.265   1
   0  -2 -13 1132.80 340.492   2
   0   2 -13 1018.78 358.788   2
   0  -2 -13 1222.45 366.942   5
   0   2 -14 2258.66 454.042   2
   0  -2  14 1291.84 379.854   3
   0  -2 -14 1310.72 329.797   6
   0   2  14 1657.23 274.957   4
   0  -2  14 1740.53 391.710   1
   0  -2 -14 1904.98 426.556   5
   0  -2 -14 1085.37 362.895   2
   0   2  14 1599.67 409.712   1
   0  -2  15 478.834 332.144   1
   0  -2 -15 812.060 362.771   5
   0   2  15 395.650 319.537   1
   0   2 -15 573.731 301.549   2
   0   2  15 533.182 221.439   4
   0  -2 -15 745.292 289.838   6
   0  -2 -15-141.701 306.627   2
   0   2  16 54.2698 260.185   1
   0  -2  16-49.9124 272.006   1
   0  -2 -16 907.219 333.698   6
   0   2 -16 63.2346 318.044   2
   0   2  16 216.408 190.261   4
   0  -2 -16-177.750 367.138   5
   0  -2 -16-380.915 448.534   2
   0   2 -17 177.590 356.071   2
   0   2  17 464.301 381.389   1
   0  -2 -17-139.824 342.004   5
   0  -2 -17-27.3530 252.617   6
   0  -2 -17-398.598 461.153   2
   0  -2  17 227.268 285.040   1
   0   2  17-0.31677 188.267   4
   0   2 -18 1277.13 438.651   2
   0  -2 -18 2.05404 377.104   2
   0  -2 -18 1152.57 459.068   5
   0  -2 -18 887.896 359.289   6
   0   2  18 541.845 225.946   4
   0  -2  18 492.178 204.961   4
   0  -2  18 719.331 338.861   1
   0   2  18 1358.67 485.952   1
   0   2  19 325.296 340.488   1
   0  -2 -19 3.73039 372.358   2
   0  -2 -19 511.900 403.888   5
   0  -2  19 312.687 191.131   4
   0  -2 -19 621.456 318.865   6
   0   2 -19 322.249 307.713   2
   0   2  19 108.071 188.069   4
   0  -2  19 186.421 310.625   1
   0  -2 -20 1251.77 391.167   6
   0   2 -20 663.933 411.223   2
   0  -2 -20 1651.55 565.313   5
   0   2  20 544.265 372.389   1
   0   2 -20 1474.95 512.390   6
   0  -2  20 598.024 365.459   1
   0  -2 -20 1772.88 553.142   2
   0   2 -21 148.432 329.418   2
   0  -2  21-52.6027 282.191   1
   0   2 -21 779.601 424.033   6
   0  -2 -21 432.201 314.401   6
   0  -2 -21 318.679 400.436   5
   0  -2 -21 605.858 461.693   2
   0   2  21 86.4450 328.214   1
   0   2  22 4502.97 759.958   1
   0  -2  22 4338.79 725.045   1
   0   2 -22 5374.13 835.238   6
   0  -2 -22 4642.53 787.089   2
   0  -2 -22 4680.57 734.633   6
   0   2 -22 4482.67 725.645   2
   0  -2  23 2629.56 595.415   1
   0  -2 -23 2726.74 613.640   6
   0  -2 -23 3577.00 756.079   2
   0   2 -23 2168.38 573.660   2
   0   2  23 3502.33 722.675   1
   0   2 -23 4019.79 739.007   6
   0  -2  24 906.113 429.551   1
   0   2 -24 1199.28 482.220   2
   0   2 -24 1589.17 563.840   6
   0   2  24 997.987 463.202   1
   0  -2 -24 936.799 407.873   6
   0  -2 -24 931.285 488.806   2
   0   2  25 1245.30 524.478   1
   0  -2 -25 1686.57 650.836   2
   0   2 -25 1733.50 562.149   6
   0  -2  25 1294.50 518.115   1
   0  -2 -25 1334.82 453.214   6
   0   2 -25 1822.19 604.180   2
   0  -2  26 221.100 401.779   1
   0   2 -26 418.917 375.130   6
   0  -2 -26 644.286 500.992   2
   0   2 -26 820.087 521.472   2
   0  -2 -26 275.093 368.918   6
   0   2  26 91.9050 317.218   1
   0   2 -27 654.087 390.991   6
   0   2  27-5.90431 342.993   1
   0  -2 -27-100.813 392.184   2
   0   2 -27 207.080 405.052   2
   0  -2  27 437.697 461.865   1
   0  -2 -28 652.563 490.838   2
   0  -2  28 170.194 382.025   1
   0   2 -28 319.250 428.375   6
   0   2 -28 1211.85 566.347   2
   0   2  28 518.443 478.615   1
   0  -2 -29-295.704 501.313   2
   0  -2  29-102.789 312.585   1
   0   2 -29 285.425 427.458   6
   0   2 -29 422.578 426.517   2
   0   2  29 36.5501 379.210   1
   0   2 -30 1047.67 558.467   2
   0   2 -30 284.396 395.088   6
   0   3   0 56.2204 93.4820   7
   0   3   0-15.5068 96.6825   4
   0  -3   0-3.98314 65.1679   5
   0   3   0 13.6282 54.3268   3
   0  -3   0-59.0243 94.3103   4
   0   3   1 4407.37 246.088   2
   0   3  -1 4862.22 288.821   7
   0   3   1 4743.54 274.088   7
   0   3  -1 4804.19 305.573   4
   0  -3   1 4366.55 256.753   1
   0  -3  -1 4629.39 268.672   7
   0  -3  -1 4104.54 258.887   4
   0  -3   1 4907.14 283.586   7
   0  -3   1 4351.39 283.304   4
   0  -3  -1 4292.51 254.119   5
   0   3  -1 4976.20 285.800   1
   0   3  -1 4520.06 248.246   3
   0  -3  -2 65118.4 1021.92   7
   0   3   2 63251.4 1010.54   7
   0  -3   2 62465.5 1019.06   3
   0  -3   2 62856.0 1030.72   7
   0   3  -2 62349.2 1042.17   7
   0  -3  -2 63737.5 653.242   6
   0  -3   2 62374.6 1041.29   4
   0  -3  -2 64980.7 1003.81   4
   0   3   2 64562.3 1021.90   5
   0  -3  -2 61509.1 983.942   2
   0   3  -2 61668.8 1034.08   3
   0   3   2 64682.5 1035.09   4
   0   3   2 62496.4 996.837   2
   0   3  -2 61690.6 1019.13   1
   0  -3  -2 63839.1 975.900   5
   0  -3   2 64006.9 1023.41   1
   0   3   3 12245.6 480.239   5
   0   3  -3 12067.4 506.718   7
   0   3   3 12146.5 490.834   2
   0  -3  -3 12574.4 448.618   4
   0   3   3 12370.8 460.377   4
   0  -3  -3 12575.6 490.275   2
   0   3   3 12580.7 320.340   6
   0  -3  -3 12073.7 482.475   7
   0   3  -3 11254.7 458.182   1
   0   3  -3 12801.3 390.806   2
   0  -3   3 12453.9 484.117   1
   0   3  -3 12625.5 542.838   3
   0  -3  -3 12042.0 312.021   6
   0  -3   3 12435.8 518.044   3
   0   3   3 11990.3 479.890   7
   0  -3  -3 12790.4 477.175   5
   0  -3  -4 32735.6 578.708   6
   0   3   4 33098.8 762.230   4
   0  -3   4 33092.4 827.881   1
   0  -3  -4 36297.8 851.375   5
   0   3   4 34652.6 862.059   5
   0  -3  -4 35383.3 859.296   7
   0  -3  -4 32450.6 766.668   4
   0   3  -4 30123.5 784.667   1
   0   3   4 33871.2 597.824   6
   0  -3  -4 34191.6 860.919   2
   0  -3   4 32501.4 917.496   3
   0   3  -4 32998.5 954.354   3
   0   3  -4 34162.7 707.358   2
   0   3   4 33940.1 859.816   7
   0   3   4 30859.5 858.315   2
   0  -3  -5 1615.41 258.111   5
   0  -3   5 1128.14 237.537   3
   0   3   5 2159.88 267.737   7
   0   3   5 1402.85 202.156   4
   0  -3  -5 1562.02 217.241   4
   0   3  -5 1561.97 222.371   2
   0  -3   5 1637.02 232.513   1
   0  -3  -5 1530.44 280.503   2
   0  -3  -5 1483.04 159.974   6
   0  -3   5 1584.14 205.303   2
   0   3   6 11.0160 145.170   4
   0  -3   6-17.1858 152.534   1
   0  -3   6 136.911 181.875   2
   0   3  -6 101.286 161.862   2
   0  -3  -6 452.015 252.171   2
   0  -3  -6-53.9408 111.740   4
   0  -3  -6-150.185 187.054   5
   0   3   6-5.79821 177.992   7
   0  -3  -6-16.1646 111.649   6
   0  -3   6 112.335 179.201   3
   0  -3  -7 70853.4 1524.39   2
   0   3   7 67134.5 1460.65   7
   0  -3   7 69382.8 1438.70   1
   0   3   7 66812.9 1229.44   4
   0   3  -7 70180.9 1372.46   2
   0  -3  -7 67576.2 1280.26   3
   0  -3   7 66080.4 1597.71   3
   0  -3  -7 68268.9 1445.92   5
   0  -3  -7 65833.1 1236.86   4
   0  -3  -7 67128.9 1154.13   6
   0  -3  -8 57.7349 229.558   2
   0  -3   8 83.9609 185.752   3
   0  -3  -8 334.422 152.076   4
   0  -3   8 215.816 195.759   1
   0  -3  -8 183.158 192.822   5
   0  -3  -8 229.865 127.502   6
   0   3   8 85.1964 191.271   7
   0   3  -8 249.685 206.646   2
   0   3   8 173.234 139.005   4
   0  -3  -9 113.853 249.713   5
   0  -3  -9 23.3678 171.251   6
   0   3  -9 220.356 263.112   2
   0   3   9 150.420 214.602   7
   0   3   9 100.028 132.595   4
   0  -3   9 324.821 201.616   1
   0  -3   9-7.02531 233.849   3
   0  -3  -9-651.960 308.944   2
   0   3  10 531.844 243.995   7
   0   3 -10 958.976 314.306   2
   0  -3 -10 1549.64 271.466   6
   0  -3 -10 1058.16 300.622   5
   0  -3 -10 595.714 290.877   2
   0  -3  10 743.441 328.459   3
   0  -3  10 957.693 279.183   1
   0   3  10 592.372 177.313   4
   0   3  11 50634.8 1256.51   4
   0   3  11 54886.2 1657.87   7
   0  -3  11 52673.7 1752.85   3
   0   3  11 51750.3 1617.06   1
   0   3 -11 53824.8 1508.77   2
   0  -3 -11 57504.9 1673.81   2
   0  -3  11 51347.3 1545.20   1
   0  -3 -11 48491.6 674.091   9
   0  -3 -11 51352.0 1560.71   5
   0  -3 -11 53381.4 1370.06   6
   0   3  12-69.5300 184.803   4
   0   3 -12 587.213 321.075   2
   0  -3 -12 334.884 276.872   6
   0  -3  12 222.571 207.582   1
   0  -3 -12 184.763 277.545   2
   0   3  12 192.482 211.544   1
   0   3  12 209.782 267.278   7
   0  -3 -12 584.167 338.940   5
   0  -3  12 340.736 328.635   3
   0  -3  12 239.591 95.3339   9
   0   3  13 23514.0 918.875   4
   0  -3  13 25764.9 1194.49   1
   0  -3 -13 28252.2 1320.16   2
   0   3  13 26805.4 1251.70   1
   0  -3 -13 26143.6 1071.32   6
   0   3 -13 26176.6 1209.37   2
   0  -3 -13 25898.1 1217.40   5
   0  -3  13 25440.3 1339.93   3
   0  -3  13 21942.9 507.599   9
   0  -3  14-10.2690 31.9208   9
   0   3 -14 15.9680 44.3775   8
   0  -3 -14 230.364 344.540   5
   0   3 -14 740.385 397.652   2
   0  -3  14 104.690 268.828   3
   0   3  14-71.5341 191.673   4
   0   3  14 317.154 317.151   1
   0  -3 -14-544.200 373.482   2
   0  -3  14 32.5216 250.831   1
   0  -3 -14 508.116 261.708   6
   0  -3 -15 838.037 303.578   5
   0   3  15 1354.89 390.752   1
   0  -3 -15 1078.00 326.769   6
   0  -3  15 1276.40 364.622   1
   0   3 -15 1164.41 456.762   2
   0  -3 -15 397.430 390.850   2
   0   3  15 673.860 204.375   4
   0  -3  15 689.685 295.777   3
   0  -3  16 345.312 330.864   3
   0  -3 -16 503.384 273.510   6
   0  -3 -16-42.5111 399.989   2
   0  -3 -16-232.203 371.244   5
   0   3  16 582.217 377.223   1
   0  -3  16 390.758 311.398   1
   0   3 -16 394.621 387.987   2
   0   3  16 87.3867 180.085   4
   0  -3 -17 3836.07 609.353   5
   0   3  17 2530.59 516.134   1
   0  -3 -17 3665.39 632.052   2
   0   3 -17 3619.83 566.590   2
   0  -3  17 2835.42 496.904   1
   0   3  17 2641.95 374.007   4
   0  -3 -17 3564.26 515.734   6
   0  -3 -18 206.294 376.330   5
   0  -3  18 424.655 312.919   1
   0  -3 -18 794.597 442.766   2
   0  -3 -18 57.3245 252.853   6
   0   3  18 48.3184 189.115   4
   0   3 -18 409.119 397.823   2
   0   3  18 267.730 326.559   1
   0  -3  19 233.359 326.133   1
   0   3  19 41.0381 180.057   4
   0   3 -19 382.510 356.325   2
   0  -3 -19 1004.36 467.034   2
   0  -3 -19 400.451 307.786   6
   0  -3 -19 37.1852 388.136   5
   0   3  19 79.7815 300.616   1
   0  -3 -20 4120.10 711.514   2
   0  -3  20 3460.31 615.193   1
   0  -3 -20 3177.24 562.086   6
   0   3 -20 2565.64 556.376   2
   0  -3 -20 2600.75 573.699   5
   0   3  20 3425.16 655.148   1
   0  -3 -21 2630.47 628.706   5
   0   3  21 2238.36 552.505   1
   0  -3 -21 3026.81 553.406   6
   0  -3  21 2567.37 558.813   1
   0   3 -21 3605.42 713.987   6
   0  -3 -21 3577.61 686.723   2
   0   3 -21 2144.94 531.553   2
   0   3 -22 6595.93 873.055   2
   0  -3 -22 8302.00 994.232   2
   0  -3  22 5643.17 834.141   1
   0  -3 -22 4908.79 790.988   5
   0  -3 -22 5701.96 753.702   6
   0   3  22 6143.25 886.309   1
   0   3 -22 7229.38 999.409   6
   0   3 -23 2391.23 634.602   6
   0   3  23 2157.50 655.083   1
   0  -3  23 2033.05 551.475   1
   0  -3 -23 2454.05 657.343   5
   0   3 -23 1934.30 545.184   2
   0  -3 -23 3348.38 711.751   2
   0  -3 -23 2272.14 543.374   6
   0   3  24 1010.71 471.496   1
   0  -3 -24 739.813 363.707   6
   0  -3  24 320.112 299.962   1
   0   3 -24-84.0062 352.845   2
   0   3 -24 1051.73 577.948   6
   0  -3 -24 670.077 478.328   2
   0  -3 -25 1994.55 646.270   2
   0   3 -25 2133.99 653.227   6
   0   3  25 2205.19 656.856   1
   0   3 -25 1694.31 565.270   2
   0  -3 -25 986.320 442.769   6
   0  -3  25 2323.40 630.396   1
   0  -3  26 889.698 460.728   1
   0   3 -26 1546.86 573.281   2
   0   3 -26 601.900 506.447   6
   0  -3 -26 1178.36 565.837   2
   0   3  26 419.551 407.773   1
   0  -3 -27 350.900 417.659   2
   0   3  27 1045.27 584.351   1
   0   3 -27 151.691 355.830   6
   0   3 -27 1064.95 536.511   2
   0  -3  27 170.431 407.265   1
   0  -3  28 594.525 426.947   1
   0   3  28 911.349 529.271   1
   0   3 -28 549.533 419.054   6
   0   3 -28 217.505 415.952   2
   0   3 -29 2426.35 710.824   2
   0   3 -29 1991.14 703.694   6
   0  -3 -29 782.365 505.306   2
   0  -3  29 1584.17 662.131   1
   0   3  29 992.922 510.546   1
   0   3 -30 190.236 428.781   6
   0   4   0 220799. 2259.89   4
   0   4   0 221344. 1698.79   3
   0  -4   0 229600. 2087.10   7
   0  -4   0 220154. 1642.03   3
   0  -4   0 223183. 2007.36   5
   0   4   0 224913. 2102.07   7
   0  -4  -1 179.597 134.959   5
   0  -4  -1 303.203 85.6111   3
   0  -4  -1 425.743 150.845   4
   0  -4   1 482.381 184.566   4
   0   4   1 576.940 191.456   4
   0   4   1 529.103 161.194   7
   0   4  -1 507.704 126.281   3
   0   4  -1 682.483 198.667   4
   0  -4   1 358.570 142.467   7
   0   4   1 267.286 81.1949   3
   0   4  -1 479.173 142.522   1
   0   4  -1 163.712 137.246   7
   0  -4   1 397.722 114.431   3
   0  -4  -1 123.104 107.311   7
   0   4   1 361.802 134.996   5
   0   4   1 97.3716 102.690   2
   0   4   2 22013.9 684.351   5
   0  -4  -2 21781.2 647.342   5
   0   4  -2 21661.6 695.268   1
   0  -4  -2 20553.9 464.668   3
   0  -4   2 22583.3 692.906   1
   0   4   2 22393.0 729.624   4
   0   4  -2 21212.7 661.008   3
   0  -4   2 21923.3 717.139   4
   0  -4  -2 23440.3 695.596   4
   0   4  -2 21791.8 703.575   7
   0   4  -2 22567.7 740.265   4
   0  -4  -2 21823.0 681.893   7
   0  -4   2 21930.1 656.250   3
   0   4   2 21565.4 679.837   7
   0   4   2 21607.8 455.392   6
   0  -4   2 22852.4 712.765   7
   0   4   2 21098.0 644.691   2
   0   4  -3 9120.18 491.340   3
   0  -4  -3 9294.16 452.765   5
   0   4   3 9424.21 303.625   6
   0  -4  -3 9422.57 461.190   2
   0   4   3 9478.91 470.042   4
   0  -4  -3 9240.17 462.569   4
   0  -4   3 9805.74 495.889   3
   0   4  -3 8954.64 494.325   7
   0   4   3 9363.62 467.899   7
   0   4   3 9820.16 489.303   2
   0  -4   3 10254.1 505.175   4
   0  -4  -3 9309.84 302.008   6
   0   4  -3 8546.36 462.081   1
   0  -4   3 9631.40 480.768   1
   0   4   4 17548.7 439.362   6
   0   4  -4 17393.2 540.590   2
   0  -4   4 16843.5 707.904   3
   0  -4   4 17158.4 665.133   1
   0  -4  -4 17378.6 624.421   4
   0   4   4 17088.8 665.726   7
   0  -4   4 16198.3 639.881   4
   0   4  -4 16797.0 693.263   7
   0  -4  -4 18369.2 658.767   5
   0  -4  -4 17748.9 668.243   2
   0  -4  -4 17448.7 437.047   6
   0   4   4 16871.2 642.236   4
   0  -4  -5 69922.8 1352.22   5
   0   4   5 70432.8 1394.11   7
   0  -4  -5 69468.3 935.162   6
   0   4   5 67256.4 1269.21   4
   0  -4  -5 71102.3 1396.53   2
   0  -4   5 70750.1 1378.48   1
   0  -4  -5 67940.0 1255.28   4
   0   4  -5 70657.9 1155.56   2
   0   4  -5 70223.5 1464.17   7
   0  -4   5 67283.6 1495.37   3
   0   4   5 71023.9 965.791   6
   0  -4  -6 6034.38 312.916   6
   0  -4   6 5182.76 476.417   3
   0   4   6 6003.15 323.085   6
   0   4   6 6051.27 481.356   7
   0   4  -6 6143.33 398.030   2
   0  -4   6 6227.27 451.678   1
   0  -4  -6 6778.31 475.175   5
   0  -4  -6 5482.24 481.300   2
   0  -4   6 5214.97 354.048   2
   0   4   6 5632.80 409.023   4
   0   4   7 66047.6 1509.94   7
   0  -4  -7 66145.5 1111.36   6
   0  -4  -7 68960.1 1482.15   5
   0  -4  -7 68755.2 1549.66   2
   0  -4   7 64796.3 1648.25   3
   0  -4   7 64796.1 1465.63   1
   0   4  -7 67575.3 1341.85   2
   0  -4  -8 16440.2 814.318   2
   0  -4  -8 15035.2 737.459   5
   0  -4   8 15255.1 740.982   1
   0  -4   8 14719.5 834.053   3
   0   4   8 13602.5 641.525   4
   0   4  -8 15043.5 697.383   2
   0   4   8 15032.2 781.937   7
   0  -4  -8 14824.5 572.876   6
   0  -4   9 88816.3 2111.84   3
   0   4   9 89267.2 1941.93   7
   0   4   9 84670.1 1626.22   4
   0  -4  -9 88952.6 1520.62   6
   0   4  -9 88901.0 1765.67   2
   0  -4   9 90949.2 1901.68   1
   0  -4  -9 90000.3 1900.28   5
   0   4  10 234.532 149.714   4
   0  -4  10 412.875 231.938   1
   0  -4  10 530.642 271.652   3
   0   4 -10 508.908 284.838   2
   0  -4 -10 705.501 209.806   6
   0  -4 -10 496.012 371.491   2
   0  -4 -10 706.976 317.332   5
   0   4  10 603.172 239.226   7
   0   4 -11 17460.2 898.083   2
   0  -4 -11 16676.6 941.692   5
   0  -4  11 18835.5 949.398   1
   0  -4  11 17309.0 1047.36   3
   0  -4 -11 17186.1 765.340   6
   0   4  11 16608.9 763.098   4
   0   4  11 18566.0 987.147   7
   0  -4 -11 18431.2 1028.25   2
   0  -4 -12 1143.89 335.616   5
   0   4  12 802.655 230.987   4
   0  -4  12 1219.13 383.809   3
   0   4  12 823.857 306.092   7
   0  -4  12 1649.94 373.193   1
   0  -4 -12 1335.87 434.653   2
   0  -4 -12 1190.16 248.448   6
   0   4 -12 1314.45 339.957   2
   0  -4  13 45997.4 1618.65   1
   0  -4 -13 48137.2 1748.47   2
   0  -4 -13 50111.1 1683.78   5
   0   4  13 45712.7 1714.86   7
   0  -4  13 45789.5 1820.52   3
   0  -4 -13 45549.5 1368.99   6
   0  -4  13 41479.9 920.749   9
   0   4  13 43770.8 1306.48   4
   0   4 -13 47512.5 1597.99   2
   0   4  13 48359.5 1718.53   1
   0   4 -14 852.849 383.271   2
   0   4  14 63.9850 324.452   7
   0  -4 -14 83.4155 322.632   5
   0  -4  14 313.536 277.098   1
   0  -4  14 256.490 328.295   3
   0  -4 -14 108.496 217.109   6
   0   4  14 75.6800 42.7909   8
   0  -4 -14 96.6687 50.7993   9
   0   4  14 134.945 182.349   4
   0  -4 -14 71.5405 38.0185   9
   0   4  14 275.029 273.921   1
   0  -4  14 151.361 99.1106   9
   0   4  15 21372.4 970.588   4
   0  -4 -15 23533.5 1094.71   6
   0   4 -15 24490.1 1225.38   2
   0  -4 -15 21583.7 1238.65   5
   0  -4  15 22218.2 1208.71   1
   0   4  15 22344.0 1290.07   1
   0  -4 -15 25205.7 1349.67   2
   0  -4  15 20926.0 1344.16   3
   0  -4 -16-336.297 317.809   5
   0   4  16-30.9819 193.271   4
   0   4 -16 1114.64 398.229   2
   0  -4  16 271.492 324.250   1
   0   4  16-39.6511 301.995   1
   0  -4 -16 59.8197 209.650   6
   0  -4  16-121.022 295.442   3
   0  -4 -16 273.326 418.771   2
   0  -4 -17 903.433 299.898   6
   0  -4  17 1431.29 391.697   1
   0   4 -17 1193.05 380.219   2
   0   4  17 1293.65 443.724   1
   0  -4 -17 914.666 422.453   5
   0  -4  17 422.550 326.219   3
   0  -4 -17 1038.06 431.526   2
   0   4  17 863.689 290.068   4
   0  -4 -18 1036.72 491.418   5
   0  -4  18 867.671 384.445   1
   0   4 -18 1129.13 428.482   2
   0   4  18 651.911 412.937   1
   0   4  18 600.511 261.908   4
   0  -4 -18 355.009 241.173   6
   0  -4 -18 1315.99 450.791   2
   0  -4 -19 492.815 408.746   5
   0   4  19 83.3603 353.942   1
   0   4 -19 355.639 448.013   2
   0  -4 -19 236.330 463.419   2
   0   4  19 476.298 272.536   4
   0  -4  19 385.302 323.564   1
   0  -4 -19 358.637 304.049   6
   0   4 -20 1597.09 526.660   2
   0  -4  20 560.111 391.716   1
   0   4  20 163.874 290.059   1
   0  -4 -20 796.964 446.049   2
   0  -4 -20 373.796 280.316   6
   0  -4 -20 209.438 379.755   5
   0  -4  21 1992.72 532.955   1
   0  -4 -21 1511.46 416.140   6
   0  -4 -21 2504.91 623.403   2
   0   4 -21 1942.76 523.111   2
   0  -4 -21 1720.39 521.778   5
   0   4  21 2365.12 595.399   1
   0  -4 -22 1503.83 428.734   6
   0   4 -22 2589.61 681.872   6
   0   4  22 2026.15 584.893   1
   0  -4 -22 1237.65 545.522   5
   0  -4  22 1879.11 554.186   1
   0  -4 -22 874.114 488.664   2
   0   4 -22 1733.15 496.560   2
   0  -4 -23-410.797 462.986   5
   0  -4 -23 584.358 518.136   2
   0  -4 -23 57.5828 269.203   6
   0  -4  23 5.49732 354.667   1
   0   4 -23-54.3873 389.472   2
   0   4  23 400.943 416.069   1
   0   4 -23 1157.96 577.642   6
   0   4 -24-12.3953 350.412   2
   0  -4  24 513.353 453.898   1
   0  -4 -24 627.815 519.706   5
   0  -4 -24 240.130 362.102   2
   0  -4 -24-300.718 306.740   6
   0   4 -24 1222.00 603.835   6
   0   4  24 472.865 441.402   1
   0  -4 -25 5819.01 926.792   2
   0   4  25 5922.81 972.115   1
   0   4 -25 5579.66 985.694   6
   0   4 -25 4897.65 816.432   2
   0  -4 -25 6521.08 1001.79   5
   0  -4  25 5406.57 894.022   1
   0   4 -26 835.943 519.546   6
   0  -4 -26-56.5697 427.362   2
   0   4  26 122.367 336.045   1
   0   4 -26 87.1301 362.863   2
   0  -4  26 62.8209 362.160   1
   0  -4 -27 1113.65 511.211   2
   0   4 -27 608.189 493.221   6
   0   4  27 580.959 552.958   1
   0  -4  27 278.540 414.393   1
   0   4 -27 1715.69 575.806   2
   0   4 -28 585.353 462.598   2
   0   4  28 101.968 453.678   1
   0   4 -28-80.6681 404.179   6
   0  -4 -28-48.4182 421.500   2
   0  -4  28 95.9709 421.214   1
   0   4 -29 516.455 430.440   6
   0  -4  29 378.089 461.247   1
   0   4  29 344.656 480.489   1
   0  -4 -29-146.956 490.851   2
   0  -5   0 46.6152 97.4706   3
   0   5   0-46.8972 156.030   7
   0   5   0 400.944 258.341   4
   0   5   0 12.4906 108.411   3
   0  -5   0 516.992 208.093   5
   0   5  -1 64835.8 1311.66   7
   0  -5  -1 63895.6 930.266   3
   0   5   1 66906.7 1416.12   4
   0  -5  -1 64977.5 1222.84   5
   0   5  -1 65828.4 1411.06   4
   0   5   1 64692.6 966.861   3
   0   5   1 64120.2 1256.81   7
   0  -5   1 63679.6 1084.06   3
   0   5  -1 62012.8 1091.19   3
   0   5   1 60580.3 1108.78   2
   0   5  -2 68903.3 1380.58   7
   0   5  -2 66001.4 1247.23   3
   0   5   2 70279.9 926.041   6
   0  -5  -2 68047.7 1250.78   5
   0  -5  -2 68465.1 946.233   3
   0   5   2 68233.9 1254.52   2
   0  -5   2 70629.2 1249.98   3
   0  -5   2 72788.8 1366.84   1
   0   5   2 69548.5 1312.15   7
   0   5  -2 72536.4 1473.12   4
   0   5   2 76772.6 1499.22   4
   0   5   3 83920.6 988.576   6
   0   5   3 81888.5 1477.56   7
   0  -5   3 81259.3 1470.39   3
   0  -5  -3 80008.2 1399.26   5
   0   5  -3 81880.8 1550.88   7
   0  -5  -3 85418.6 1435.68   2
   0   5   3 86990.5 1580.91   4
   0  -5   3 82600.3 1506.00   1
   0  -5  -4 7255.62 292.666   6
   0   5   4 7262.50 469.020   7
   0  -5   4 6832.07 485.748   3
   0  -5  -4 7127.92 458.583   5
   0   5   4 6348.47 453.868   4
   0   5   4 6503.38 289.522   6
   0   5  -4 6778.83 491.780   7
   0  -5   4 6528.64 450.844   1
   0  -5  -4 6812.12 456.539   2
   0   5   5 5876.43 466.691   4
   0  -5  -5 6568.66 487.732   2
   0   5   5 6012.38 295.861   6
   0  -5  -5 6291.70 461.701   5
   0   5  -5 5896.87 358.426   2
   0  -5  -5 5961.59 284.339   6
   0   5  -5 6317.68 497.509   7
   0  -5   5 6213.23 462.619   1
   0   5   5 6094.25 463.652   7
   0  -5   5 5681.33 475.629   3
   0  -5  -6 1798.67 183.446   6
   0   5   6 1649.68 179.614   6
   0   5   6 2003.21 304.224   4
   0  -5   6 1708.69 306.594   3
   0   5  -6 1816.61 242.469   2
   0  -5  -6 2319.51 346.907   5
   0   5   6 1832.85 291.639   7
   0  -5  -6 1891.65 303.912   2
   0   5  -6 1669.02 324.361   7
   0  -5   6 1821.45 287.953   1
   0  -5   7 5945.15 545.536   3
   0  -5  -7 5792.07 478.819   5
   0   5  -7 6033.43 554.678   7
   0  -5   7 5277.95 454.867   1
   0  -5  -7 5701.50 327.934   6
   0   5  -7 5764.41 431.698   2
   0   5   7 6258.99 467.537   4
   0   5   7 5495.70 500.725   7
   0  -5  -7 5228.40 495.267   2
   0   5   8 4060.12 396.917   4
   0  -5  -8 4225.27 311.703   6
   0  -5   8 4499.87 450.233   1
   0   5   8 3979.76 450.474   7
   0  -5   8 4294.97 501.988   3
   0   5  -8 4168.11 390.470   2
   0  -5  -8 4558.28 452.220   5
   0  -5  -8 4804.48 496.561   2
   0  -5   9 3182.58 448.529   3
   0  -5  -9 3242.58 420.429   5
   0   5  -9 3109.61 365.418   2
   0  -5   9 3265.89 396.531   1
   0  -5  -9 2865.90 416.316   2
   0   5   9 2876.63 344.733   4
   0   5   9 3124.32 422.824   7
   0  -5  -9 2753.47 274.035   6
   0   5  10 184.088 181.219   4
   0  -5 -10 120.838 275.795   2
   0  -5  10-54.6954 184.124   1
   0  -5 -10-255.951 256.927   5
   0  -5 -10 82.4119 139.602   6
   0  -5  10 38.1433 241.890   3
   0   5 -10 311.629 256.618   2
   0   5  10 146.902 268.556   7
   0  -5 -11 4104.43 493.560   5
   0  -5  11 3770.24 542.253   3
   0  -5 -11 3899.81 368.480   6
   0   5  11 3215.66 383.968   4
   0   5 -11 3471.26 467.642   2
   0   5  11 4054.12 503.314   7
   0  -5 -11 4758.39 592.911   2
   0  -5  11 4005.52 473.076   1
   0  -5 -12 3933.42 393.909   6
   0  -5 -12 4893.39 646.151   2
   0   5 -12 4162.50 522.856   2
   0  -5  12 3772.27 556.711   3
   0  -5  12 4632.95 538.457   1
   0   5  12 4575.30 552.780   7
   0   5  12 3760.48 420.848   4
   0  -5 -12 3966.55 535.652   5
   0  -5  13 73.5469 274.511   3
   0  -5  13 209.515 268.012   1
   0   5 -13 296.276 267.047   2
   0  -5 -13 488.532 417.674   2
   0   5  13 38.8022 202.040   4
   0   5  13 112.690 270.620   7
   0  -5 -13 5.02256 164.809   6
   0  -5 -13 247.153 320.831   5
   0   5  14 12949.4 989.211   1
   0  -5 -14 13214.1 986.477   2
   0   5  14 12055.9 936.331   7
   0  -5 -14 11827.6 720.244   6
   0  -5  14 11567.0 989.048   3
   0  -5 -14 12511.8 916.644   5
   0  -5  14 12339.7 891.036   1
   0  -5 -14 10847.6 437.382   9
   0  -5  14 10884.0 542.483   9
   0   5  14 10474.3 714.469   4
   0   5 -14 13842.5 909.378   2
   0  -5  15 162.238 124.126   9
   0   5  15 254.461 256.878   4
   0   5  15 69.9208 267.061   1
   0  -5 -15 168.773 292.750   2
   0   5  15-46.8435 383.725   7
   0  -5 -15 135.873 79.6088   9
   0   5 -15 1095.16 464.955   2
   0  -5 -15-58.0843 336.468   5
   0  -5  15-108.083 322.010   3
   0  -5  15 670.045 338.688   1
   0  -5 -15 393.780 215.153   6
   0  -5 -16 204.614 351.828   5
   0   5 -16 356.489 364.441   2
   0  -5  16 137.222 96.7566   9
   0  -5  16 84.6098 247.971   1
   0   5  16 214.736 270.599   4
   0  -5 -16 831.932 371.949   2
   0   5  16 285.412 326.901   7
   0  -5  16 321.756 350.551   3
   0   5  16 500.143 380.794   1
   0  -5 -16 199.948 213.812   6
   0  -5  17 1758.13 449.282   3
   0  -5 -17 1807.34 378.077   6
   0  -5  17 2190.00 503.281   1
   0   5 -17 2993.52 542.371   2
   0  -5 -17 2278.74 550.494   2
   0   5  17 1575.12 526.925   1
   0   5  17 1837.48 390.062   4
   0  -5 -17 1952.95 504.547   5
   0  -5 -18 2048.25 383.687   6
   0  -5 -18 2019.15 541.131   5
   0  -5  18 2715.09 544.864   1
   0  -5 -18 3001.87 594.407   2
   0   5  18 1951.53 510.170   1
   0   5 -18 2875.24 525.293   2
   0  -5  18 1872.75 479.675   3
   0   5  18 2257.23 405.448   4
   0  -5  19 769.798 416.200   1
   0  -5 -19 89.2300 213.339   6
   0  -5 -19 1024.29 445.521   5
   0   5  19 1472.79 514.444   1
   0  -5 -19 643.763 446.144   2
   0   5  19 1048.10 346.352   4
   0   5 -19 1135.26 419.271   2
   0  -5 -20 27528.5 1675.65   5
   0  -5 -20 28144.4 1414.82   6
   0  -5  20 25781.5 1548.28   1
   0   5 -20 30058.2 1647.61   2
   0   5  20 28767.6 1747.01   1
   0  -5 -20 30360.9 1763.25   2
   0   5  21 1398.22 549.760   1
   0   5 -21 617.199 417.318   2
   0  -5 -21 931.654 493.471   5
   0  -5 -21 546.943 332.951   6
   0  -5 -21 2016.65 622.678   2
   0  -5  21 1047.35 429.455   1
   0  -5  22 12041.7 1136.62   1
   0   5 -22 13960.0 1208.62   2
   0  -5 -22 14624.9 1347.03   5
   0   5  22 14265.2 1344.70   1
   0  -5 -22 13628.4 1316.10   2
   0  -5 -22 14858.7 1103.96   6
   0   5 -23 2313.07 668.684   6
   0  -5 -23 1634.31 455.870   6
   0  -5  23 1237.08 464.742   1
   0   5 -23 1113.09 490.399   2
   0  -5 -23 1840.79 621.404   2
   0  -5 -23 1446.50 605.282   5
   0   5  23 1752.98 599.916   1
   0  -5 -24 330.754 443.945   2
   0   5 -24-85.6813 356.687   2
   0   5 -24 1019.81 481.228   6
   0  -5  24 1073.50 410.935   1
   0   5  24 825.995 528.600   1
   0  -5 -24 978.607 538.736   5
   0  -5  25 517.310 414.780   1
   0   5  25 1037.52 495.565   1
   0   5 -25 2660.71 770.045   6
   0  -5 -25 925.883 504.521   2
   0  -5 -25 2112.83 710.153   5
   0   5 -25-439.454 472.284   2
   0  -5 -26 3167.04 760.585   5
   0  -5 -26 3797.77 812.944   2
   0   5 -26 2715.47 785.272   6
   0  -5  26 2829.44 693.260   1
   0   5  26 3278.39 783.497   1
   0   5 -26 981.877 491.244   2
   0  -5 -27 90.9894 445.612   2
   0   5  27 555.149 427.732   1
   0  -5  27 177.086 393.667   1
   0   5  28 908.917 621.642   1
   0   5 -28 959.001 509.319   6
   0  -5  28 990.168 514.489   1
   0  -5 -28 1380.28 645.954   2
   0   5 -29 5795.92 1069.31   6
   0   5  29 5682.99 1038.99   1
   0  -5  29 4118.23 878.705   1
   0   6   0 45895.5 1183.86   7
   0   6   0 44002.4 1275.57   4
   0  -6   0 44661.5 1124.23   5
   0   6   0 44287.7 947.527   3
   0  -6   0 45041.1 909.818   3
   0   6  -1 5364.66 367.614   3
   0  -6  -1 5653.43 324.486   3
   0   6   1 5981.03 330.179   3
   0   6   1 5782.10 442.129   7
   0   6  -1 5564.71 467.278   7
   0  -6  -1 5633.74 432.107   5
   0   6  -1 5859.71 520.092   4
   0   6   1 5069.80 373.282   2
   0   6   1 5726.09 514.552   4
   0  -6   1 5595.23 367.265   3
   0   6   2 218.049 284.578   4
   0  -6  -2 29.8227 86.7029   3
   0  -6   2 39.5024 151.476   3
   0   6  -2 2.89664 141.458   3
   0  -6  -2-191.482 183.511   5
   0   6   2 167.537 194.490   7
   0   6  -2 227.242 227.127   7
   0   6  -2-106.625 215.798   4
   0   6  -3 69913.5 1555.34   7
   0   6   3 69974.6 1480.72   7
   0   6   3 67388.6 982.634   6
   0  -6  -3 68148.5 1391.22   5
   0  -6  -3 66814.1 1011.81   3
   0  -6   3 72194.4 1508.00   1
   0   6   3 72576.4 1602.17   4
   0  -6   3 70442.7 1438.85   3
   0  -6  -4 6175.30 452.873   5
   0  -6  -4 5715.77 438.255   2
   0   6  -4 5935.23 509.677   7
   0   6   4 6085.62 294.748   6
   0   6   4 5165.50 433.844   7
   0  -6   4 6121.80 475.351   3
   0  -6   4 5689.18 455.411   1
   0   6   4 6173.60 459.122   4
   0   6  -5 631.255 165.226   2
   0   6   5 692.036 214.477   7
   0   6   5 742.351 242.660   4
   0  -6   5 673.915 228.135   3
   0  -6   5 522.636 218.146   1
   0   6  -5 573.371 248.993   7
   0  -6  -5 539.573 224.866   5
   0  -6  -5 599.484 127.918   6
   0   6   5 450.545 95.3270   6
   0  -6  -5 478.642 232.759   2
   0  -6  -6 5175.05 472.662   2
   0   6   6 5608.07 485.045   7
   0  -6   6 4850.20 450.182   1
   0  -6  -6 5900.45 307.563   6
   0   6  -6 5371.21 392.320   2
   0  -6   6 5597.09 507.450   3
   0   6   6 5211.50 472.066   4
   0   6  -6 5056.94 502.469   7
   0   6   6 5103.58 297.269   6
   0  -6  -6 5820.46 499.257   5
   0  -6  -7 1650.47 339.288   5
   0   6  -7 685.262 268.692   7
   0   6  -7 1360.09 258.807   2
   0  -6  -7 1390.68 179.071   6
   0   6   7 1847.64 363.575   4
   0  -6   7 1407.42 313.271   3
   0  -6  -7 1396.50 340.112   2
   0   6   7 1568.33 197.706   6
   0   6   7 1877.70 340.607   7
   0  -6   7 1277.11 279.064   1
   0  -6   8 1425.84 340.534   3
   0   6   8 1232.85 311.345   7
   0  -6  -8 821.544 162.591   6
   0   6  -8 1121.61 251.307   2
   0   6   8 1502.11 307.344   4
   0  -6   8 1001.47 273.871   1
   0  -6  -8 999.426 270.530   2
   0   6  -8 1288.24 357.866   7
   0  -6  -8 682.936 268.430   5
   0   6  -9 22578.9 908.030   2
   0  -6   9 22176.2 1153.19   3
   0   6   9 22198.3 945.850   4
   0   6  -9 22577.3 1131.99   7
   0  -6   9 23329.5 1056.50   1
   0  -6  -9 21752.6 706.257   6
   0  -6  -9 22125.8 1078.29   2
   0  -6  -9 21862.8 1007.04   5
   0   6   9 22108.4 1043.64   7
   0  -6 -10 1409.74 223.966   6
   0  -6  10 1144.86 379.540   3
   0  -6  10 1363.57 319.186   1
   0   6 -10 1291.68 285.601   2
   0  -6 -10 1493.71 363.270   5
   0  -6 -10 1067.78 380.346   2
   0   6  10 1277.76 305.369   7
   0   6  10 1593.09 310.915   4
   0  -6 -11 1826.50 433.094   2
   0   6  11 1503.19 332.584   4
   0  -6 -11 988.382 344.364   5
   0  -6 -11 1182.10 235.523   6
   0   6  11 1066.64 335.189   7
   0   6 -11 1468.76 353.929   2
   0  -6  11 948.370 262.607   1
   0  -6  11 1213.87 341.428   3
   0  -6 -12 321.234 176.924   6
   0   6  12-381.006 299.781   7
   0  -6  12-188.132 262.888   3
   0  -6  12 313.629 228.879   1
   0   6  12 198.331 221.149   4
   0  -6 -12 68.5411 359.943   2
   0   6 -12 346.939 310.893   2
   0  -6 -12 57.3559 292.619   5
   0   6  13 3726.75 553.614   7
   0  -6 -13 3057.78 515.664   5
   0  -6 -13 3415.56 385.877   6
   0   6 -13 3063.13 491.109   2
   0  -6  13 3211.33 472.605   1
   0  -6  13 3626.99 581.731   3
   0   6  13 2711.60 419.012   4
   0  -6 -13 3272.10 527.523   2
   0   6  14 7027.97 639.030   4
   0  -6  14 7943.76 742.887   1
   0   6 -14 7239.42 725.538   2
   0   6  14 7428.17 759.066   7
   0  -6  14 7226.59 797.106   3
   0  -6 -14 7325.94 780.372   2
   0  -6 -14 7873.41 588.365   6
   0  -6 -14 7731.69 740.602   5
   0  -6  15 235.427 177.014   9
   0  -6 -15 391.838 257.364   6
   0  -6  15 249.459 363.312   3
   0  -6 -15-195.591 363.662   5
   0   6 -15 524.604 357.594   2
   0  -6  15 18.7937 264.419   1
   0  -6 -15 1.08867 91.6005   9
   0   6  15 239.665 319.673   1
   0   6  15 297.210 279.162   4
   0  -6 -15 627.854 348.993   2
   0   6  15 72.0657 339.910   7
   0  -6 -16 111.544 413.061   2
   0   6  16 738.415 319.759   4
   0  -6 -16 445.365 368.968   5
   0  -6 -16 183.929 96.9825   9
   0  -6  16 405.234 153.757   9
   0   6  16 1124.22 408.240   1
   0  -6  16 860.953 361.142   1
   0  -6  16 386.145 323.793   3
   0   6  16 406.605 317.124   7
   0  -6 -16 583.782 265.266   6
   0   6 -16 711.494 447.120   2
   0   6  17 2040.88 523.509   7
   0  -6 -17 2474.07 426.347   6
   0   6  17 2048.37 428.610   4
   0  -6 -17 1762.48 493.871   5
   0  -6 -17 3026.33 595.730   2
   0  -6  17 2245.02 490.886   1
   0  -6  17 2104.76 526.181   3
   0   6 -17 3067.33 550.550   2
   0   6  17 2585.51 555.078   1
   0  -6 -18 1872.77 382.034   6
   0  -6 -18 1207.07 454.935   2
   0   6  18 1807.64 425.265   4
   0  -6  18 1775.48 544.898   3
   0   6 -18 2740.31 548.723   2
   0  -6  18 2284.86 529.364   1
   0  -6 -18 1162.05 392.271   5
   0   6  18 1703.41 477.389   1
   0  -6  19 1630.80 441.552   1
   0   6  19 1594.87 585.991   1
   0  -6 -19 924.295 439.389   5
   0  -6 -19 1301.62 486.592   2
   0   6 -19 1375.95 444.340   2
   0  -6  19 1726.52 531.986   3
   0   6  19 1856.95 444.939   4
   0  -6 -19 1814.23 405.826   6
   0   6  20 1662.14 513.827   1
   0  -6  20 1240.86 402.025   1
   0  -6 -20 1708.87 518.026   5
   0  -6 -20 1705.55 595.755   2
   0   6 -20 1599.41 474.182   2
   0  -6 -20 1400.08 365.397   6
   0  -6  21 3856.64 686.213   1
   0   6 -21 3762.02 668.487   2
   0  -6 -21 3808.44 762.544   2
   0   6  21 2539.81 584.463   1
   0  -6 -21 3564.61 556.596   6
   0  -6 -21 5044.57 827.514   5
   0  -6 -22-287.728 447.742   5
   0  -6 -22-125.104 351.853   2
   0   6 -22 655.903 384.396   2
   0   6  22 670.896 453.886   1
   0  -6 -22 558.959 274.633   6
   0  -6  22 160.940 343.080   1
   0   6 -23 979.748 471.070   2
   0  -6  23 469.013 358.257   1
   0  -6 -23 808.602 497.166   2
   0   6  23 997.411 530.824   1
   0  -6 -23 766.384 496.512   5
   0  -6 -24 4617.64 840.037   5
   0  -6 -24 4457.85 862.701   2
   0   6  24 3662.68 802.428   1
   0   6 -24 4699.40 928.651   6
   0   6 -24 3549.06 697.170   2
   0  -6  24 4067.39 741.014   1
   0   6  25 672.758 468.978   1
   0  -6 -25-576.473 496.636   2
   0   6 -25 156.573 368.990   2
   0  -6 -25 722.344 583.895   5
   0  -6  25 21.6310 305.519   1
   0   6 -25 1456.05 696.282   6
   0   6  26 305.650 461.991   1
   0  -6 -26 833.287 510.681   5
   0   6 -26 1717.68 663.896   6
   0  -6  26 354.165 456.051   1
   0  -6 -26 334.062 416.404   2
   0   6  27 1919.52 662.068   1
   0  -6 -27 2140.60 750.663   2
   0  -6 -27 3124.19 791.335   5
   0  -6  27 996.356 503.706   1
   0   6 -27 3864.07 880.995   6
   0  -6  28 458.658 401.694   1
   0   6  28 1283.36 609.920   1
   0   6 -28 1680.02 715.269   6
   0  -6 -28 1005.47 570.151   2
   0  -6  29 458.974 448.290   1
   0  -7   0-26.4668 111.432   3
   0  -7   0-111.343 220.494   5
   0   7   0-162.828 202.415   7
   0   7   0-45.2223 247.418   4
   0   7   0-18.1811 114.374   3
   0  -7   1 2641.51 278.897   3
   0   7  -1 2779.29 442.230   4
   0   7   1 2674.67 260.874   3
   0  -7   1 2660.38 357.512   5
   0   7  -1 2262.76 352.807   7
   0   7   1 2697.16 434.933   4
   0   7   1 2597.20 347.745   7
   0  -7  -1 2494.58 242.110   3
   0  -7  -1 2270.55 329.928   5
   0   7   2 43712.9 1369.27   4
   0   7  -2 43869.6 1303.70   7
   0  -7  -2 44721.7 1207.86   5
   0  -7   2 43094.6 1110.88   3
   0   7  -2 43225.3 1381.58   4
   0  -7  -2 43399.3 886.227   3
   0   7   2 41608.4 1212.75   7
   0   7  -3 18664.0 891.117   7
   0   7   3 19522.5 861.137   7
   0   7   3 20798.0 966.265   4
   0  -7  -3 17851.0 585.194   3
   0  -7  -3 20484.9 822.772   5
   0  -7   3 20394.2 812.960   3
   0   7   3 19524.2 572.094   6
   0  -7   4 14380.0 731.888   3
   0  -7  -4 14018.4 698.114   5
   0   7   4 14211.3 755.633   7
   0  -7  -4 13248.2 500.298   3
   0   7   4 13744.5 757.039   4
   0   7  -4 14351.4 789.009   7
   0   7   4 13875.8 479.366   6
   0  -7   4 14037.2 756.331   1
   0  -7  -5 4521.43 444.414   5
   0  -7   5 4160.55 433.580   1
   0   7   5 4045.71 275.024   6
   0  -7   5 4501.43 445.866   3
   0   7  -5 4131.06 472.301   7
   0   7   5 3584.27 356.527   4
   0   7   5 3921.43 432.777   7
   0  -7   6 8456.38 623.255   3
   0  -7  -6 6809.64 551.419   2
   0  -7   6 7194.78 576.740   1
   0   7   6 7242.59 563.891   4
   0  -7  -6 7792.93 585.010   5
   0  -7  -6 7255.36 355.803   6
   0   7   6 7097.45 361.306   6
   0   7   6 8186.23 622.787   7
   0   7  -6 8146.46 656.631   7
   0   7  -6 7153.67 458.633   2
   0  -7  -7 83.2733 102.353   6
   0   7   7 93.6081 212.689   7
   0  -7   7 106.135 193.801   1
   0  -7   7 236.462 287.254   3
   0   7  -7 122.481 181.863   2
   0  -7  -7 412.010 258.769   5
   0   7  -7 109.789 234.893   7
   0  -7  -7 196.580 225.150   2
   0   7   7 210.212 214.554   4
   0   7   7 211.983 104.208   6
   0  -7  -8 5645.31 339.092   6
   0   7   8 5382.81 537.372   7
   0   7   8 5835.66 525.975   4
   0   7   8 5317.47 342.684   6
   0  -7   8 6085.61 548.659   1
   0  -7  -8 5654.28 559.434   2
   0   7  -8 5591.81 453.280   2
   0   7  -8 5973.77 593.461   7
   0  -7   8 6223.77 593.923   3
   0  -7  -8 5215.63 522.700   5
   0   7  -9 14777.3 745.016   2
   0   7   9 14742.1 896.974   7
   0  -7  -9 14699.1 880.604   2
   0   7   9 14737.8 837.945   4
   0  -7  -9 13554.6 559.056   6
   0  -7  -9 14652.8 848.273   5
   0  -7   9 14551.6 861.684   1
   0  -7   9 13953.0 933.165   3
   0   7  -9 15014.1 974.852   7
   0  -7  10 20588.6 1053.53   1
   0   7 -10 19914.9 1144.45   7
   0   7  10 19442.0 977.791   4
   0   7  10 20070.5 1057.38   7
   0   7 -10 19562.9 903.073   2
   0  -7 -10 19841.7 1021.07   5
   0  -7 -10 18061.0 680.780   6
   0  -7 -10 20311.3 1062.91   2
   0  -7  10 19730.4 1140.88   3
   0  -7 -11 37351.4 1500.70   2
   0   7  11 34546.0 1311.98   4
   0   7  11 35849.3 1475.31   7
   0   7 -11 35316.6 1275.92   2
   0  -7  11 33350.7 1533.09   3
   0  -7  11 36023.0 1438.22   1
   0   7 -11 35077.8 1577.83   7
   0  -7 -11 34067.8 1395.52   5
   0  -7 -11 32002.4 956.909   6
   0   7 -12 1236.86 368.901   2
   0   7  12 1551.36 379.534   4
   0  -7 -12 788.037 208.014   6
   0   7  12 1335.21 406.572   7
   0  -7  12 880.917 256.705   1
   0  -7 -12 1362.42 391.845   5
   0   7 -12 808.120 448.146   7
   0  -7  12 1552.72 448.080   3
   0  -7 -12 1278.56 451.040   2
   0  -7  13 1767.35 453.002   3
   0  -7 -13 2268.13 479.473   5
   0   7  13 2751.90 465.039   4
   0  -7  13 1939.75 409.831   1
   0  -7 -13 2527.47 524.917   2
   0   7 -13 2149.22 414.758   2
   0   7  13 2348.78 491.341   7
   0  -7 -13 1935.29 308.032   6
   0   7 -13 2712.07 584.172   7
   0   7  14 906.077 367.942   4
   0  -7  14-71.8674 303.431   1
   0   7 -14 175.507 282.539   2
   0   7  14 820.399 383.465   7
   0  -7 -14 514.376 336.902   5
   0  -7  14 82.6126 303.390   3
   0  -7 -14-89.0653 327.336   2
   0  -7 -14 430.406 217.706   6
   0   7 -15 1133.71 379.098   2
   0   7  15 1457.35 403.034   4
   0  -7 -15 1567.03 460.298   2
   0  -7  15 939.183 390.056   1
   0  -7 -15 760.427 307.050   5
   0  -7  15 711.241 407.155   3
   0  -7 -15 1361.46 286.742   6
   0   7  15 1477.18 459.132   7
   0   7  16 861.993 357.619   4
   0  -7 -16 181.830 133.366   9
   0  -7  16 987.334 444.280   3
   0  -7 -16 1004.08 416.238   5
   0   7 -16 871.138 445.236   2
   0  -7  16 705.453 236.764   9
   0  -7 -16 787.094 290.408   6
   0  -7 -16 174.315 363.847   2
   0   7  16 252.445 340.267   7
   0  -7  16 309.149 298.218   1
   0   7 -17 1249.42 413.182   2
   0  -7  17 778.270 392.475   3
   0   7  17 167.621 294.299   1
   0  -7 -17 1024.07 499.191   2
   0  -7 -17 316.990 320.893   5
   0   7  17 352.548 417.828   7
   0  -7  17 390.639 301.640   1
   0  -7 -17 728.601 279.623   6
   0   7  17 1102.30 382.185   4
   0  -7 -18 2676.64 430.055   6
   0  -7 -18 3157.85 625.108   2
   0  -7 -18 2900.38 594.669   5
   0   7  18 3176.09 605.821   1
   0   7  18 2144.18 467.747   4
   0  -7  18 2819.68 565.257   1
   0  -7  18 2993.81 673.142   3
   0   7  18 2783.97 616.443   7
   0   7 -18 3433.15 642.890   2
   0   7 -19 1000.72 427.274   2
   0  -7 -19 432.618 356.362   5
   0   7  19 486.825 312.519   4
   0  -7  19 777.931 441.437   3
   0  -7 -19 864.434 431.597   2
   0  -7  19 616.041 334.394   1
   0   7  19 1064.06 452.836   1
   0   7  19 604.702 368.563   7
   0  -7 -19 700.440 267.312   6
   0   7  20 1350.63 489.650   1
   0   7 -20 1390.63 478.851   2
   0  -7  20 1427.35 476.574   1
   0  -7 -20 1477.41 558.060   5
   0  -7 -20 581.896 465.494   2
   0  -7 -20 1489.27 393.967   6
   0  -7 -21 4765.82 800.162   2
   0  -7  21 3739.82 668.674   1
   0   7 -21 2920.92 591.783   2
   0  -7 -21 1859.67 555.062   5
   0   7  21 5141.15 867.034   1
   0  -7 -22 294.650 434.797   2
   0  -7  22-7.66518 291.834   1
   0   7  22 813.105 512.073   1
   0  -7 -22 463.987 483.268   5
   0   7 -22 253.538 311.579   2
   0  -7 -23 2121.45 612.680   5
   0   7 -23 1272.81 490.513   2
   0  -7  23 1571.46 564.922   1
   0   7  23 1286.90 509.169   1
   0  -7 -23 1707.44 588.842   2
   0  -7  24 965.367 501.307   1
   0  -7 -24 2050.42 643.730   2
   0   7  24 501.152 484.901   1
   0   7 -24 718.464 435.703   2
   0  -7 -24 896.703 623.189   5
   0  -7 -25 309.762 446.684   5
   0  -7  25 230.115 375.777   1
   0   7  25 842.566 485.437   1
   0   7 -25 1804.78 687.863   6
   0  -7 -25 1634.38 657.561   2
   0  -7 -26 3124.65 772.336   5
   0   7  26 3629.14 850.531   1
   0  -7 -26 1236.54 565.553   2
   0  -7  26 3142.79 720.935   1
   0  -7 -27 1293.73 573.471   2
   0  -7 -27 3117.80 814.527   5
   0  -7  27 1097.01 497.576   1
   0   7  27 1718.56 641.740   1
   0   7 -27 2428.63 797.872   6
   0  -7  28 556.375 471.210   1
   0  -7 -28 1947.70 728.381   5
   0   7  28 134.707 403.490   1
   0   7 -28 1784.74 706.141   6
   0  -7  29-478.625 564.695   1
   0   8   0 116784. 2390.00   4
   0  -8   0 120295. 2135.80   5
   0  -8   0 119338. 1712.90   3
   0   8   0 118015. 2205.05   7
   0   8   1 11034.5 764.212   4
   0   8   1 10769.2 692.496   7
   0   8  -1 11172.6 794.249   4
   0   8   1 10331.3 514.102   3
   0  -8  -1 10663.0 500.420   3
   0  -8  -1 10947.2 662.537   5
   0  -8   1 11363.4 569.653   3
   0  -8   1 11041.6 668.502   5
   0   8  -1 10931.0 713.691   7
   0  -8   2 20387.3 801.178   3
   0   8  -2 19534.9 1000.60   4
   0  -8  -2 20496.7 877.012   5
   0   8  -2 19445.9 955.731   7
   0   8   2 20368.1 1023.95   4
   0  -8  -2 18881.0 636.991   3
   0   8   2 20306.1 934.101   7
   0   8  -3 12494.4 787.959   7
   0  -8  -3 14120.8 738.099   5
   0   8   3 12332.5 731.971   7
   0   8   3 13370.9 856.394   4
   0   8   3 12324.6 512.816   6
   0  -8  -3 12566.6 508.658   3
   0  -8   3 14250.3 717.724   3
   0   8  -4 560.604 283.414   7
   0   8   4 883.057 304.443   7
   0  -8  -4 816.863 254.587   5
   0  -8   4 955.733 252.547   3
   0  -8  -4 894.285 170.116   3
   0  -8   4 1260.90 279.693   1
   0   8   4 1267.51 396.127   4
   0   8   4 795.349 153.678   6
   0   8  -5 293.513 262.354   7
   0  -8   5 247.154 184.907   3
   0  -8  -5 234.394 112.645   3
   0  -8  -5 485.289 256.446   5
   0  -8   5 368.969 227.107   1
   0   8   5 211.040 111.155   6
   0   8   5 544.761 254.969   7
   0   8  -6 14950.8 907.324   7
   0  -8   6 15692.9 875.204   3
   0   8  -6 14534.2 657.018   2
   0   8   6 14372.4 841.685   7
   0  -8   6 15220.9 867.145   1
   0   8   6 14121.6 509.321   6
   0  -8  -6 15191.1 829.551   5
   0   8  -7 25375.7 894.080   2
   0  -8  -7 24327.6 1075.75   2
   0   8   7 25515.6 1143.08   4
   0   8  -7 25770.9 1202.72   7
   0  -8   7 25576.7 1152.08   3
   0  -8   7 24781.8 1115.65   1
   0   8   7 24413.5 1102.96   7
   0   8   7 23953.8 680.711   6
   0  -8  -7 24753.4 1062.82   5
   0   8  -8 7371.59 523.236   2
   0   8   8 6601.60 379.770   6
   0   8  -8 7388.77 689.892   7
   0  -8  -8 6815.66 374.998   6
   0  -8  -8 6748.51 603.216   2
   0   8   8 6532.19 619.088   7
   0  -8  -8 7072.77 624.154   5
   0  -8   8 6498.68 632.210   3
   0  -8   8 7327.08 634.863   1
   0   8   8 6859.20 616.207   4
   0   8   9 32676.4 1360.12   7
   0   8  -9 34097.6 1464.25   7
   0  -8   9 32881.0 1435.81   3
   0  -8  -9 31234.6 827.635   6
   0   8  -9 33969.6 1135.70   2
   0   8   9 32524.6 1305.85   4
   0  -8  -9 33111.9 1297.60   5
   0  -8  -9 34563.5 1378.48   2
   0  -8   9 31520.3 1329.14   1
   0  -8 -10 702.118 330.916   2
   0  -8 -10 545.683 177.825   6
   0   8  10 794.424 332.803   4
   0   8 -10 850.868 327.950   2
   0  -8  10 1286.26 337.208   1
   0   8  10 931.396 315.691   7
   0  -8  10 379.680 287.385   3
   0   8 -10 1063.70 433.488   7
   0  -8 -10 319.096 298.648   5
   0  -8 -11 2271.55 444.091   5
   0   8 -11 1900.05 365.622   2
   0  -8 -11 2391.41 476.814   2
   0  -8  11 1781.10 399.202   1
   0  -8 -11 1557.59 238.933   6
   0   8  11 1796.96 396.387   4
   0   8  11 1937.52 438.335   7
   0  -8  11 2152.79 494.701   3
   0   8 -11 2268.23 502.606   7
   0  -8 -12 14458.7 659.031   6
   0   8  12 17029.9 1064.69   7
   0  -8 -12 15311.3 1048.59   2
   0  -8  12 15309.2 1026.64   1
   0   8  12 16580.2 986.472   4
   0  -8  12 15530.2 1107.95   3
   0   8 -12 15899.4 1138.72   7
   0   8 -12 15722.5 918.640   2
   0  -8 -12 15337.4 1005.53   5
   0  -8 -13 2487.91 510.464   2
   0  -8 -13 2379.19 305.877   6
   0  -8  13 2220.39 485.387   1
   0  -8  13 2227.83 512.421   3
   0   8 -13 2583.62 576.965   7
   0   8 -13 2848.01 450.480   2
   0   8  13 3325.26 515.803   4
   0   8  13 2853.47 530.160   7
   0  -8 -13 3397.93 550.129   5
   0   8 -14 278.104 345.116   7
   0   8  14 1124.89 427.718   7
   0  -8 -14 348.729 182.259   6
   0   8  14 413.400 289.242   4
   0   8 -14 256.658 353.397   2
   0  -8  14 737.434 374.946   3
   0  -8  14 615.818 328.262   1
   0  -8 -14 717.555 383.564   5
   0  -8 -14 759.677 430.718   2
   0  -8  15 307.513 262.961   1
   0   8  15-39.9517 268.071   4
   0  -8 -15 434.825 416.912   2
   0  -8 -15 920.651 266.621   6
   0   8 -15 49.7823 350.813   7
   0   8  15 105.849 300.785   7
   0  -8  15 474.128 348.027   3
   0  -8 -15 96.1430 310.757   5
   0   8 -15 359.634 284.995   2
   0   8 -16 1547.16 445.379   2
   0  -8 -16 1318.94 253.636   9
   0  -8 -16 1424.95 425.735   5
   0  -8 -16 1013.47 398.630   2
   0   8 -16 902.292 438.234   7
   0  -8  16 1026.11 452.286   3
   0  -8  16 1514.40 472.639   1
   0   8  16 1259.05 436.180   4
   0  -8 -16 1062.07 263.650   6
   0   8  16 1253.95 464.249   7
   0   8  17 624.908 397.011   7
   0   8 -17 1621.14 475.793   2
   0   8 -17 381.448 403.398   7
   0  -8 -17 764.079 284.448   6
   0  -8  17 556.456 369.306   1
   0   8  17 478.617 298.335   4
   0  -8  17 665.076 414.382   3
   0  -8 -17 680.780 430.261   5
   0  -8 -17 1129.33 467.268   2
   0  -8 -18 6268.03 853.788   2
   0  -8  18 6210.55 796.538   1
   0  -8 -18 5030.43 747.807   5
   0   8 -18 7275.72 776.916   2
   0  -8 -18 5926.17 574.899   6
   0   8 -18 5369.43 840.975   7
   0   8  18 5293.81 672.101   4
   0  -8  18 5161.73 796.464   3
   0   8  18 5731.29 825.554   1
   0   8  18 5885.14 793.205   7
   0   8  19 386.621 369.618   1
   0  -8 -19 238.497 409.137   2
   0  -8 -19-151.407 327.194   5
   0   8 -19 63.4395 320.221   2
   0   8  19 220.551 415.591   7
   0   8 -19 964.992 485.982   7
   0  -8  19 121.943 277.944   1
   0  -8  19 93.0349 324.081   3
   0  -8 -19 382.943 234.379   6
   0   8  19 37.2729 281.499   4
   0   8 -20 4302.56 701.038   2
   0   8 -20 4940.08 831.021   7
   0   8  20 4789.71 826.050   7
   0  -8 -20 4221.66 709.500   5
   0  -8 -20 4985.14 844.790   2
   0  -8  20 3921.86 679.863   1
   0  -8  20 3927.63 769.933   3
   0   8  20 4707.08 788.875   1
   0  -8  21 777.062 463.062   1
   0   8  21 268.793 353.353   1
   0  -8 -21 391.269 363.307   2
   0  -8 -21 833.409 485.140   5
   0   8 -21 406.378 367.790   2
   0   8 -21 506.130 426.138   7
   0  -8 -22 198.723 458.498   5
   0  -8  22 157.096 329.670   1
   0  -8 -22-675.773 397.458   2
   0   8 -22-580.284 434.359   7
   0   8 -22 615.720 396.497   2
   0   8  22 938.687 509.925   1
   0   8 -23 808.659 519.861   7
   0  -8  23 531.051 365.269   1
   0   8 -23 172.830 321.843   2
   0  -8 -23 185.084 404.172   2
   0  -8 -23 886.017 503.762   5
   0   8  23 378.846 381.658   1
   0  -8 -24 2881.40 708.650   5
   0  -8 -24 2017.26 629.972   2
   0   8 -24 3134.26 779.884   7
   0  -8  24 2604.27 667.655   1
   0   8  24 2519.05 671.461   1
   0   8 -25 3548.13 877.929   6
   0  -8 -25 2682.59 696.972   5
   0   8  25 1119.19 528.979   1
   0  -8  25 1333.17 550.348   1
   0   8 -25 3021.86 838.242   7
   0  -8 -25 1487.75 604.938   2
   0  -8  26-327.540 339.482   1
   0   8  26 144.672 449.939   1
   0   8 -26 527.501 509.803   7
   0  -8 -26-301.840 544.037   2
   0  -8 -26-113.024 428.250   5
   0  -8 -27 2133.26 740.307   5
   0   8  27 2090.27 711.788   1
   0   8 -27 4633.51 1004.67   6
   0  -8  27 2249.15 637.602   1
   0  -8 -27 1691.00 600.313   2
   0   8 -27 3650.49 906.362   7
   0  -8  28 12.5742 420.969   1
   0  -8 -28 788.106 597.093   5
   0   9   0 450.945 349.006   4
   0  -9   0 368.978 286.446   5
   0  -9   0-3.90640 137.826   3
   0   9   0-111.060 230.436   7
   0  -9  -1 7111.93 580.488   5
   0   9  -1 6189.76 589.173   7
   0  -9  -1 6533.15 418.818   3
   0   9   1 5430.60 620.903   4
   0   9  -1 6337.12 655.560   4
   0  -9   1 6440.65 559.643   5
   0  -9   1 6692.62 468.517   3
   0   9   1 6053.31 571.348   7
   0   9  -2 0.61572 245.482   7
   0   9   2 949.045 354.616   4
   0   9  -2-26.3203 261.190   4
   0  -9   2 318.181 164.538   3
   0  -9  -2 367.733 152.479   3
   0   9   2 230.353 226.561   7
   0  -9   2 332.883 285.608   5
   0  -9  -2 38.6708 241.789   5
   0  -9  -3 5383.39 514.543   5
   0  -9  -3 5293.12 358.523   3
   0  -9   3 5722.21 482.748   3
   0   9   3 5065.66 617.061   4
   0   9   3 6349.24 595.808   7
   0   9   3 5660.42 378.995   6
   0   9  -3 5878.79 588.268   7
   0  -9  -4 1162.51 342.730   5
   0   9   4 618.413 273.594   7
   0   9   4 705.021 154.897   6
   0   9  -4 1020.29 338.955   7
   0  -9   4 929.586 256.908   3
   0  -9  -4 936.746 179.174   3
   0   9   4 1050.45 413.270   4
   0   9   5 46962.2 1654.53   4
   0  -9   5 47932.4 1541.66   1
   0   9   5 45234.3 957.526   6
   0   9   5 46672.8 1543.33   7
   0  -9  -5 45423.5 1437.33   5
   0   9  -5 47655.5 1633.39   7
   0  -9  -5 43227.1 1011.63   3
   0  -9   5 47235.2 1471.50   3
   0  -9  -6 1204.70 312.807   5
   0  -9  -6 1140.14 191.769   3
   0  -9   6 1361.67 319.355   3
   0  -9   6 1352.59 307.178   1
   0   9  -6 634.389 264.062   7
   0   9   6 961.488 309.499   4
   0   9   6 1122.04 168.084   6
   0   9   6 1368.80 340.998   7
   0  -9  -7 44934.6 1489.97   5
   0  -9   7 43411.7 1533.99   1
   0   9   7 42773.0 1580.91   4
   0   9  -7 47449.7 1687.73   7
   0   9   7 45786.4 1560.62   7
   0   9  -7 45580.1 1249.68   2
   0  -9   7 44848.1 1585.27   3
   0   9   7 41330.0 921.550   6
   0  -9  -8 1116.65 353.073   2
   0  -9   8 1495.34 359.605   3
   0  -9   8 1124.30 326.683   1
   0  -9  -8 1554.97 341.785   5
   0   9   8 997.324 175.471   6
   0   9   8 1983.30 415.587   7
   0   9  -8 1314.54 402.276   7
   0   9  -8 1429.87 288.564   2
   0   9   9 92.6330 145.559   6
   0   9  -9-27.7637 204.312   2
   0  -9  -9 137.678 121.112   6
   0   9   9-230.544 255.248   7
   0   9  -9 40.4818 297.609   7
   0  -9  -9-74.0691 302.067   2
   0  -9   9 274.799 280.414   3
   0   9   9-797.922 479.713   4
   0  -9   9 362.486 268.395   1
   0  -9  -9 307.687 292.574   5
   0   9 -10 985.274 322.859   2
   0  -9 -10 338.975 157.273   6
   0   9  10 503.236 306.250   7
   0  -9  10 606.187 285.992   1
   0  -9 -10 524.258 341.925   2
   0   9  10-841.583 515.131   4
   0   9 -10 1772.76 464.111   7
   0  -9 -10 226.041 321.572   5
   0  -9  10 434.801 297.308   3
   0  -9  11 24536.1 1330.86   3
   0  -9  11 22937.7 1258.62   1
   0  -9 -11 22965.7 1240.65   2
   0  -9 -11 21814.7 752.795   6
   0   9  11 21919.0 1187.84   4
   0   9 -11 23760.7 1364.01   7
   0  -9 -11 23789.3 1221.94   5
   0   9  11 24698.1 1310.01   7
   0   9 -11 24852.6 1091.66   2
   0  -9 -12 4769.02 644.546   2
   0  -9 -12 5185.10 666.927   5
   0   9  12 4460.20 574.515   4
   0  -9  12 5497.61 700.593   3
   0   9  12 4995.54 652.984   7
   0   9 -12 5082.91 746.526   7
   0  -9 -12 4705.39 383.711   6
   0   9 -12 5643.22 579.581   2
   0  -9  12 4400.14 616.854   1
   0  -9  13 107362. 2818.37   1
   0  -9 -13 95104.7 1726.27   6
   0   9  13 98375.5 2582.28   4
   0  -9 -13 101353. 2622.77   5
   0   9 -13 103934. 2980.00   7
   0  -9  13 99543.6 2889.78   3
   0   9 -13 103310. 2380.67   2
   0   9  13 100608. 2768.29   7
   0  -9 -13 104928. 2778.61   2
   0  -9  14 4659.07 706.800   3
   0   9 -14 5881.41 823.806   7
   0  -9  14 4466.61 676.104   1
   0  -9 -14 4208.75 626.598   5
   0  -9 -14 4928.39 679.270   2
   0   9 -14 4232.68 589.118   2
   0  -9 -14 4012.35 390.484   6
   0   9  14 3075.80 505.738   4
   0   9  14 4018.74 626.573   7
   0  -9 -15 2852.67 574.213   2
   0   9 -15 3244.94 676.225   7
   0  -9  15 3170.50 612.089   1
   0  -9 -15 3560.45 618.388   5
   0  -9 -15 2652.07 348.678   6
   0  -9  15 2821.43 588.120   3
   0   9 -15 2411.45 469.831   2
   0   9  15 2026.75 429.216   4
   0   9  15 3134.74 604.981   7
   0  -9 -16 7508.60 865.423   2
   0   9  16 5618.15 693.387   4
   0  -9 -16 7421.46 856.879   5
   0   9  16 7466.37 875.835   7
   0   9 -16 7324.38 936.459   7
   0  -9  16 7347.55 851.721   1
   0   9 -16 8118.46 796.537   2
   0  -9 -16 6772.22 541.665   6
   0  -9  16 6585.72 885.800   3
   0  -9  17 2896.96 648.931   3
   0  -9 -17 2559.01 371.064   6
   0   9 -17 3843.23 590.719   2
   0  -9 -17 3304.86 625.682   5
   0  -9 -17 3093.51 627.177   2
   0   9  17 2987.78 592.736   7
   0   9 -17 2679.22 619.844   7
   0   9  17 1310.89 383.175   4
   0  -9  17 3615.33 628.254   1
   0   9 -18 117.322 366.867   7
   0   9  18-792.277 480.083   4
   0   9  18-72.2128 360.426   7
   0  -9  18 5.53973 342.847   3
   0   9 -18 618.159 416.686   2
   0  -9 -18 14.5313 343.622   5
   0  -9  18-105.771 265.253   1
   0  -9 -18-152.191 372.002   2
   0   9 -19 1806.40 464.002   2
   0   9  19 1733.00 546.893   1
   0  -9 -19 387.664 378.549   5
   0   9 -19 1007.71 510.122   7
   0   9  19 186.492 378.379   4
   0   9  19 1710.18 520.171   7
   0  -9  19 1444.86 500.934   3
   0  -9  19 2194.54 550.596   1
   0  -9 -19 1649.47 536.779   2
   0   9  20 9703.57 1113.27   7
   0  -9 -20 9438.59 1083.10   2
   0  -9  20 9302.87 1037.80   1
   0  -9  20 8777.29 1085.90   3
   0  -9 -20 7643.05 972.842   5
   0   9 -20 8691.35 915.180   2
   0   9  20 9566.80 1107.50   1
   0   9 -20 9633.34 1143.73   7
   0  -9 -21 806.034 438.617   5
   0  -9 -21 1296.03 532.455   2
   0   9  21 751.577 481.139   1
   0   9  21 962.244 526.427   7
   0  -9  21 1111.81 453.962   1
   0   9 -21 1462.95 602.924   7
   0   9 -21 644.290 453.605   2
   0   9  22 365.975 478.684   1
   0  -9 -22-129.306 391.152   2
   0  -9  22 179.292 296.346   1
   0  -9 -22 503.734 383.978   5
   0  -9 -23-269.959 372.587   2
   0  -9  23-133.135 333.913   1
   0   9 -23 892.233 550.942   7
   0   9  23 411.919 487.955   1
   0  -9 -23-116.492 384.349   5
   0   9  24 1871.64 630.039   1
   0  -9 -24 2521.35 653.089   2
   0  -9  24 1228.77 470.394   1
   0  -9 -24 1998.42 624.095   5
   0   9 -24 2398.71 723.221   7
   0  -9  25 324.397 398.632   1
   0  -9 -25 799.235 403.864   5
   0  -9 -25 349.243 451.105   2
   0   9  25 236.244 444.246   1
   0   9 -25 1376.08 687.047   7
   0   9 -26 1645.28 667.912   7
   0  -9  26 761.973 467.572   1
   0  -9 -26 1381.95 615.433   5
   0   9  26 982.402 576.744   1
   0  -9 -26 837.630 528.180   2
   0   9 -26 2292.65 819.903   6
   0  -9  27 250.369 428.329   1
   0   9 -27 1321.49 741.226   6
   0   9 -27-176.531 480.045   7
   0   9  27 140.847 423.758   1
   0  -9 -27-544.362 462.561   5
   0  -9  28 365.041 432.782   1
   0 -10   0 27520.9 931.821   3
   0 -10   0 30222.2 1189.82   5
   0  10   0 28287.3 1253.59   7
   0  10   0 28085.7 1354.89   4
   0 -10   1 15562.0 872.673   5
   0  10  -1 14745.2 993.898   4
   0  10   1 13693.9 957.802   4
   0  10   1 14114.9 883.227   7
   0 -10  -1 16238.4 890.611   5
   0  10  -1 13899.5 900.578   7
   0 -10   1 14955.0 726.342   3
   0 -10  -1 15388.0 661.739   3
   0  10  -2 6677.36 656.245   7
   0 -10   2 7079.46 545.316   3
   0  10   2 6296.55 721.883   4
   0 -10  -2 5903.14 406.338   3
   0  10   2 6922.63 633.720   7
   0 -10  -2 6839.20 590.298   5
   0  10  -2 5521.77 644.399   4
   0 -10   2 6394.99 612.141   5
   0 -10  -3 9621.37 698.378   5
   0  10   3 10934.9 904.746   4
   0 -10  -3 9858.31 514.183   3
   0  10   3 10177.5 776.443   7
   0 -10   3 10696.4 668.031   3
   0  10  -3 9601.61 771.642   7
   0  10  -4 885.311 352.929   7
   0 -10  -4 1428.29 381.031   5
   0  10   4 1352.43 217.150   6
   0  10   4 1076.41 317.912   7
   0 -10   4 1558.49 328.640   3
   0 -10  -4 1616.44 223.966   3
   0  10   4 2245.19 529.907   4
   0 -10  -5 1683.10 236.793   3
   0  10   5 2585.75 506.433   4
   0  10  -5 1306.25 405.141   7
   0 -10   5 1900.13 349.330   3
   0  10   5 1880.11 411.950   7
   0  10   5 1741.51 221.023   6
   0 -10  -5 1998.53 403.409   5
   0 -10  -6 343.853 251.127   5
   0 -10  -6 225.109 135.667   3
   0 -10   6 180.601 220.708   3
   0  10   6 222.169 242.333   7
   0  10   6 88.4696 113.320   6
   0  10   6 398.946 356.964   4
   0 -10   6 541.807 275.554   1
   0  10  -6 184.139 319.142   7
   0  10  -7 16177.3 783.150   2
   0  10   7 16083.6 995.778   7
   0  10   7 15016.9 584.509   6
   0  10   7 16405.4 1052.02   4
   0 -10   7 15902.3 968.288   3
   0  10  -7 16367.3 1073.79   7
   0 -10  -7 16757.8 969.842   5
   0 -10   7 16530.8 995.202   1
   0 -10  -7 14142.2 625.691   3
   0  10   8 3741.79 306.110   6
   0  10   8 4771.18 611.779   4
   0  10  -8 5217.83 476.092   2
   0  10   8 4662.90 596.389   7
   0 -10   8 4798.36 581.240   1
   0 -10   8 5224.03 623.433   3
   0  10  -8 5676.72 697.434   7
   0 -10  -8 5013.68 570.568   5
   0 -10   9 15088.0 1018.37   1
   0 -10  -9 15228.4 964.152   5
   0  10  -9 16502.2 1116.80   7
   0  10   9 15950.4 1024.24   4
   0  10   9 13026.9 564.098   6
   0  10  -9 14819.1 798.184   2
   0 -10   9 15980.1 1047.12   3
   0  10   9 14927.5 1003.06   7
   0 -10  10 2311.06 473.895   3
   0 -10  10 2386.54 454.150   1
   0  10 -10 2439.47 390.426   2
   0 -10 -10 1608.81 429.083   2
   0 -10 -10 2158.92 460.556   5
   0  10 -10 1572.60 472.193   7
   0  10  10 2458.42 491.437   7
   0  10  11 15913.9 1100.48   7
   0 -10 -11 14426.5 602.350   6
   0 -10  11 14393.8 1044.94   1
   0 -10 -11 13668.2 961.659   5
   0  10 -11 16459.8 1202.53   7
   0 -10  11 16117.3 1124.07   3
   0  10 -11 15525.8 888.364   2
   0 -10 -11 16220.1 1060.63   2
   0 -10 -12 5386.30 640.988   5
   0 -10  12 6240.76 724.320   1
   0  10  12 6096.19 698.595   7
   0  10 -12 6182.26 616.315   2
   0  10 -12 5505.66 777.343   7
   0 -10  12 6133.46 752.261   3
   0 -10 -12 5805.30 707.498   2
   0 -10 -12 5906.74 409.082   6
   0 -10 -13 2701.65 596.116   2
   0 -10 -13 1995.85 458.960   5
   0  10 -13 2983.13 477.099   2
   0  10  13 2685.25 561.185   7
   0 -10  13 2694.36 511.506   1
   0 -10 -13 2714.42 309.485   6
   0  10  13 1129.00 391.640   4
   0  10 -13 3292.46 630.464   7
   0 -10  13 2810.40 537.200   3
   0 -10  14 12207.1 1039.13   1
   0  10 -14 12294.1 1156.59   7
   0 -10  14 12498.9 1089.29   3
   0  10  14 8990.92 815.176   4
   0 -10 -14 10552.1 598.206   6
   0 -10 -14 13124.9 1047.71   2
   0  10 -14 11527.1 897.368   2
   0 -10 -14 11941.9 987.999   5
   0  10  14 12673.9 1056.69   7
   0 -10  15 6555.20 815.784   1
   0 -10  15 5036.01 758.215   3
   0 -10 -15 5534.27 761.055   2
   0 -10 -15 5730.70 715.259   5
   0  10  15 4343.09 579.238   4
   0 -10 -15 5455.21 456.876   6
   0  10  15 6573.47 806.345   7
   0  10 -15 5933.32 667.812   2
   0  10 -15 5557.59 829.906   7
   0 -10 -16 887.435 424.132   2
   0 -10  16-78.2393 271.172   1
   0  10  16 847.761 380.949   7
   0 -10 -16 813.401 447.837   5
   0  10 -16 450.095 414.365   7
   0  10 -16 839.864 359.500   2
   0 -10  16 773.949 423.074   3
   0 -10  17 1359.72 412.404   1
   0  10 -17 1048.42 415.149   2
   0  10 -17 577.442 470.917   7
   0  10  17 1000.71 461.497   7
   0 -10  17 955.841 452.218   3
   0  10  17-216.359 414.341   4
   0 -10 -17 729.728 402.957   2
   0 -10 -17 738.888 393.871   5
   0 -10  18 11051.1 1091.21   1
   0  10 -18 10811.5 1191.12   7
   0 -10 -18 11645.2 1119.17   2
   0 -10 -18 9186.98 1029.05   5
   0  10 -18 13041.1 1019.30   2
   0  10  18 10917.2 1116.29   7
   0 -10  18 10902.0 1155.68   3
   0 -10  19 5181.55 856.704   3
   0  10  19 3083.42 629.333   4
   0  10 -19 6238.59 954.352   7
   0  10 -19 7076.73 811.410   2
   0 -10  19 6926.57 920.281   1
   0  10  19 6430.19 902.512   1
   0 -10 -19 5612.94 843.971   2
   0 -10 -19 6380.66 886.878   5
   0  10  19 6709.16 925.271   7
   0  10  20 2432.25 663.629   1
   0  10 -20 2661.20 729.042   7
   0  10 -20 2564.46 560.367   2
   0 -10  20 1922.79 576.431   3
   0 -10 -20 1221.58 540.151   5
   0 -10 -20 2214.21 647.787   2
   0 -10  20 2080.57 531.147   1
   0  10  20 1449.21 536.743   7
   0 -10 -21 4613.92 851.578   2
   0  10  21 4889.70 882.976   7
   0 -10  21 3455.75 725.485   3
   0  10 -21 4230.54 874.369   7
   0  10  21 4307.15 814.038   1
   0 -10 -21 3551.83 720.891   5
   0 -10  21 4582.79 799.259   1
   0  10 -22 548.224 537.481   7
   0  10  22 255.324 477.472   7
   0 -10  22 210.159 307.081   1
   0 -10 -22-18.9008 381.680   5
   0 -10 -22-152.536 415.380   2
   0  10  22 92.2079 381.917   1
   0 -10  23 275.773 339.347   1
   0 -10 -23-489.864 501.960   2
   0 -10 -23 273.333 389.549   5
   0  10  23 875.511 552.531   1
   0  10 -23 1459.51 634.216   7
   0 -10 -24 1063.41 580.944   2
   0  10 -24 378.696 480.602   7
   0  10  24 268.312 473.639   1
   0 -10 -24-203.178 482.386   5
   0 -10  24 799.675 443.304   1
   0 -10 -25 102.140 451.271   5
   0 -10  25 233.800 384.361   1
   0  10  25 681.300 443.163   1
   0  10 -25 1281.57 688.889   7
   0 -10 -26-528.957 492.348   5
   0 -10  26 0.71613 348.853   1
   0  10 -26-384.921 417.825   7
   0  10  26 392.242 550.872   1
   0  10 -26 1517.24 683.835   6
   0 -10 -26-279.557 521.845   2
   0 -10  27 122.463 326.853   1
   0 -10 -27 182.576 461.848   5
   0 -10  28 330.147 400.245   1
   0  11   0 204.766 407.680   4
   0  11   0 453.166 278.060   7
   0 -11   0 37.2488 313.040   5
   0 -11   0 137.370 169.713   3
   0  11   1 18619.1 1192.72   4
   0 -11  -1 20265.9 1054.58   5
   0  11  -1 19490.1 1207.59   4
   0 -11   1 19589.2 868.594   3
   0  11  -1 19163.5 1090.25   7
   0  11   1 19524.3 1100.72   7
   0 -11   1 19683.0 1058.79   5
   0 -11  -1 19001.1 783.720   3
   0  11   2 31116.8 1503.68   4
   0 -11  -2 33578.3 1329.17   5
   0 -11   2 33203.8 1338.32   5
   0  11   2 32400.9 1390.72   7
   0 -11   2 33422.7 1170.20   3
   0  11  -2 31496.8 1417.42   7
   0  11  -2 31806.8 1529.06   4
   0 -11  -2 32540.5 972.916   3
   0  11  -3 17036.2 1084.46   7
   0 -11  -3 16505.6 680.462   3
   0 -11  -3 16306.9 962.333   5
   0  11   3 17039.1 1043.41   7
   0 -11   3 16803.7 978.949   5
   0 -11   3 18165.6 914.516   3
   0  11   3 18801.2 1172.37   4
   0  11   4 1983.71 537.360   4
   0 -11  -4 1652.46 231.474   3
   0 -11  -4 2036.77 440.889   5
   0  11   4 1576.51 410.681   7
   0 -11   4 1954.64 367.287   3
   0  11  -4 1884.77 450.711   7
   0 -11  -5 19211.1 712.637   3
   0 -11  -5 21110.4 1100.13   5
   0  11  -5 19870.6 1194.81   7
   0  11   5 22544.8 1273.53   4
   0 -11   5 21087.6 1045.18   3
   0  11   5 20323.2 1149.61   7
   0  11   6 398.253 289.401   7
   0 -11   6 785.747 309.649   3
   0 -11  -6 861.004 321.099   5
   0  11   6 452.082 149.860   6
   0  11  -6 701.651 362.050   7
   0 -11  -6 689.209 187.427   3
   0  11   6 1319.48 449.218   4
   0  11   7 1828.27 520.761   4
   0  11  -7 1393.14 423.693   7
   0 -11   7 1181.72 321.829   3
   0  11   7 815.173 320.313   7
   0 -11   7 1124.69 337.973   1
   0 -11  -7 1002.83 207.682   3
   0  11   7 1041.57 191.036   6
   0 -11  -7 1054.70 339.540   5
   0 -11  -8 8930.90 520.897   3
   0  11   8 8150.05 446.263   6
   0 -11  -8 9603.22 790.098   5
   0 -11   8 9135.35 806.336   3
   0  11   8 9284.40 899.681   4
   0  11   8 9294.54 838.564   7
   0  11  -8 10011.9 652.848   2
   0 -11   8 8871.99 784.225   1
   0  11  -8 10579.5 928.605   7
   0 -11   9 393.664 307.012   3
   0  11   9 55.3006 105.012   6
   0 -11  -9-86.5911 309.433   5
   0 -11   9 49.8816 247.838   1
   0  11   9 338.621 319.080   7
   0  11   9 72.9082 371.793   4
   0  11  -9-350.080 363.944   7
   0  11  -9 97.5172 224.557   2
   0  11  10 1498.94 489.453   4
   0  11 -10 652.698 380.864   7
   0  11  10 1576.67 451.051   7
   0 -11 -10 2076.10 496.151   5
   0 -11  10 1469.37 433.790   1
   0  11 -10 1761.65 380.541   2
   0 -11  10 1408.57 397.018   3
   0 -11  11 6911.13 769.158   3
   0 -11 -11 6762.87 766.955   5
   0  11  11 6216.63 717.467   7
   0  11 -11 6830.44 630.349   2
   0 -11  11 5823.73 697.139   1
   0  11  11 5720.59 736.936   4
   0  11 -11 6190.63 773.106   7
   0 -11  12 304.972 358.357   1
   0  11 -12 436.668 250.316   2
   0  11  12 734.649 382.190   7
   0 -11 -12 510.061 386.789   5
   0  11 -12 1085.92 460.785   7
   0  11  12-27.7405 406.873   4
   0 -11  12 1232.32 434.685   3
   0 -11  13 225.972 313.355   3
   0 -11 -13-194.526 344.245   5
   0 -11 -13-87.6092 310.241   2
   0 -11  13-240.410 274.951   1
   0  11 -13 73.9021 332.852   7
   0  11 -13-70.9109 259.292   2
   0 -11 -13 254.757 146.408   6
   0  11  13-151.074 303.741   7
   0  11  13-291.721 451.244   4
   0 -11 -14 7943.02 818.795   5
   0  11  14 5360.75 817.296   4
   0 -11  14 8976.89 971.476   3
   0  11 -14 8097.21 749.593   2
   0  11  14 9150.02 935.764   7
   0 -11  14 8431.77 895.029   1
   0  11 -14 8313.13 999.991   7
   0 -11 -14 8014.97 865.819   2
   0 -11  15 3112.02 563.629   1
   0 -11 -15 3929.41 670.133   5
   0  11  15 3817.82 694.123   7
   0 -11 -15 3426.33 609.123   2
   0  11 -15 3346.16 553.822   2
   0  11 -15 4001.04 752.389   7
   0 -11  15 3371.57 635.745   3
   0  11  15 1746.67 505.678   4
   0 -11 -16 194.167 349.743   2
   0 -11 -16-294.980 348.003   5
   0 -11  16 542.224 349.720   3
   0  11 -16-105.658 409.980   7
   0  11  16 115.081 355.147   4
   0 -11  16 109.464 261.220   1
   0  11  16 599.438 459.435   7
   0  11 -16 324.255 311.127   2
   0 -11 -17 598.543 392.299   2
   0  11 -17 792.344 447.783   7
   0 -11 -17 674.986 418.048   5
   0  11  17 310.396 394.323   7
   0  11  17-73.2008 336.624   4
   0 -11  17 492.186 347.360   3
   0 -11  17 779.119 367.079   1
   0  11 -17 984.673 396.819   2
   0  11 -18 2402.14 647.489   7
   0  11  18 880.714 471.506   4
   0  11  18 2571.13 636.800   7
   0 -11 -18 2802.98 624.352   5
   0 -11  18 2773.89 620.538   3
   0 -11  18 2906.52 572.195   1
   0  11 -18 3642.63 593.809   2
   0 -11 -18 2464.56 596.870   2
   0  11  19 635.622 506.136   7
   0 -11  19 516.796 381.848   3
   0 -11 -19 353.720 406.126   5
   0  11 -19 578.306 498.234   7
   0 -11  19 773.293 470.592   1
   0 -11 -19-145.731 363.198   2
   0  11  19 452.799 370.102   4
   0 -11  20 400.468 365.143   3
   0  11 -20 701.363 517.003   7
   0  11  20 1847.91 542.687   1
   0 -11  20 755.299 469.540   1
   0  11  20 1874.16 621.751   7
   0 -11 -20 329.191 428.623   5
   0 -11 -20 668.378 458.067   2
   0 -11 -21 929.643 492.912   2
   0 -11 -21 1743.12 603.774   5
   0  11  21 1573.85 561.626   1
   0 -11  21 2154.42 658.674   3
   0  11 -21 663.112 506.715   7
   0  11  21 2164.49 644.488   7
   0 -11  21 1761.90 534.085   1
   0  11 -22 2403.23 791.049   7
   0 -11 -22 1467.07 561.689   5
   0 -11  22 1376.44 543.312   1
   0 -11 -22 1382.72 554.193   2
   0  11  22 1252.50 565.930   7
   0  11  22 2274.79 666.468   1
   0 -11 -23 922.350 432.630   2
   0 -11  23 1552.77 584.790   1
   0  11 -23 395.722 571.368   7
   0 -11 -23 449.003 481.616   5
   0  11  23 960.234 500.742   1
   0  11 -24 1655.72 770.974   7
   0 -11 -24 787.533 532.865   5
   0 -11  24-222.344 396.504   1
   0  11  24 832.926 502.767   1
   0 -11 -24-243.478 405.584   2
   0  11 -25-379.224 435.234   7
   0  11  25 522.046 381.879   1
   0 -11 -25 67.5189 459.871   5
   0 -11 -25 200.476 405.773   2
   0 -11  25 677.618 510.594   1
   0  11  26 216.735 423.572   1
   0 -11 -26-534.373 451.008   5
   0  11 -26 437.645 564.489   7
   0 -11  26 170.548 378.526   1
   0  11 -26 530.163 548.901   6
   0 -11  27-219.794 327.700   1
   0  12   0 5350.14 654.147   7
   0 -12   0 5549.79 489.546   3
   0  12   0 4447.81 688.228   4
   0 -12   0 5090.55 606.525   5
   0  12   1 526.000 344.379   7
   0 -12   1 1288.71 425.056   5
   0 -12   1 709.127 259.293   3
   0 -12  -1 742.704 348.890   5
   0  12  -1 508.604 364.125   4
   0 -12  -1 682.883 228.396   3
   0  12   1 1145.46 494.061   4
   0  12  -1 225.062 287.448   7
   0  12   2 467.309 463.971   4
   0 -12   2 491.693 236.859   3
   0  12   2 91.3253 322.353   7
   0  12  -2-389.216 436.280   4
   0 -12  -2 536.788 330.224   5
   0  12  -2 162.705 303.304   7
   0 -12  -2 268.173 151.408   3
   0 -12   2 139.780 303.873   5
   0 -12   3 793.881 405.572   5
   0  12   3 1001.24 451.275   4
   0 -12  -3 634.647 345.483   5
   0  12  -3 489.298 386.747   7
   0 -12  -3 706.281 195.439   3
   0  12   3 24.8005 280.955   7
   0 -12   3 576.388 316.943   3
   0  12   4 47200.0 1792.07   7
   0  12  -4 47646.6 1854.06   7
   0  12   4 45899.0 1904.96   4
   0 -12   4 48160.0 1568.09   3
   0 -12  -4 45580.5 1147.04   3
   0 -12  -4 48943.2 1685.33   5
   0  12   5 2927.39 616.492   4
   0  12   5 1732.76 454.000   7
   0 -12   5 2516.99 453.222   3
   0  12  -5 1432.92 490.549   7
   0 -12  -5 1449.85 247.830   3
   0 -12  -5 2025.66 442.416   5
   0 -12  -6 174.173 147.013   3
   0  12   6 258.165 327.578   7
   0  12  -6 83.7719 317.684   7
   0 -12  -6 613.897 357.593   5
   0 -12   6 156.127 240.800   3
   0 -12  -7 4729.71 605.714   5
   0  12  -7 4017.90 637.693   7
   0  12   7 4936.21 763.863   4
   0  12   7 4801.91 653.960   7
   0 -12   7 4327.48 527.272   3
   0 -12  -7 3813.84 356.007   3
   0 -12   8 20.3160 262.223   1
   0 -12  -8 84.2169 131.484   3
   0 -12   8-124.262 302.162   3
   0  12   8 162.582 313.372   7
   0  12  -8-0.77317 209.307   2
   0  12   8 826.980 519.382   4
   0  12  -8-243.213 361.024   7
   0 -12  -8-102.435 331.912   5
   0  12   9 20357.4 1247.40   7
   0 -12  -9 20963.0 1208.66   5
   0 -12   9 22387.1 1292.99   1
   0  12   9 20948.4 1349.40   4
   0  12  -9 19946.0 1310.11   7
   0  12  -9 21206.6 999.689   2
   0 -12   9 21424.6 1258.90   3
   0 -12  -9 19019.6 782.261   3
   0  12 -10 5699.97 550.996   2
   0 -12 -10 4473.24 397.273   3
   0 -12  10 5424.52 704.272   3
   0  12  10 7132.59 838.041   4
   0  12 -10 5554.54 787.460   7
   0 -12 -10 5625.61 671.246   5
   0 -12  10 5166.42 664.985   1
   0  12  10 5097.33 652.772   7
   0  12 -11 5959.20 581.573   2
   0  12  11 5292.70 791.527   4
   0 -12  11 5245.14 679.247   3
   0  12 -11 5393.22 766.064   7
   0 -12 -11 5462.38 670.880   5
   0  12  11 4888.32 699.904   7
   0 -12  11 5166.27 701.163   1
   0  12 -12 2397.12 428.957   2
   0  12  12 2930.10 573.743   7
   0 -12  12 3794.68 630.028   3
   0  12  12 3012.06 625.216   4
   0 -12  12 3161.91 565.420   1
   0  12 -12 2233.65 554.624   7
   0 -12 -12 2395.27 500.935   5
   0 -12 -13 1093.74 431.763   5
   0 -12  13 1148.22 436.989   3
   0  12 -13 1150.98 514.499   7
   0  12 -13 977.375 332.404   2
   0 -12  13 1794.60 515.653   1
   0  12  13 1724.26 555.368   4
   0  12  13 1628.18 498.585   7
   0 -12  14 1033.49 424.736   1
   0 -12 -14 833.046 384.348   5
   0 -12  14 1367.78 462.903   3
   0  12  14 1385.69 550.347   4
   0  12 -14 601.556 348.304   2
   0  12 -14-83.7780 411.791   7
   0  12  14 973.863 458.978   7
   0  12  15 8338.09 1022.34   4
   0 -12 -15 9866.41 973.731   5
   0  12  15 8423.01 931.114   7
   0  12 -15 9124.91 819.645   2
   0  12 -15 7197.40 979.403   7
   0 -12  15 9700.50 983.852   1
   0 -12  15 8868.31 974.183   3
   0 -12  16 783.123 438.987   3
   0 -12  16 411.348 337.675   1
   0 -12 -16 1128.31 480.625   5
   0  12 -16 856.592 362.856   2
   0  12 -16 1119.78 502.236   7
   0  12  16 2233.44 627.923   4
   0  12  16 692.045 410.652   7
   0 -12  17 531.017 370.918   1
   0  12  17 445.879 409.283   4
   0  12 -17 371.479 450.133   7
   0  12  17 71.0254 323.473   7
   0 -12 -17 499.028 381.638   5
   0 -12  17 473.993 402.764   3
   0 -12  18 59.1438 340.423   3
   0 -12  18-84.0460 381.883   1
   0  12  18-5.01225 421.722   7
   0  12 -18-387.797 349.095   7
   0  12  18 554.104 475.576   4
   0 -12 -18 464.813 441.773   5
   0 -12 -19 2057.11 607.927   5
   0  12  19 2437.94 583.285   7
   0  12 -19 2715.57 735.882   7
   0 -12  19 2171.11 598.543   3
   0 -12  19 2613.88 583.542   1
   0  12  19 2193.94 631.516   4
   0 -12  20 748.106 476.540   3
   0  12  20 1178.00 603.826   7
   0  12 -20 733.408 554.623   7
   0 -12 -20 722.558 470.166   5
   0 -12  20 683.118 440.834   1
   0  12  21 999.615 506.534   1
   0 -12  21 464.700 362.253   3
   0  12  21 356.001 517.576   7
   0  12 -21 981.659 544.206   7
   0 -12  21 584.118 365.376   1
   0 -12 -21 1523.22 610.215   5
   0 -12 -22 650.025 419.508   5
   0  12 -22 1459.44 602.225   7
   0  12  22 1314.13 594.235   7
   0 -12  22 75.5253 301.873   1
   0  12  22 1464.19 657.411   1
   0  12 -23 14.7390 425.931   7
   0  12  23 812.039 557.771   7
   0 -12  23 1271.70 567.996   1
   0 -12 -23 1327.86 535.322   5
   0  12  23 826.611 565.273   1
   0 -12 -24 862.012 512.515   5
   0 -12  24 548.074 478.500   1
   0  12  24 552.024 455.005   1
   0  12 -24 262.388 525.767   7
   0 -12  25 345.438 500.548   1
   0  12 -25 479.207 622.424   7
   0  12  25-392.548 433.070   1
   0 -12 -25-32.9502 509.072   5
   0 -12  26 180.343 427.893   1
   0 -12 -26 33.5862 441.186   5
   0 -12  27 63.9256 317.444   1
   0 -13   0 62.9430 181.462   3
   0  13   0 25.2014 338.496   7
   0  13   0 419.054 418.381   4
   0 -13   0-79.1858 315.967   5
   0  13   1 4900.97 759.796   4
   0 -13  -1 4113.52 590.935   5
   0  13  -1 3095.07 535.634   4
   0 -13   1 3820.23 439.170   3
   0 -13  -1 3409.96 390.603   3
   0  13  -1 3486.13 610.975   7
   0 -13   1 4244.18 617.690   5
   0  13   1 3316.81 561.069   7
   0  13   2 31285.6 1663.62   4
   0 -13   2 31780.6 1239.53   3
   0 -13  -2 31118.7 1054.87   3
   0 -13  -2 34308.6 1486.67   5
   0  13  -2 29096.7 1528.56   7
   0  13   2 30776.3 1526.70   7
   0 -13   2 33042.5 1457.13   5
   0 -13  -3 2400.76 312.373   3
   0  13   3 2009.78 578.625   4
   0 -13   3 2187.14 488.927   5
   0  13   3 2391.20 514.561   7
   0 -13   3 2544.78 392.603   3
   0  13  -3 2953.54 569.979   7
   0 -13  -3 3119.00 528.611   5
   0  13  -4 6820.88 808.566   7
   0  13   4 7541.62 882.943   4
   0  13   4 8121.65 802.258   7
   0 -13  -4 8462.59 792.012   5
   0 -13  -4 7361.43 495.416   3
   0 -13   4 9326.56 859.149   5
   0 -13   4 8274.14 682.931   3
   0 -13   5 2348.36 426.584   3
   0 -13  -5 2454.02 465.914   5
   0  13   5 2029.57 483.757   7
   0 -13  -5 1558.33 252.363   3
   0  13  -5 2096.85 545.541   7
   0  13   5 2179.20 528.848   4
   0 -13   6 6028.51 636.269   3
   0  13   6 5830.10 731.063   7
   0 -13  -6 5540.30 424.421   3
   0  13  -6 5910.87 773.420   7
   0 -13  -6 6069.55 712.087   5
   0  13   6 6027.69 816.839   4
   0  13  -7 14531.0 1189.55   7
   0 -13  -7 16521.8 1111.26   5
   0 -13  -7 13175.6 640.165   3
   0 -13   7 14495.2 987.649   3
   0  13   7 15240.5 1134.68   7
   0  13   7 13352.8 1169.86   4
   0  13   8 37855.1 1749.97   7
   0 -13  -8 37347.5 1646.07   5
   0  13   8 38792.5 1893.53   4
   0  13  -8 37962.6 1329.79   2
   0  13  -8 37816.4 1855.53   7
   0 -13   8 39661.0 1661.81   3
   0 -13  -8 33953.8 1030.42   3
   0 -13  -9 1029.15 425.826   5
   0 -13   9 935.483 337.724   3
   0  13  -9 475.883 273.551   2
   0 -13  -9 711.192 206.999   3
   0  13   9 1706.90 599.742   4
   0  13   9 1343.60 433.799   7
   0  13  -9 961.116 391.161   7
   0 -13   9 755.804 355.991   1
   0 -13 -10 2269.11 483.207   5
   0 -13  10 1854.54 439.844   1
   0 -13 -10 1273.35 239.820   3
   0 -13  10 2239.73 498.636   3
   0  13  10 2383.78 563.493   7
   0  13 -10 1618.13 516.142   7
   0  13  10 3041.90 634.185   4
   0  13 -10 1493.55 348.753   2
   0 -13  11 1260.84 384.572   1
   0 -13 -11 603.923 184.003   3
   0  13  11 1136.79 419.029   7
   0 -13  11 1212.73 416.385   3
   0  13 -11 1494.82 477.193   7
   0 -13 -11 1520.82 450.161   5
   0  13 -11 1723.54 398.035   2
   0  13  11 1109.61 529.736   4
   0  13  12 29.1018 267.454   7
   0 -13  12 111.942 305.053   1
   0  13 -12 90.8371 408.785   7
   0 -13  12 677.445 366.850   3
   0  13 -12 155.816 237.393   2
   0  13  12 75.9163 394.277   4
   0 -13 -12 1304.60 463.670   5
   0 -13  13 652.511 316.105   3
   0  13 -13 1459.68 546.154   7
   0  13  13 1314.97 455.377   7
   0  13  13 2529.58 623.546   4
   0 -13  13 1680.60 466.793   1
   0  13 -13 1596.29 384.927   2
   0 -13 -13 999.667 423.640   5
   0 -13  14 1723.37 484.923   1
   0  13  14 1685.81 490.592   7
   0 -13 -14 1016.42 431.172   5
   0 -13  14 1091.30 425.054   3
   0  13  14 1761.36 554.204   4
   0  13 -14 1821.40 569.350   7
   0  13 -14 1070.58 378.703   2
   0 -13  15 137.755 325.090   1
   0  13  15 915.749 509.212   4
   0  13  15 23.3386 356.651   7
   0  13 -15 487.397 447.082   7
   0 -13  15 196.532 355.167   3
   0 -13 -15-111.083 305.385   5
   0  13  16 3506.02 653.465   7
   0 -13  16 3117.15 600.687   1
   0  13 -16 3082.16 688.625   7
   0  13  16 2510.74 662.036   4
   0 -13 -16 3814.25 662.269   5
   0 -13  16 2398.26 599.912   3
   0 -13  17 506.375 312.952   1
   0  13  17 525.424 522.719   4
   0 -13  17 528.872 441.119   3
   0 -13 -17-165.480 377.318   5
   0  13 -17 513.146 399.324   7
   0  13  17 596.887 496.475   7
   0 -13 -18 1810.92 546.106   5
   0 -13  18 1486.03 528.245   3
   0  13  18 1081.03 495.838   4
   0  13 -18 1522.16 583.872   7
   0 -13  18 583.909 450.102   1
   0  13  18 1161.42 505.407   7
   0  13  19-1.17652 419.038   4
   0 -13  19 278.511 354.403   3
   0  13  19 209.291 432.679   7
   0 -13 -19 679.865 440.473   5
   0  13 -19 746.747 572.931   7
   0 -13  19-234.853 367.344   1
   0 -13  20 10616.9 1254.05   3
   0 -13  20 8677.78 1074.28   1
   0 -13 -20 10071.9 1155.45   5
   0  13  20 11720.7 1259.23   7
   0  13 -20 10306.7 1310.20   7
   0  13  21 233.044 517.593   1
   0 -13  21 174.843 390.364   3
   0 -13 -21-15.1828 387.795   5
   0  13  21 607.244 472.251   7
   0 -13  21 220.142 400.591   1
   0  13 -21 856.402 516.685   7
   0  13  22 4113.38 879.217   7
   0 -13  22 4250.38 815.923   1
   0 -13 -22 3590.66 760.764   5
   0  13  22 4439.72 894.206   1
   0  13 -22 3630.43 886.005   7
   0  13  23 277.527 458.092   7
   0  13  23 937.122 540.356   1
   0  13 -23 535.870 580.112   7
   0 -13 -23 161.224 467.900   5
   0 -13  23 641.928 445.598   1
   0  13  24 271.033 462.671   1
   0 -13  24 280.626 468.852   1
   0 -13 -24-584.188 524.389   5
   0  13 -24-291.777 496.957   7
   0  13  24 802.459 620.789   7
   0 -13 -25 1039.41 581.679   5
   0 -13  25 294.340 376.851   1
   0  13  25 288.035 559.446   1
   0 -13  26-5.73284 389.155   1
   0  14   0 12764.4 1064.03   7
   0 -14   0 15666.0 1092.47   5
   0 -14   0 15308.7 827.837   3
   0  14   0 13877.5 1170.46   4
   0 -14  -1 3181.58 562.042   5
   0  14   1 2576.24 571.999   7
   0  14   1 2740.43 648.008   4
   0 -14   1 2561.34 378.338   3
   0  14  -1 2233.76 553.236   4
   0 -14  -1 2458.40 343.638   3
   0  14  -1 2247.48 525.372   7
   0 -14   1 3100.11 558.337   5
   0 -14  -2 2566.51 341.368   3
   0  14   2 2599.13 640.759   4
   0  14  -2 2945.99 568.846   7
   0 -14   2 3091.84 416.148   3
   0  14   2 2453.62 571.016   7
   0 -14   2 3162.53 553.847   5
   0 -14  -2 3262.18 564.359   5
   0 -14   3 729.333 280.423   3
   0 -14  -3 1033.81 394.117   5
   0  14  -3 1216.50 409.134   7
   0 -14   3 851.913 387.738   5
   0 -14  -3 824.116 211.912   3
   0  14   3 842.830 436.217   7
   0  14   3 1995.49 633.657   4
   0 -14  -4 10208.7 846.483   5
   0 -14   4 10683.8 938.796   5
   0 -14   4 10965.4 793.633   3
   0  14  -4 8484.15 910.783   7
   0 -14  -4 9510.10 581.110   3
   0  14   4 9937.90 1071.34   4
   0  14   4 9931.83 952.675   7
   0 -14   5 1721.98 377.029   3
   0 -14   5 2788.15 582.829   5
   0 -14  -5 1800.14 270.451   3
   0  14   5 1543.97 490.092   7
   0 -14  -5 1553.16 446.230   5
   0  14   5 2702.37 641.211   4
   0  14  -5 2158.36 517.706   7
   0 -14  -6 4156.08 591.030   5
   0  14  -6 4228.58 705.004   7
   0  14   6 4232.93 732.889   4
   0 -14   6 4083.43 538.395   3
   0 -14  -6 3656.83 362.043   3
   0  14   6 5074.42 730.468   7
   0  14   7 2197.48 538.991   7
   0 -14  -7 2455.61 300.580   3
   0 -14   7 2940.02 497.449   3
   0  14   7 3378.98 671.168   4
   0 -14  -7 3337.81 611.813   5
   0  14  -7 3218.37 656.613   7
   0 -14  -8-16.7190 128.964   3
   0  14  -8 12.1655 216.372   2
   0  14  -8 111.869 420.763   7
   0 -14   8 448.458 353.011   3
   0  14   8 82.8236 355.649   7
   0  14   8 688.719 591.507   4
   0 -14  -8 580.099 372.572   5
   0 -14  -9 903.595 426.568   5
   0  14   9 624.849 489.650   4
   0 -14   9 287.133 272.415   3
   0  14  -9-169.006 274.000   2
   0  14  -9 50.1885 361.263   7
   0  14   9 60.0056 340.456   7
   0 -14  -9 166.907 133.600   3
   0 -14 -10 10364.7 916.576   5
   0  14 -10 10573.6 751.971   2
   0  14  10 10518.2 1021.32   7
   0 -14  10 10403.5 926.511   3
   0  14  10 10643.1 1086.39   4
   0  14 -10 10248.3 1050.36   7
   0  14 -11 1440.10 353.180   2
   0 -14  11 1449.52 451.198   3
   0  14  11 1299.48 523.276   7
   0  14 -11 1598.45 585.615   7
   0 -14  11 608.439 308.308   1
   0 -14 -11 1262.02 442.640   5
   0  14  11 1299.62 585.294   4
   0 -14 -12 16461.6 1194.49   5
   0  14  12 14274.6 1306.84   4
   0 -14  12 15912.9 1252.50   1
   0 -14  12 15262.4 1201.89   3
   0  14 -12 14934.3 1350.59   7
   0  14 -12 15570.6 975.848   2
   0  14  12 15722.1 1247.30   7
   0 -14 -13 6564.36 827.025   5
   0  14  13 6171.12 900.968   4
   0 -14  13 5837.44 781.631   3
   0  14  13 6353.02 866.909   7
   0 -14  13 6312.45 829.095   1
   0  14 -13 5527.92 876.079   7
   0 -14  14 3617.73 701.441   3
   0  14  14 5090.33 824.865   7
   0  14  14 4283.37 792.707   4
   0 -14 -14 5973.17 813.089   5
   0  14 -14 4742.49 850.331   7
   0 -14  14 4620.69 750.118   1
   0 -14  15 12010.3 1150.94   1
   0 -14 -15 10623.3 1065.50   5
   0  14 -15 11464.9 1265.74   7
   0  14  15 12705.3 1191.57   7
   0 -14  15 12218.2 1174.95   3
   0  14  15 9387.33 1104.19   4
   0 -14  16 2193.50 544.847   3
   0  14  16 2924.62 700.676   4
   0 -14  16 1886.33 541.387   1
   0 -14 -16 1461.51 487.365   5
   0  14  16 1965.43 511.499   7
   0  14 -16 2500.95 687.310   7
   0 -14  17-89.2653 297.205   1
   0  14  17 1145.72 534.164   7
   0  14 -17 1368.82 595.885   7
   0 -14 -17 789.096 386.941   5
   0 -14  17 469.011 428.532   3
   0  14  17 673.923 508.738   4
   0 -14 -18 1213.46 543.973   5
   0  14 -18 193.697 374.862   7
   0  14  18 1188.49 606.555   4
   0  14  18 1002.21 487.736   7
   0 -14  18 500.746 447.485   3
   0 -14  18 586.828 460.556   1
   0  14  19 707.770 531.548   4
   0 -14 -19 60.0928 366.255   5
   0  14 -19 715.944 483.297   7
   0  14  19 702.442 439.655   7
   0 -14  19-219.488 425.229   3
   0 -14  19-357.143 369.379   1
   0  14  20 1861.06 575.933   7
   0 -14  20 1303.11 530.240   3
   0  14 -20 1735.90 654.795   7
   0 -14  20 1534.85 519.060   1
   0 -14 -20 2071.28 633.697   5
   0 -14  21 1023.15 508.956   3
   0  14 -21 2376.58 762.304   7
   0  14  21 658.282 528.232   7
   0 -14 -21 1497.41 646.679   5
   0 -14  21 1329.94 558.846   1
   0  14  22-45.7460 371.682   7
   0 -14  22 520.673 506.655   1
   0  14 -22 385.985 481.970   7
   0  14  22 664.664 487.092   1
   0 -14 -22 987.854 538.899   5
   0  14  23 1159.00 555.664   7
   0 -14 -23 1339.15 635.764   5
   0  14  23 1948.73 635.845   1
   0  14 -23 1959.36 792.654   7
   0 -14  23 572.253 408.350   1
   0  14  24 503.736 470.323   7
   0 -14  24-129.431 344.979   1
   0  14 -24 633.238 658.317   7
   0  14  24 46.3865 441.321   1
   0 -14 -24 765.874 573.039   5
   0 -14  25-137.716 406.710   1
   0 -14  26 278.335 418.061   1
   0  15   0-154.724 441.951   4
   0 -15   0 99.8530 365.895   5
   0  15   0 10.0504 296.619   7
   0 -15   0 64.3618 178.845   3
   0 -15   1 620.156 392.092   5
   0  15  -1-513.888 428.709   7
   0  15   1-43.7100 414.953   4
   0 -15   1-115.235 182.056   3
   0  15   1 303.038 398.915   7
   0 -15  -1 148.164 216.026   3
   0 -15  -1-137.391 325.618   5
   0  15   2-151.761 391.018   4
   0 -15   2 117.589 328.926   5
   0  15   2 537.939 408.381   7
   0 -15  -2 217.888 162.241   3
   0 -15   2 150.350 198.251   3
   0 -15  -2-72.8556 342.407   5
   0  15  -2 86.0116 385.509   7
   0  15   3 112.723 330.681   7
   0 -15   3 350.542 253.740   3
   0  15   3 380.684 431.611   4
   0 -15  -3 939.222 465.993   5
   0 -15   3 166.300 375.860   5
   0 -15  -3 482.531 202.846   3
   0  15  -3 62.3592 329.502   7
   0  15   4 1125.12 601.436   4
   0  15   4 896.452 414.385   7
   0 -15  -4 214.026 141.050   3
   0  15  -4 725.308 448.820   7
   0 -15  -4 794.458 451.543   5
   0 -15   4 706.012 472.403   5
   0 -15   4 267.936 231.117   3
   0 -15  -5 3152.56 574.965   5
   0 -15   5 3281.08 587.274   5
   0 -15   5 3687.71 515.356   3
   0  15  -5 2566.53 605.389   7
   0  15   5 3400.46 627.246   7
   0  15   5 3602.44 724.953   4
   0 -15  -5 2829.91 343.494   3
   0 -15  -6 12235.6 646.092   3
   0  15  -6 13041.7 1158.36   7
   0  15   6 12690.1 1198.00   4
   0 -15  -6 13723.2 1054.98   5
   0 -15   6 13706.9 969.354   3
   0  15   6 13952.6 1159.77   7
   0 -15   6 14223.1 1080.68   5
   0  15   7-108.077 290.861   7
   0 -15   7 237.812 251.894   3
   0  15  -7-160.370 338.698   7
   0 -15  -7 191.959 368.125   5
   0 -15  -7 86.4268 124.239   3
   0  15   8 6932.89 836.666   7
   0 -15   8 8066.64 818.216   3
   0  15  -8 6811.61 615.732   2
   0 -15  -8 7966.58 898.410   5
   0  15  -8 7961.92 955.070   7
   0  15   8 7012.25 949.178   4
   0  15  -9 1982.99 381.349   2
   0 -15  -9 2408.31 527.542   5
   0  15  -9 2982.08 651.751   7
   0  15   9 2733.08 705.436   4
   0  15   9 1654.14 457.635   7
   0 -15   9 2263.53 491.218   3
   0 -15 -10 3580.13 638.225   5
   0  15 -10 3843.30 758.373   7
   0  15  10 3599.44 754.388   4
   0  15 -10 2167.82 417.509   2
   0  15  10 2189.14 581.770   7
   0 -15  10 2377.57 550.299   3
   0  15  11 7814.06 946.192   7
   0  15 -11 8031.46 718.424   2
   0  15 -11 9411.23 1084.59   7
   0 -15  11 8604.79 901.465   3
   0  15  11 8441.01 1084.04   4
   0 -15 -11 9207.03 942.418   5
   0 -15  12 369.888 367.029   3
   0  15  12 252.975 311.866   7
   0 -15 -12 225.677 379.577   5
   0  15  12 1194.36 616.398   4
   0  15 -12 463.202 397.172   7
   0 -15 -13 1213.09 432.732   5
   0  15  13 1119.38 490.207   7
   0  15 -13 949.109 565.629   7
   0  15  13 1745.11 598.777   4
   0 -15  13 1691.59 476.203   3
   0 -15  13 1435.90 455.239   1
   0  15  14 1157.79 540.157   4
   0  15  14 1068.07 518.336   7
   0 -15  14 668.751 440.152   1
   0 -15 -14 825.362 438.893   5
   0  15 -14 62.8542 418.741   7
   0 -15  14 440.159 380.411   3
   0 -15 -15 1079.94 500.390   5
   0 -15  15-128.192 311.907   3
   0 -15  15 418.828 423.666   1
   0  15 -15 1103.09 611.254   7
   0  15  15 1272.07 580.256   4
   0  15  15-23.7023 322.797   7
   0  15  16 8889.10 1061.42   7
   0 -15  16 8155.73 1001.96   3
   0 -15 -16 8316.79 997.980   5
   0 -15  16 6941.03 908.245   1
   0  15  16 8013.05 1095.09   4
   0  15 -16 9048.08 1191.69   7
   0 -15  17 2920.43 703.864   3
   0  15  17 3542.57 762.954   7
   0 -15  17 1067.60 441.859   1
   0 -15 -17 2391.26 578.257   5
   0  15 -17 4003.84 872.888   7
   0  15  17 2201.62 732.672   4
   0 -15  18 187.335 358.126   3
   0  15 -18 1208.03 681.655   7
   0  15  18 369.126 379.472   7
   0  15  18 579.854 547.565   4
   0 -15  18 54.8288 334.701   1
   0 -15 -18 476.382 393.362   5
   0  15 -19 4843.44 918.776   7
   0 -15  19 4582.43 858.439   3
   0 -15  19 4787.03 821.604   1
   0 -15 -19 4583.28 820.342   5
   0  15  19 5361.18 915.222   7
   0  15  19 3249.56 877.652   4
   0 -15  20-67.8261 355.690   3
   0  15  20 291.329 508.820   7
   0 -15  20-219.140 364.109   1
   0  15 -20-338.045 527.203   7
   0 -15 -20 864.456 541.383   5
   0  15 -21 520.988 587.647   7
   0 -15  21 1457.72 573.546   3
   0  15  21 544.911 518.319   7
   0 -15 -21 655.001 520.371   5
   0 -15  21 163.607 345.337   1
   0  15  22 346.957 477.316   1
   0 -15 -22 146.408 386.043   5
   0  15  22 251.510 464.214   7
   0 -15  22-136.148 440.188   1
   0  15 -22-87.1620 508.808   7
   0 -15  23-222.172 346.360   1
   0  15 -23 702.662 626.902   7
   0 -15 -23 66.2815 400.040   5
   0  15  23 801.907 566.965   7
   0  15  23-5.80963 452.897   1
   0 -15  24 538.803 468.432   1
   0 -15  25 11.8887 399.081   1
   0 -16   0 355.233 226.920   3
   0 -16   0 548.136 398.253   5
   0  16   0-125.295 323.252   7
   0 -16  -1 210.828 184.417   3
   0 -16   1 460.774 214.865   3
   0  16  -1 477.190 417.353   7
   0  16   1-278.313 410.927   4
   0 -16   1 486.045 400.654   5
   0 -16  -1 592.199 396.068   5
   0  16   1-638.430 455.708   7
   0  16   2 1154.82 505.657   7
   0 -16  -2 1969.00 454.501   5
   0  16  -2 1743.25 550.550   7
   0  16   2 1839.35 606.470   4
   0 -16   2 1398.96 433.192   5
   0 -16   2 2051.80 390.743   3
   0 -16  -2 1232.61 280.819   3
   0 -16  -3 1329.93 394.004   5
   0 -16  -3 1455.38 295.064   3
   0 -16   3 1065.37 446.983   5
   0  16   3 782.871 420.163   7
   0  16  -3 1048.13 432.141   7
   0 -16   3 1160.95 294.633   3
   0  16   3 1838.99 579.419   4
   0 -16  -4 228.129 160.822   3
   0 -16  -4 718.237 455.158   5
   0  16   4-41.0379 383.842   4
   0 -16   4 1281.28 521.272   5
   0  16  -4-77.2253 358.625   7
   0 -16   4 462.754 236.380   3
   0  16   4 474.437 454.501   7
   0 -16  -5 1169.88 399.268   5
   0  16   5 2384.95 669.370   4
   0 -16   5 789.393 279.187   3
   0  16  -5 1277.77 494.818   7
   0 -16   5 2116.08 583.642   5
   0  16   5 1288.98 477.182   7
   0 -16  -6 2775.77 593.377   5
   0  16   6 2876.72 660.724   4
   0  16   6 3132.44 646.888   7
   0 -16   6 2917.06 498.350   3
   0 -16   6 3243.26 625.927   5
   0  16  -6 2503.24 603.445   7
   0 -16   7 1922.43 563.251   5
   0 -16   7 722.691 313.772   3
   0 -16  -7 682.127 444.243   5
   0  16  -7 689.472 410.247   7
   0  16   7 1075.20 516.578   4
   0  16   7 704.730 374.432   7
   0  16   8 2724.41 735.378   4
   0  16  -8 1344.36 334.135   2
   0 -16  -8 1198.15 426.691   5
   0  16  -8 920.713 467.240   7
   0  16   8 1960.80 542.918   7
   0 -16   8 1837.90 449.073   3
   0 -16   9 3499.34 594.588   3
   0  16   9 2913.80 607.636   7
   0  16  -9 2795.58 426.558   2
   0  16   9 3192.56 728.387   4
   0 -16  -9 3793.94 604.047   5
   0  16  -9 4362.68 813.555   7
   0  16  10 660.254 522.064   4
   0 -16 -10 327.952 394.478   5
   0  16 -10-361.285 378.040   7
   0  16  10 566.554 410.949   7
   0 -16  10 949.291 417.567   3
   0 -16 -11-4.25591 348.966   5
   0  16  11 302.325 529.300   4
   0  16  11 620.802 424.971   7
   0 -16  11-254.915 301.526   3
   0  16 -11 77.8645 416.886   7
   0 -16  12 153.629 270.407   3
   0  16  12-66.4272 330.372   7
   0  16 -12-42.0966 417.849   7
   0  16  12 1491.35 610.818   4
   0 -16 -12 1459.48 557.387   5
   0  16  13 5628.21 931.469   4
   0 -16  13 4543.02 732.133   3
   0  16  13 4759.54 795.677   7
   0  16 -13 4409.85 841.335   7
   0 -16 -13 5586.31 799.882   5
   0  16 -14 360.330 408.238   7
   0 -16  14 453.549 372.371   3
   0 -16 -14 991.553 473.458   5
   0  16  14-507.238 464.860   7
   0  16  14 662.744 535.068   4
   0 -16  15 3096.94 678.077   3
   0  16  15 2602.99 698.392   4
   0  16  15 3988.09 789.730   7
   0 -16 -15 2876.58 607.765   5
   0 -16  15 3248.32 713.748   1
   0  16 -15 2860.61 760.496   7
   0 -16  16 2668.48 635.356   3
   0  16  16 2296.27 701.586   4
   0 -16  16 2647.24 620.496   1
   0  16  16 2863.99 632.938   7
   0  16 -16 1685.69 621.541   7
   0 -16 -16 2660.83 658.790   5
   0  16  17 1152.80 660.671   4
   0  16 -17-12.6295 466.993   7
   0 -16  17 546.688 437.106   1
   0 -16 -17 484.395 411.303   5
   0  16  17 266.743 398.903   7
   0 -16  17 216.058 332.514   3
   0  16  18 8971.94 1157.99   7
   0 -16 -18 8719.74 1110.46   5
   0  16  18 7531.00 1113.70   4
   0 -16  18 7858.05 1055.60   3
   0  16 -18 9982.51 1317.75   7
   0 -16  18 8408.42 1099.23   1
   0 -16 -19 291.567 467.574   5
   0  16  19 293.973 369.906   7
   0  16  19 1682.56 710.725   4
   0 -16  19 9.49360 363.717   3
   0 -16  19-21.9540 329.111   1
   0  16 -19 619.802 634.075   7
   0 -16  20 39.9502 351.220   3
   0  16 -20-345.027 428.307   7
   0 -16 -20 781.763 503.421   5
   0 -16  20-77.8234 420.714   1
   0  16  20-81.5908 387.819   7
   0 -16  21 1664.68 610.277   3
   0 -16 -21 2303.48 677.029   5
   0  16  21 1005.71 554.056   7
   0  16 -21 1876.72 760.332   7
   0 -16  21 1346.83 586.225   1
   0  16  22 29.1127 401.338   7
   0 -16  22 246.204 369.195   1
   0 -16 -22 506.778 436.152   5
   0  16 -22 428.380 569.002   7
   0 -16 -23 2127.73 674.153   5
   0 -16  23 872.933 419.184   1
   0 -16  24 161.196 383.488   1
   0 -17   0 229.475 210.792   3
   0 -17   0-33.3934 359.427   5
   0  17   0 127.706 355.942   7
   0 -17   1 103.083 181.608   3
   0  17   1 186.329 393.734   4
   0 -17  -1 196.451 191.546   3
   0 -17   1 180.405 363.483   5
   0 -17  -1 393.786 417.850   5
   0  17   1 1012.14 487.530   7
   0  17  -1-345.435 347.763   7
   0 -17  -2 1093.80 456.846   5
   0  17  -2 446.820 383.268   7
   0  17   2 831.933 440.608   7
   0  17   2-166.730 443.611   4
   0 -17   2 713.536 258.271   3
   0 -17   2 694.695 391.068   5
   0 -17  -2 821.018 261.291   3
   0  17  -3 1044.33 429.569   7
   0 -17   3 1131.68 475.286   5
   0 -17  -3 994.181 429.594   5
   0  17   3 386.530 431.221   7
   0 -17   3 713.018 280.600   3
   0  17   3 457.082 531.483   4
   0 -17  -4 262.081 353.169   5
   0  17  -4 18.2622 415.092   7
   0 -17   4 191.797 233.743   3
   0  17   4-22.5159 500.530   4
   0  17   4 750.373 430.475   7
   0 -17   4-178.990 355.971   5
   0  17  -5 756.778 445.926   7
   0 -17   5 852.093 365.999   3
   0 -17  -5 931.237 452.716   5
   0  17   5 874.255 475.739   7
   0 -17   5 984.524 458.904   5
   0  17   5 1202.47 598.137   4
   0 -17   6 1993.66 429.771   3
   0  17   6 1129.59 483.162   7
   0 -17   6 2336.15 533.793   5
   0  17   6 2013.91 678.588   4
   0  17  -6 1827.53 616.386   7
   0 -17  -6 1578.56 549.724   5
   0  17  -7 2540.74 656.413   7
   0 -17   7 3527.98 567.625   3
   0 -17  -7 4247.88 665.660   5
   0  17   7 3870.07 854.448   4
   0 -17   7 3808.22 676.003   5
   0  17   7 3056.03 689.144   7
   0 -17   8 4432.33 646.544   3
   0 -17  -8 4282.11 707.168   5
   0  17  -8 3537.60 785.212   7
   0  17   8 4003.50 746.608   7
   0  17   8 4697.89 856.273   4
   0 -17   8 5538.49 821.715   5
   0 -17  -9 94.9431 359.354   5
   0  17  -9 73.0394 364.660   7
   0  17   9 77.8464 400.712   7
   0  17   9 714.677 508.995   4
   0 -17   9 144.018 302.350   3
   0  17 -10 4311.25 833.934   7
   0  17  10 4298.66 787.374   7
   0 -17 -10 3799.27 678.786   5
   0 -17  10 3897.54 636.414   3
   0  17  10 3965.59 847.321   4
   0 -17  11 2229.21 528.113   3
   0 -17 -11 3732.00 697.169   5
   0  17 -11 2770.88 736.161   7
   0  17  11 2682.05 749.359   4
   0  17  11 2905.54 681.185   7
   0  17  12 3611.05 651.876   7
   0  17  12 2277.63 701.279   4
   0 -17 -12 2219.59 555.593   5
   0  17 -12 3157.87 776.976   7
   0 -17  12 1583.53 470.234   3
   0  17  13 6554.61 927.266   7
   0 -17 -13 6920.27 918.638   5
   0 -17  13 6942.54 901.106   3
   0  17  13 6006.25 965.915   4
   0  17 -13 6507.75 1034.59   7
   0  17  14 7681.52 1104.23   4
   0 -17  14 8142.12 983.985   3
   0  17  14 9135.47 1115.88   7
   0  17 -14 8572.06 1197.08   7
   0 -17 -14 8875.03 1004.24   5
   0  17  15 935.291 543.358   7
   0  17 -15 10.4257 415.320   7
   0  17  15 751.370 568.673   4
   0 -17 -15 29.4416 360.505   5
   0 -17  15 28.7915 293.535   3
   0  17 -16 5437.93 1007.76   7
   0  17  16 6413.99 1043.81   4
   0  17  16 6769.46 1041.35   7
   0 -17 -16 7219.53 958.534   5
   0 -17  16 6375.79 960.869   3
   0  17  17 1443.36 632.472   7
   0  17  17 1328.17 656.650   4
   0 -17  17 1294.28 532.012   1
   0 -17  17 1098.80 508.386   3
   0  17 -17 1043.86 643.359   7
   0 -17 -17 930.595 486.689   5
   0  17  18 236.501 404.030   7
   0 -17 -18 241.632 433.968   5
   0  17  18 895.613 676.539   4
   0 -17  18-165.756 345.686   3
   0  17 -18 490.747 513.764   7
   0 -17  18 73.6465 349.242   1
   0 -17  19-141.270 331.124   3
   0 -17  19 347.915 352.507   1
   0  17 -19 97.5030 478.178   7
   0  17  19 159.927 401.053   7
   0 -17 -19 58.8631 395.257   5
   0  17 -20-421.570 548.907   7
   0  17  20 35.6990 441.541   7
   0 -17  20-30.4737 346.675   3
   0 -17  20-170.314 350.733   1
   0 -17 -20 1108.43 605.455   5
   0 -17 -21 95.8848 467.034   5
   0  17 -21 102.549 514.759   7
   0 -17  21 258.404 445.647   3
   0 -17  21-352.908 441.271   1
   0  17  21 175.295 429.741   7
   0 -17  22 952.994 514.339   1
   0 -17 -22 1423.58 639.210   5
   0 -17  23 618.630 464.305   1
   0 -18   0 11947.8 1129.80   5
   0  18   0 10396.2 1095.27   7
   0 -18   0 10451.9 781.781   3
   0 -18   1 763.286 266.796   3
   0 -18  -1 1218.22 478.477   5
   0  18  -1 1231.27 488.741   7
   0 -18   1 1096.32 499.839   5
   0  18   1 947.713 501.502   7
   0  18   2 3678.94 749.926   7
   0  18  -2 2972.77 675.840   7
   0 -18   2 2745.39 450.717   3
   0 -18   2 3401.69 680.329   5
   0  18   2 2362.35 670.192   4
   0 -18  -2 3107.66 603.738   5
   0 -18   3 3825.27 685.862   5
   0  18  -3 2918.20 647.727   7
   0 -18  -3 3839.31 671.383   5
   0 -18   3 3730.66 523.156   3
   0  18   3 3337.96 699.396   7
   0  18   3 2099.28 663.947   4
   0 -18   4 469.308 220.810   3
   0 -18   4 1098.26 505.147   5
   0  18   4 1346.85 563.043   7
   0  18  -4 172.969 386.010   7
   0 -18  -4 205.324 348.407   5
   0  18   4 63.5282 403.003   4
   0  18  -5 1458.00 588.643   7
   0  18   5 961.249 545.833   7
   0  18   5 1366.32 581.593   4
   0 -18  -5 2938.42 626.979   5
   0 -18   5 2017.78 425.949   3
   0 -18   5 2338.57 620.220   5
   0  18  -6 1095.67 572.081   7
   0 -18   6 1389.19 510.497   5
   0 -18  -6 1376.33 468.530   5
   0 -18   6 1141.56 363.360   3
   0  18   6 483.072 341.727   7
   0  18   6 1105.25 550.141   4
   0  18   7 2463.84 646.160   7
   0 -18   7 2420.90 528.807   3
   0  18   7 2688.00 723.550   4
   0 -18  -7 2968.64 667.708   5
   0  18  -7 2421.46 657.839   7
   0 -18   7 2599.46 629.232   5
   0  18   8 1093.42 544.511   7
   0  18  -8 362.549 473.740   7
   0 -18   8 761.006 431.539   5
   0 -18  -8 320.483 386.495   5
   0 -18   8 535.918 327.129   3
   0  18   8 623.000 491.560   4
   0 -18   9 444.833 371.946   3
   0 -18   9 833.595 475.009   5
   0  18   9 597.618 543.682   4
   0  18  -9 690.519 467.839   7
   0  18   9 716.646 392.433   7
   0 -18  -9 1032.04 506.284   5
   0  18 -10 290.525 508.719   7
   0 -18  10 84.3866 268.886   3
   0 -18 -10 463.167 455.984   5
   0  18  10 775.959 565.790   4
   0  18  10 465.863 354.133   7
   0 -18 -11 436.391 393.413   5
   0 -18  11 342.572 317.992   3
   0  18 -11 1242.13 594.958   7
   0  18  11 1238.17 573.305   4
   0  18  11 125.378 350.535   7
   0 -18 -12 45.2803 385.934   5
   0 -18  12-135.972 272.260   3
   0  18 -12-712.058 486.297   7
   0  18  12 259.612 379.039   7
   0  18  13 3334.41 808.603   4
   0 -18  13 3558.99 683.694   3
   0 -18 -13 4841.85 805.398   5
   0  18 -13 4219.95 906.969   7
   0  18  13 3406.13 737.627   7
   0 -18  14 798.969 392.660   3
   0  18  14 660.320 535.005   4
   0  18  14 587.472 422.566   7
   0 -18 -14 643.450 475.493   5
   0  18 -14 799.969 530.120   7
   0  18  15 553.269 673.753   4
   0 -18  15 339.089 421.918   3
   0  18 -15 510.618 491.544   7
   0  18  15 13.9324 447.214   7
   0 -18 -15-488.901 444.452   5
   0  18  16 576.572 558.513   4
   0  18  16 852.419 541.303   7
   0 -18  16 462.573 406.014   3
   0  18 -16 1226.62 637.158   7
   0 -18 -16 888.602 496.410   5
   0  18  17 996.258 625.542   4
   0  18  17 510.367 488.604   7
   0 -18  17 241.393 423.668   3
   0  18 -17 915.239 535.465   7
   0 -18 -17 1893.64 659.377   5
   0  18 -18 1428.94 697.419   7
   0 -18 -18 807.038 512.827   5
   0  18  18 1660.17 730.702   7
   0 -18  18 1054.21 472.938   3
   0  18  18 619.827 618.905   4
   0 -18  19 838.632 461.505   3
   0  18  19 1815.75 712.069   7
   0  18 -19 1459.06 616.541   7
   0 -18 -19 2914.16 763.980   5
   0 -18 -20 349.372 425.054   5
   0  18  20 1828.96 712.494   7
   0  18 -20 632.380 573.399   7
   0 -18  20 507.799 402.605   3
   0 -18  21-214.437 361.340   1
   0 -18  22-143.678 382.487   1
   0  19   0 191.854 383.793   7
   0 -19   0 1057.11 506.235   5
   0 -19  -1 3773.95 711.990   5
   0 -19   1 3539.74 677.524   5
   0  19   1 3159.34 753.435   7
   0  19  -1 2728.49 673.947   7
   0  19  -2 2689.32 674.296   7
   0 -19   2 4320.80 774.042   5
   0 -19  -2 3868.44 707.376   5
   0  19   2 2613.78 728.325   7
   0 -19   2 3058.77 474.859   3
   0 -19   3-223.973 244.493   3
   0  19  -3 325.576 386.091   7
   0 -19   3 290.309 337.798   5
   0 -19  -3 31.9667 330.883   5
   0  19   3-122.366 350.436   7
   0  19   4 495.673 426.574   4
   0  19   4 697.266 397.294   7
   0 -19   4 1089.16 514.484   5
   0 -19  -4 42.7743 367.987   5
   0  19  -4 257.107 339.296   7
   0 -19   4 103.510 214.427   3
   0  19   5 94.4257 461.599   4
   0 -19   5 645.872 319.773   3
   0 -19  -5 75.5325 384.575   5
   0 -19   5 1207.26 515.850   5
   0  19   5 109.377 443.543   7
   0  19  -5 699.215 411.229   7
   0  19  -6 1099.42 523.492   7
   0 -19   6 885.512 505.504   5
   0  19   6 1561.00 596.850   7
   0 -19  -6 2017.15 583.260   5
   0 -19   6 847.551 361.920   3
   0  19   6 964.092 586.703   4
   0  19   7 2456.50 618.988   7
   0 -19   7 2296.13 484.017   3
   0 -19   7 2961.55 683.921   5
   0  19   7 2488.46 749.936   4
   0  19  -7 1415.81 599.490   7
   0 -19  -7 2748.85 615.229   5
   0  19  -8 1118.38 550.185   7
   0  19   8 1116.71 486.725   7
   0 -19   8 1725.66 549.921   5
   0  19   8 925.619 535.241   4
   0 -19  -8 1425.78 594.106   5
   0 -19   8 864.720 375.558   3
   0 -19   9 1774.74 457.621   3
   0 -19   9 3066.97 692.024   5
   0  19  -9 2180.82 685.061   7
   0 -19  -9 4246.55 791.583   5
   0  19   9 1128.01 550.298   4
   0  19   9 3344.79 763.946   7
   0 -19  10 1157.45 534.572   5
   0 -19  10 1032.78 383.053   3
   0  19  10 475.390 585.167   4
   0 -19 -10 1676.87 579.051   5
   0  19  10 380.486 409.008   7
   0  19 -10 942.266 571.881   7
   0  19  11 717.690 432.405   7
   0 -19  11 149.806 301.688   3
   0  19  11 367.558 530.941   4
   0  19 -11-0.72183 387.528   7
   0 -19 -11 224.959 373.594   5
   0  19  12 721.210 544.751   4
   0 -19 -12 1288.70 495.638   5
   0  19 -12 414.779 491.645   7
   0 -19  12 530.025 374.005   3
   0  19  12 312.967 388.037   7
   0 -19 -13 1838.37 585.378   5
   0  19  13 533.417 434.542   7
   0  19 -13 663.256 625.172   7
   0  19  13 1158.02 664.702   4
   0 -19  13 352.650 315.738   3
   0 -19 -14 691.236 446.023   5
   0 -19  14 440.311 358.002   3
   0  19 -14 1634.23 683.071   7
   0  19  14 1972.12 751.967   4
   0  19  14 241.813 448.673   7
   0  19  15 236.680 471.652   7
   0 -19  15 116.077 362.544   3
   0  19  15 109.155 483.758   4
   0 -19 -15 348.473 465.831   5
   0  19 -15 352.494 578.429   7
   0  19 -16 1310.16 716.883   7
   0  19  16 733.158 517.278   4
   0 -19 -16 1380.48 548.040   5
   0 -19  16 871.343 447.705   3
   0  19  16 728.743 499.847   7
   0  19 -17 852.859 654.762   7
   0 -19 -17 474.842 439.059   5
   0  19  17 41.2363 533.559   4
   0 -19  17 448.199 472.501   3
   0  19  17 936.096 556.022   7
   0  19  18 192.330 487.377   4
   0 -19  18 304.321 413.519   3
   0 -19 -18 520.205 459.125   5
   0  19 -18 309.876 561.644   7
   0  19  18-111.614 420.909   7
   0  19 -19 1489.67 762.110   7
   0  19  19 1982.88 691.993   7
   0 -19  19 869.041 493.106   3
   0 -19 -19 1242.08 513.118   5
   0 -20   0 1149.80 521.986   5
   0  20   0 575.108 437.695   7
   0  20  -1-125.037 359.214   7
   0 -20  -1 589.462 481.098   5
   0  20   1 631.904 499.446   7
   0 -20   1 78.5626 346.837   5
   0 -20   2 938.505 479.946   5
   0 -20  -2 988.550 488.684   5
   0  20  -2 454.726 479.744   7
   0  20   2 853.219 611.987   7
   0  20  -3-1.91521 396.242   7
   0 -20   3-363.055 418.823   5
   0  20   3 640.294 465.525   7
   0 -20  -3 783.670 588.117   5
   0  20   4 413.802 389.750   7
   0 -20   4 814.889 514.764   5
   0 -20   4 299.597 244.471   3
   0  20  -4 391.295 455.692   7
   0 -20  -4 1288.60 529.360   5
   0  20  -5-227.784 401.125   7
   0 -20   5 481.623 301.342   3
   0  20   5-717.745 535.638   4
   0 -20   5 104.549 389.797   5
   0 -20  -5 419.614 457.816   5
   0  20   5 187.981 383.306   7
   0  20   6 20.5830 348.095   7
   0  20   6-390.770 430.529   4
   0  20  -6-256.749 379.318   7
   0 -20   6 127.275 258.056   3
   0 -20  -6 969.578 500.499   5
   0 -20   6 80.7631 380.740   5
   0 -20   7 2190.33 588.735   5
   0  20   7 1684.81 602.713   7
   0  20   7 2206.23 649.803   4
   0  20  -7 1418.56 610.331   7
   0 -20  -7 2113.06 628.730   5
   0 -20   7 1466.84 420.199   3
   0  20   8 176.027 498.126   4
   0 -20  -8 179.336 365.446   5
   0 -20   8 1192.80 554.774   5
   0  20  -8 116.626 421.613   7
   0  20   8 41.0500 422.163   7
   0 -20   8 33.8596 274.683   3
   0  20   9 2338.70 703.550   7
   0 -20   9 2504.15 688.617   5
   0  20  -9 3189.39 783.134   7
   0 -20   9 1831.58 478.819   3
   0  20   9 2987.40 823.640   4
   0 -20  -9 1836.11 620.502   5
   0  20  10 2567.09 767.733   7
   0 -20 -10 2832.48 650.434   5
   0  20  10 2071.05 694.552   4
   0  20 -10 1373.84 670.998   7
   0 -20  10 2385.97 536.393   3
   0 -20  10 2737.58 699.885   5
   0  20 -11 944.476 571.422   7
   0  20  11 1386.53 642.830   7
   0  20  11 1277.28 555.077   4
   0 -20 -11 1426.65 571.043   5
   0 -20  11 1292.86 568.424   5
   0 -20  11 1321.26 430.817   3
   0 -20  12 1772.27 645.547   5
   0  20  12 781.616 546.090   4
   0 -20  12 1000.44 447.545   3
   0 -20 -12 1515.66 580.510   5
   0  20  12 1063.40 553.224   7
   0  20 -12 1462.44 640.849   7
   0  20 -13 286.334 514.842   7
   0  20  13-272.645 469.771   4
   0 -20  13-34.1680 308.403   3
   0  20  13-405.751 416.575   7
   0 -20 -13 242.138 412.970   5
   0  20  14 1084.96 662.725   4
   0  20  14 1705.43 617.274   7
   0  20 -14 1347.82 583.177   7
   0 -20 -14 1549.17 613.088   5
   0 -20  14 474.143 359.334   3
   0 -20  15 299.271 410.013   3
   0  20 -15-660.792 459.330   7
   0 -20 -15-99.6447 412.493   5
   0  20  15 226.338 578.297   4
   0  20  15 1138.38 649.582   7
   0  20  16-138.693 564.575   4
   0 -20  16 647.523 468.147   3
   0 -20 -16 1097.18 585.346   5
   0  20  16 62.9073 437.133   7
   0  20 -16 567.943 636.573   7
   0 -20  17 88.7873 354.601   3
   0  20  17-35.9137 495.870   4
   0 -20 -17 131.054 429.516   5
   0  20 -17-100.812 610.410   7
   0  20  17 60.4204 471.184   7
   0 -20  18 1141.72 531.433   3
   0 -20 -18 2773.29 695.870   5
   0  20  18 1570.46 686.184   4
   0 -21   0-77.2087 420.720   5
   0  21   0 360.306 438.215   7
   0  21  -1 686.991 539.946   7
   0  21   1 458.957 410.850   7
   0 -21   1 1386.56 541.267   5
   0 -21  -1 967.409 462.757   5
   0 -21  -2 5703.30 878.308   5
   0  21   2 4436.36 888.751   7
   0  21  -2 4438.62 922.573   7
   0 -21   2 5653.85 835.366   5
   0 -21   3 639.219 451.642   5
   0  21  -3 523.712 523.215   7
   0 -21  -3 1281.16 563.049   5
   0  21   3 74.3801 386.896   7
   0 -21  -4 1635.20 577.229   5
   0  21  -4 1472.84 587.955   7
   0  21   4 1955.56 666.979   7
   0 -21   4 2435.97 586.152   5
   0  21  -5 682.010 525.321   7
   0 -21  -5-342.543 403.539   5
   0 -21   5 20.4166 431.754   5
   0  21   5-290.250 412.067   7
   0  21  -6 300.662 513.460   7
   0 -21   6 715.197 516.209   5
   0  21   6 686.422 529.988   7
   0 -21  -6 1190.22 557.713   5
   0 -21   7 194.477 255.933   3
   0  21   7 557.253 485.695   7
   0  21   7-664.095 565.504   4
   0 -21   7 876.961 574.517   5
   0  21  -7 109.933 414.497   7
   0 -21  -7-65.8557 436.322   5
   0 -21   8 614.785 496.678   5
   0  21   8 443.693 484.225   7
   0  21  -8 1.47912 408.485   7
   0  21   8 388.064 576.060   4
   0 -21   8 225.854 292.333   3
   0 -21  -8 717.514 473.376   5
   0 -21   9 962.643 569.401   5
   0  21   9-685.035 486.750   4
   0 -21   9 68.8331 257.358   3
   0  21  -9 1192.29 597.806   7
   0 -21  -9 1060.59 561.804   5
   0  21   9 458.516 504.148   7
   0  21  10 747.348 523.241   7
   0 -21  10 488.306 530.473   5
   0  21 -10 383.491 543.546   7
   0  21  10 311.996 484.709   4
   0 -21  10 133.824 260.739   3
   0 -21 -10 1062.94 556.451   5
   0 -21  11 113.759 384.410   3
   0  21  11-98.1547 365.471   7
   0  21  11-270.595 556.100   4
   0 -21  11 606.302 550.632   5
   0 -21 -11 387.675 419.913   5
   0  21 -11 498.131 534.813   7
   0 -21  12-214.622 304.659   3
   0  21  12-132.979 546.251   4
   0 -21 -12 590.955 483.401   5
   0  21 -12 1078.49 721.963   7
   0 -21  12-372.484 453.001   5
   0  21  12 127.063 490.977   7
   0 -21  13 346.893 504.945   5
   0  21  13-145.659 498.335   7
   0 -21 -13-390.036 407.408   5
   0  21 -13 775.034 587.795   7
   0  21  13-64.5529 492.426   4
   0 -21  13 690.034 455.422   3
   0 -21  14 1185.54 601.892   5
   0  21  14 636.370 579.548   7
   0 -21  14-198.492 341.688   3
   0  21  14-578.350 603.927   4
   0 -21 -14 340.096 515.903   5
   0  21 -14 1116.56 650.312   7
   0  21  15 730.965 609.607   7
   0  21  15-1.39052 555.797   4
   0 -21 -15 441.282 376.006   5
   0  21 -15 404.662 539.017   7
   0 -21  15 361.347 362.720   3
   0 -21 -16 4625.76 907.498   5
   0 -21  16 1810.65 562.818   3
   0  21 -16 3703.68 933.598   7
   0  21  16 4077.30 936.354   7
   0  21  16 1386.82 700.793   4
   0  21  17-448.958 686.455   4
   0 -21  17-140.064 426.078   3
   0 -22   0 1222.49 551.666   5
   0  22   0 1041.45 616.104   7
   0 -22  -1 4767.78 856.696   5
   0  22   1 2017.56 709.596   7
   0  22  -1 2834.13 796.031   7
   0 -22   1 3552.30 753.026   5
   0  22  -2 2443.02 810.945   7
   0 -22  -2 2925.60 724.305   5
   0  22   2 1781.42 681.347   7
   0 -22   2 1753.74 610.130   5
   0 -22  -3 976.517 476.007   5
   0 -22   3 1113.28 563.501   5
   0  22  -3 498.926 529.446   7
   0  22   3 1070.81 572.444   7
   0  22  -4 495.583 484.874   7
   0 -22   4 912.478 520.516   5
   0 -22  -4 1132.50 563.954   5
   0  22   4 302.997 472.722   7
   0  22   5 1474.25 742.592   7
   0 -22  -5 814.649 442.277   5
   0 -22   5 1542.70 612.670   5
   0  22  -5 1060.75 499.700   7
   0 -22   6 452.213 543.008   5
   0  22   6 721.077 516.693   7
   0 -22  -6 74.0614 448.981   5
   0  22  -6-270.172 434.514   7
   0 -22   7 2422.72 684.354   5
   0  22  -7 1345.87 632.707   7
   0 -22  -7 1967.30 645.398   5
   0  22   7 1366.61 656.231   7
   0  22  -8 349.521 510.342   7
   0  22   8 781.154 518.051   7
   0 -22   8-23.8031 435.095   5
   0 -22  -8 233.078 437.189   5
   0  22  -9 1727.67 731.227   7
   0 -22  -9 2729.18 752.376   5
   0 -22   9 2303.53 678.039   5
   0  22   9 1039.19 608.351   7
   0 -22 -10 523.636 501.990   5
   0  22  10 343.753 520.164   7
   0  22 -10-6.18348 412.122   7
   0 -22  10-163.831 386.334   5
   0  22  11 307.268 547.115   7
   0 -22  11 19.0770 284.565   3
   0 -22  11 658.176 507.372   5
   0  22 -11 124.399 446.233   7
   0  22  11 618.871 542.690   4
   0 -22 -11 708.353 477.116   5
   0  22 -12 2534.39 852.487   7
   0 -22 -12 2609.88 708.338   5
   0  22  12 1479.49 650.528   4
   0  22  12 3012.07 816.270   7
   0 -22  12 2384.56 613.617   3
   0 -22  12 2369.06 678.648   5
   0  22  13 726.515 471.072   7
   0 -22  13 416.941 373.650   3
   0 -22 -13 1328.11 618.155   5
   0  22 -13 436.992 497.395   7
   0 -22  13 1429.62 627.581   5
   0  22  13-449.853 678.000   4
   0 -22 -14 1277.68 570.681   5
   0 -22  14 274.262 327.119   3
   0  22  14 617.487 517.479   7
   0  22 -14-125.403 471.074   7
   0  22  14-424.054 578.425   4
   0 -22  14 804.791 584.584   5
   0  22  15 278.148 592.099   4
   0 -22  15 1235.86 474.481   3
   0  22  16 459.393 562.120   4
   0 -22  16 231.509 317.665   3
   0  23   0-257.575 391.701   7
   0 -23   0 779.458 565.716   5
   0 -23   1 1076.03 461.567   5
   0 -23  -1 1733.63 600.826   5
   0  23  -1 877.254 524.328   7
   0  23   1 1611.55 680.304   7
   0 -23  -2 1985.25 608.456   5
   0  23   2 1316.21 650.933   7
   0 -23   2 666.533 467.641   5
   0  23  -2 1137.63 608.370   7
   0 -23  -3 804.556 547.157   5
   0  23   3 295.103 405.457   7
   0 -23   3 1359.21 636.799   5
   0  23  -3-154.325 444.749   7
   0  23   4 509.663 552.884   7
   0  23  -4 1303.27 647.462   7
   0 -23  -4-262.041 442.753   5
   0 -23   4 934.861 488.556   5
   0 -23   5 1091.02 574.542   5
   0  23   5 1481.43 724.071   7
   0 -23  -5 1438.76 615.520   5
   0  23  -5 249.598 390.315   7
   0  23   6 193.632 467.362   7
   0 -23  -6 323.915 414.515   5
   0 -23   6 553.672 503.040   5
   0  23  -6 280.177 480.869   7
   0  23  -7 2239.52 753.388   7
   0 -23  -7 1720.92 658.847   5
   0  23   7 1130.86 630.082   7
   0 -23   7 2315.48 656.357   5
   0  23   8-338.299 463.046   7
   0  23  -8-172.982 440.719   7
   0 -23  -8 943.148 578.907   5
   0 -23   8 1073.86 609.571   5
   0  23  -9 1442.94 642.167   7
   0  23   9 1845.08 563.629   7
   0 -23  -9 2153.35 700.940   5
   0 -23   9 2919.62 761.116   5
   0  23 -10 147.794 578.569   7
   0  23  10 593.395 523.006   7
   0 -23 -10 750.067 577.157   5
   0 -23  10 1830.93 688.718   5
   0 -23 -11 108.237 443.339   5
   0 -23  11 705.744 439.247   5
   0  23 -11 1144.94 576.291   7
   0  23  11 952.931 633.111   7
   0 -23  12 839.338 596.319   5
   0 -23 -12-67.2019 425.278   5
   0  23  12 722.629 591.009   7
   0  23 -12-425.530 548.861   7
   0 -24   0-13.8070 465.898   5
   0  24   0-500.987 550.464   7
   0 -24  -1 168.821 507.660   5
   0  24   1 214.384 535.566   7
   0  24  -1 144.995 465.028   7
   0 -24   1 930.873 535.201   5
   0 -24   2 384.932 477.458   5
   0  24  -2-331.254 471.994   7
   0  24   2 829.832 623.152   7
   0 -24  -2 685.553 496.932   5
   0  24  -3 2300.10 799.112   7
   0 -24  -3 2051.62 600.846   5
   0  24   3 1560.62 697.123   7
   0 -24   3 2173.31 657.781   5
   0  24   4 1420.96 691.886   7
   0 -24   4 1868.34 642.246   5
   0 -24  -4 1808.75 615.564   5
   0  24  -4 2310.97 782.727   7
   0 -24   5 635.191 473.000   5
   0 -24  -5 738.999 543.259   5
   0  24   5 832.392 568.258   7
   0  24  -5 811.399 626.698   7
   0 -24  -6 2237.48 734.959   5
   0 -24   6 2737.61 781.223   5
   0  24  -6 1690.41 660.166   7
   0  24   6 574.027 512.996   7
   0  24  -7 2111.12 760.162   7
   0 -24   7 4350.54 902.302   5
   0  24   7 2626.33 779.776   7
   0 -24  -7 3641.99 790.193   5
   0  24   8-215.498 425.902   7
   0 -24   8 461.225 536.910   5
   0 -24  -8 815.110 575.065   5
   0  24  -8 586.787 643.947   7
   0  24  -9 642.001 536.017   7
   0 -24   9-11.7054 549.340   5
   0  24   9 1974.84 742.400   7
   0 -24  -9 1506.57 630.774   5
   0 -25   0 131.710 396.681   5
   0  25   0-401.025 532.760   7
   0 -25   1 602.940 613.163   5
   0  25   1 209.836 510.223   7
   0 -25  -1-299.441 448.360   5
   0  25  -1-17.6388 546.659   7
   0 -25  -2 3286.27 787.682   5
   0  25   2 2556.57 774.279   7
   0  25  -2 1864.39 708.034   7
   0 -25   2 3818.95 881.794   5
   0 -25  -3 1558.94 633.408   5
   0  25  -3 1195.31 649.687   7
   0 -25   3 1881.55 638.273   5
   0  25   3 416.015 415.486   7
   0 -25  -4 1922.72 710.496   5
   0 -25   4 1697.68 725.546   5
   0  25   4 1642.79 819.281   7
   0  25  -4 1471.22 684.053   7
   0 -25  -5 98.3392 432.355   5
   0  25  -5-358.988 570.810   7
  -1   0  29 179.730 398.982   1
   1   0 -29 1269.97 656.766   2
  -1   0  28 419.887 414.451   1
   1   0 -28 617.093 508.458   2
   1   0 -27-861.526 572.928   2
  -1   0  27 348.377 353.032   1
  -1   0  26 2299.04 649.569   1
   1   0 -26 1305.99 449.079   6
   1   0 -26 636.702 463.536   2
   1   0 -25-172.034 477.253   2
   1   0 -25 796.007 481.569   6
  -1   0  25 187.396 364.146   1
  -1   0  24 7137.70 1001.09   1
   1   0 -24 7923.82 949.720   6
   1   0 -24 7394.04 1004.65   2
   1   0 -23 894.141 395.299   6
  -1   0  23 335.771 287.976   1
   1   0 -23-188.411 379.821   2
   1   0 -22 2743.17 622.232   2
  -1   0  22 2436.98 617.068   1
  -1   0  21 227.732 322.414   1
   1   0 -21 47.9733 416.180   2
  -1   0  20 6879.93 858.370   1
   1   0 -20 8448.48 980.234   2
  -1   0  19-85.2639 314.597   1
   1   0 -19 856.957 459.546   2
  -1   0  18 2661.32 579.986   1
   1   0 -18 3176.02 636.642   2
  -1   0  17 35.5387 334.222   1
   1   0 -17 294.630 430.937   2
  -1   0  16 5251.79 681.268   1
   1   0 -16 6303.53 732.372   2
  -1   0  15 81.0275 66.0122   4
  -1   0  15 52.7657 302.692   1
  -1   0  14 10570.8 852.930   1
   1   0 -14 10433.1 917.477   2
   1   0 -13 727.195 325.279   5
  -1   0  13 232.209 281.286   1
  -1   0  13 43.4734 57.0852   4
   1   0 -13 101.411 389.015   2
   1   0 -12 33562.8 1413.31   2
   1   0 -12 34988.8 1256.84   5
  -1   0  12 34324.7 1384.54   1
   1   0 -11 359.647 239.028   5
  -1   0  11 37.0453 215.783   1
   1   0 -11-45.8970 68.4491   9
   1   0 -11 99.8948 305.670   2
   1   0 -10 529.878 313.047   2
   1   0 -10 242.969 221.361   5
   1   0 -10 256.554 99.3428   9
  -1   0  10 114.445 242.855   1
   1   0  -9 377.896 249.941   5
   1   0  -9 155.860 309.192   2
   1   0  -9 59.6465 79.2651   9
  -1   0   9-49.7683 83.0530   8
  -1   0   9-80.7053 211.232   1
  -1   0   9 21.7110 95.6100   9
  -1   0   8 52525.8 858.312   8
   1   0  -8 48116.3 852.182   9
   1   0  -8 51034.7 1412.46   2
  -1   0   8 51235.4 1372.06   1
   1   0  -8 49987.4 1185.45   5
  -1   0   8 49141.7 870.312   9
   1   0  -7 11.7890 82.2078   9
  -1   0   7 277.467 200.373   1
   1   0  -7-26.6499 94.0064   8
  -1   0   7 44.1647 88.8044   8
  -1   0   7-113.337 93.9670   9
   1   0  -7 175.877 192.735   5
   1   0  -7-57.6497 228.765   2
   1   0  -6 337514. 2553.18   5
  -1   0   6 347701. 3144.62   1
  -1   0   6 336966. 2287.35   9
  -1   0   6 325501. 2484.75   5
  -1   0   6 346015. 2209.46   8
   1   0  -6 329930. 2244.42   9
   1   0  -6 354722. 3233.37   2
   1   0  -5 42.2179 93.9728   8
   1   0  -5 94.2308 113.673   9
   1   0  -5-299.648 234.498   2
  -1   0   5 112.132 98.3493   8
   1   0  -5 28.9251 127.037   5
  -1   0   5-74.6298 120.067   5
  -1   0   5 15.1933 110.135   9
   1   0  -5 7.46208 118.554   7
  -1   0   5-57.4244 170.053   1
  -1   0   4 2692.70 184.354   5
   1   0  -4 3295.85 292.507   1
  -1   0   4 3260.00 279.243   1
  -1   0   4 3052.88 232.184   9
  -1   0   4 3040.66 291.495   2
   1   0  -4 2609.85 225.501   7
  -1   0   4 3240.91 238.320   8
   1   0  -4 3059.85 309.371   2
   1   0  -4 3367.16 209.789   5
   1   0  -4 2930.16 229.534   9
   1   0  -4 3045.22 220.711   8
   1   0  -3 44.7859 69.1994   7
   1   0  -3 79.4164 80.0405   8
  -1   0   3 211.837 126.480   2
  -1   0   3-22.7702 102.726   1
  -1   0   3 54.8766 63.9832   5
  -1   0   3 166.954 98.3682   9
   1   0  -3 62.3552 93.4177   1
  -1   0   3 118.468 102.927   8
   1   0  -3 45.9685 91.9253   9
   1   0  -3-95.2129 122.134   2
  -1   0   2 1394.31 154.194   8
   1   0  -2 1517.72 154.540   6
  -1   0   2 1319.42 138.120   1
   1   0  -2 1330.79 148.892   1
   1   0  -2 1401.65 158.113   8
  -1   0   2 1293.64 153.058   9
   1   0  -2 1130.49 149.397   9
   1   0  -2 1326.60 169.928   2
   1   0  -2 1385.33 101.311   7
  -1   0   1 31.3482 57.8695   8
   1   0  -1 27.0752 61.5752   6
   1   0  -1-20.1544 51.3389   1
   1   0  -1-75.2190 88.2970   9
  -1   0   0 10365.4 390.789   9
   1   0   0 9479.26 365.532   6
  -1   0  -1-23.6158 69.9409   9
   1   0   1 102.384 85.5217   9
   1   0   1 11.1464 81.6659   6
   1   0   1 52.2512 77.6417   3
   1   0   1-57.5249 80.3354   8
  -1   0  -1 140.670 90.5454   8
   1   0   1-39.4010 62.1265   5
  -1   0  -1-24.7133 88.1752   6
  -1   0  -2 36363.5 818.522   6
   1   0   2 37286.0 744.659   3
  -1   0  -2 35696.4 728.960   8
  -1   0  -2 36761.7 724.514   9
   1   0   2 36805.9 816.882   6
   1   0   2 34201.6 655.533   5
  -1   0  -2 37021.7 759.448   3
   1   0   2 35788.9 731.058   9
  -1   0  -2 36311.0 663.639   5
   1   0   2 35762.6 723.286   8
   1   0   3-66.5459 105.962   9
  -1   0  -3 115.844 102.388   3
   1   0   3 28.9461 98.4921   3
  -1   0  -3-54.9085 135.672   5
   1   0   3-9.16598 92.5420   2
  -1   0  -3-116.493 101.694   8
   1   0   3 93.5131 106.965   8
  -1   0  -3-26.8660 127.371   6
   1   0   3-33.0383 111.827   5
   1   0   3-33.5969 120.523   6
  -1   0  -3-102.437 98.9797   9
  -1   0  -4 2538.99 292.428   6
  -1   0  -4 2563.41 261.856   3
   1   0   4 2436.55 207.116   8
   1   0   4 2577.35 264.824   5
   1   0   4 2076.83 231.082   3
  -1   0  -4 2440.64 240.520   7
  -1   0  -4 2322.64 263.594   5
   1   0   4 2337.26 203.854   9
   1   0   4 2965.46 255.743   2
   1   0   4 2613.21 295.013   6
  -1   0  -4 2429.39 210.473   8
  -1   0  -4 3060.24 237.023   9
   1   0   5-55.2738 117.522   1
   1   0   5-112.942 108.051   9
  -1   0  -5-85.8904 114.408   8
  -1   0  -5-284.590 232.046   5
  -1   0  -5-116.828 163.507   2
   1   0   5 112.312 148.193   3
   1   0   5-213.090 172.427   2
  -1   0  -5 90.2441 128.497   3
  -1   0  -5-113.571 178.917   6
  -1   0  -5 81.3655 114.517   9
   1   0   6 104204. 1228.99   9
  -1   0  -6 101740. 1707.89   5
  -1   0  -6 106906. 1786.49   6
   1   0   6 105406. 1745.84   3
  -1   0  -6 103081. 1209.88   9
   1   0   6 102262. 1456.97   1
   1   0   6 104287. 1578.83   2
  -1   0  -6 102524. 1547.91   2
   1   0   7 272.593 166.563   1
   1   0   7 291.746 200.894   3
  -1   0  -7-278.865 203.119   5
  -1   0  -7 88.9775 93.0791   8
  -1   0  -7 65.3588 181.518   6
   1   0   7 3.36488 76.5847   9
  -1   0  -7 207.641 193.071   2
  -1   0  -8 12948.2 449.450   8
  -1   0  -8 13046.6 699.280   2
   1   0   8 12921.1 435.315   9
   1   0   8 13686.0 640.907   1
   1   0   8 14018.3 738.109   3
  -1   0  -8 14889.3 753.204   6
  -1   0  -8 13714.8 759.076   5
  -1   0  -9 361.602 251.208   6
  -1   0  -9-41.8039 84.2210   8
  -1   0  -9 579.947 254.730   5
   1   0   9 16.3870 71.7534   9
   1   0   9 224.104 164.001   1
  -1   0  -9 323.517 200.446   2
   1   0   9 129.758 212.019   3
   1   0  10 106.670 71.0768   9
  -1   0 -10 202.879 210.543   6
  -1   0 -10-153.553 252.499   5
  -1   0 -10 67.4345 82.1924   8
  -1   0 -10 320.512 253.832   2
   1   0  10 370.158 230.688   1
   1   0  10 135.131 246.397   3
   1   0  11-51.0039 56.9986   9
   1   0  11 78.8321 167.880   1
  -1   0 -11-104.852 207.006   6
  -1   0 -11-98.4139 281.127   5
  -1   0 -11 398.983 278.592   2
   1   0  11 147.684 210.392   3
  -1   0 -12 64080.2 1787.41   2
   1   0  12 61127.8 1686.94   1
  -1   0 -12 62380.1 1860.77   5
  -1   0 -12 62795.1 1841.51   6
   1   0  12 63223.5 1911.82   3
   1   0  13 395.140 261.632   3
  -1   0 -13 796.361 341.065   6
   1   0  13 243.743 234.449   1
  -1   0 -13-71.0994 346.170   5
  -1   0 -13 186.499 292.072   2
  -1   0 -14 351.601 337.297   2
  -1   0 -14 649.148 400.435   5
  -1   0 -14 440.565 330.276   6
   1   0  14-0.16727 269.584   3
   1   0  14 112.670 218.985   1
  -1   0 -15 539.582 326.771   2
   1   0  15 131.602 224.220   1
   1   0  15 75.9999 312.498   3
  -1   0 -15 267.548 385.245   5
  -1   0 -15 187.742 261.012   6
   1   0  16 36049.2 1410.28   4
  -1   0 -16 35570.4 1632.20   6
  -1   0 -16 36694.4 1698.82   5
   1   0  16 35583.4 1554.00   1
   1   0  16 39014.0 1725.93   3
  -1   0 -16 36489.3 1626.35   2
  -1   0 -17 905.861 426.984   2
  -1   0 -17 636.120 413.348   6
   1   0  17 739.425 333.391   1
   1   0  17 283.519 261.679   4
   1   0  17 217.603 280.754   3
   1   0  18 10984.8 830.842   4
   1   0  18 12040.3 994.891   1
  -1   0 -18 12010.7 1034.55   2
  -1   0 -18 10743.0 1006.41   6
   1   0  19-22.2093 233.656   4
   1   0  19 223.205 281.656   1
  -1   0 -19 114.290 311.186   6
  -1   0 -19 366.125 307.837   2
   1   0  20 1970.54 497.692   1
  -1   0 -20 1477.88 472.305   6
   1   0  20 1128.65 314.035   4
  -1   0 -20 1679.49 481.898   2
  -1   0 -21 745.644 387.594   6
   1   0  21 300.677 366.397   1
  -1   0 -21 60.7889 363.656   2
   1   0  22 2373.32 582.603   1
  -1   0 -22 3376.76 678.754   2
  -1   0 -22 3916.22 675.965   6
   1   0  23-456.152 293.128   1
  -1   0 -23 752.153 413.756   6
  -1   0 -23 448.978 366.066   2
   1   0  24 3871.29 736.029   1
  -1   0 -24 4772.86 797.915   6
  -1   0 -24 3926.87 753.860   2
  -1   0 -25-353.988 397.292   6
   1   0  25 24.1612 335.761   1
  -1   0 -25-268.119 385.816   2
  -1   0 -26 486.120 438.737   2
   1   0  26 277.880 351.413   1
  -1   0 -26 510.012 398.821   6
   1   0  27 110.168 339.022   1
  -1   0 -27-507.447 437.414   6
  -1   0 -27 82.0641 374.388   2
  -1   0 -28-66.0590 387.983   6
   1   0  28-195.390 340.650   1
  -1   0 -28-445.156 492.043   2
   1   0  29 25.7423 325.807   1
  -1   0 -29-243.902 410.020   6
  -1   0 -29-830.962 530.968   2
   1   0  30 280.967 396.637   1
  -1  -1  29 3158.44 788.196   1
  -1   1  29 2107.93 709.905   1
   1   1 -29 3343.40 843.217   2
   1  -1 -29 4671.72 955.903   2
   1   1 -28 3408.70 743.995   6
   1  -1 -28 4097.14 938.671   2
  -1  -1  28 4927.05 1006.03   1
   1   1 -28 3836.96 843.639   2
  -1   1  28 2872.85 725.266   1
   1   1 -27-633.059 589.735   2
   1  -1 -27 232.368 486.870   2
  -1  -1  27 1139.35 548.901   1
  -1   1  27 263.949 445.522   1
   1   1 -27 38.0552 298.255   6
  -1   1  26 810.363 537.875   1
  -1  -1  26 209.755 428.218   1
   1   1 -26-27.4729 269.155   6
   1  -1 -26-348.428 499.019   2
   1  -1 -26 473.764 427.526   6
   1   1 -26-76.3363 453.706   2
   1  -1 -25-338.731 493.314   2
  -1   1  25 298.590 441.074   1
   1  -1 -25 706.723 429.901   6
  -1  -1  25 296.658 438.358   1
   1   1 -25 925.834 418.805   6
   1   1 -25 399.480 468.484   2
  -1  -1  24 836.667 522.038   1
   1  -1 -24 530.075 367.128   6
   1   1 -24 470.218 420.681   2
  -1   1  24 287.480 341.095   1
   1   1 -24 267.118 369.725   6
  -1  -1  23 56.4402 308.167   1
  -1   1  23 249.967 316.037   1
   1   1 -23 69.9316 382.469   2
   1  -1 -23-46.7773 295.020   6
   1  -1 -23-415.447 451.638   2
   1   1 -22 248.005 423.600   2
  -1   1  22 795.092 506.650   1
   1  -1 -22 484.537 446.051   2
   1  -1 -22 920.367 415.843   6
  -1  -1  22 652.871 347.577   1
   1  -1 -21 6936.81 804.185   6
  -1   1  21 5562.17 830.087   1
  -1  -1  21 4669.52 757.433   1
   1   1 -21 6359.83 870.121   2
   1  -1 -21 5991.63 856.430   2
  -1  -1  20 10874.0 1052.96   1
   1  -1 -20 11966.3 1127.53   2
   1   1 -20 11086.1 1096.42   2
  -1   1  20 12040.7 1145.82   1
   1  -1 -19 28909.1 1638.76   2
  -1  -1  19 25769.5 1540.24   1
  -1   1  19 25872.2 1563.06   1
   1   1 -19 26511.6 1589.38   2
   1  -1 -18 6929.29 842.270   2
  -1  -1  18 7687.41 836.580   1
   1   1 -18 7738.82 864.402   2
  -1   1  18 6973.59 816.619   1
   1   1 -17 7662.37 829.321   2
   1  -1 -17 6043.13 740.494   5
  -1   1  17 6512.11 786.123   1
  -1  -1  17 6846.13 773.426   1
   1  -1 -17 8067.21 888.709   2
   1  -1 -16 4855.57 651.962   5
   1  -1 -16 5279.22 742.251   2
  -1   1  16 3506.33 596.419   1
  -1  -1  16 2573.36 174.874   4
   1   1 -16 6002.91 773.785   2
  -1   1  16 3175.38 236.052   4
  -1  -1  16 4034.74 613.686   1
  -1  -1  15 296.340 298.298   1
  -1  -1  15-59.6105 65.5621   4
  -1   1  15 44.6333 79.2541   4
   1   1 -15 935.762 472.216   2
  -1   1  15 40.2194 261.396   1
   1  -1 -15 393.573 318.226   5
   1  -1 -15 669.488 397.482   2
  -1   1  14 714.836 322.408   1
   1  -1 -14 727.204 504.637   2
  -1  -1  14 628.934 294.407   1
  -1   1  14 141.566 90.9747   4
   1   1 -14 527.542 434.649   2
   1  -1 -14 645.968 323.659   5
  -1   1  13 8100.12 327.197   4
  -1   1  13 9190.32 787.211   1
   1   1 -13 10374.4 825.535   2
   1  -1 -13 10084.6 749.396   5
   1  -1 -13 10603.6 826.181   2
  -1  -1  13 9451.56 767.683   1
   1   1 -12 1616.87 425.592   2
  -1   1  12 1497.45 366.646   1
  -1  -1  12 867.492 96.1142   4
  -1  -1  12 1251.21 330.007   1
  -1  -1  12 1525.62 167.819   9
   1  -1 -12 1484.17 435.247   2
   1  -1 -12 1042.13 129.728   9
  -1  -1  12 1089.63 98.3477   4
   1  -1 -12 1850.76 373.313   5
  -1   1  12 1198.30 136.077   4
   1  -1 -11 8178.69 342.248   9
   1   1 -11 9565.20 751.397   2
   1   1 -11 6941.88 318.787   8
   1  -1 -11 9632.39 664.879   5
  -1  -1  11 9620.69 716.370   1
  -1   1  11 9157.75 339.797   8
   1  -1 -11 8937.99 747.550   2
  -1  -1  11 9217.86 377.667   9
  -1   1  11 8813.72 701.164   1
  -1   1  10 14090.6 364.511   4
   1   1 -10 16859.8 962.060   2
  -1   1  10 17925.7 483.645   8
   1  -1 -10 15314.2 483.611   9
   1  -1 -10 17889.0 814.142   5
  -1  -1  10 17060.7 521.081   9
  -1  -1  10 17659.3 917.018   1
   1   1 -10 13695.4 450.420   8
  -1   1  10 16952.2 902.006   1
   1  -1 -10 17556.8 962.346   2
  -1   1   9 341.495 244.043   1
  -1  -1   9 184.354 104.148   9
  -1  -1   9 471.791 244.368   1
   1   1  -9 110.176 274.639   2
   1   1  -9 150.365 104.752   9
   1   1  -9 43.1919 79.4563   8
   1  -1  -9 288.647 265.589   2
  -1   1   9 88.6117 102.160   8
   1  -1  -9 22.1814 79.6167   9
   1  -1  -9 381.015 214.760   5
  -1  -1   8 1486.45 292.140   1
   1  -1  -8 1187.66 217.145   5
  -1   1   8 1800.52 316.018   1
  -1   1   8 1783.01 166.338   8
   1   1  -8 1879.67 197.470   9
   1  -1  -8 1515.99 388.577   2
  -1   1   8 1418.54 246.711   7
   1   1  -8 1452.42 172.983   8
  -1  -1   8 1608.25 185.384   9
   1   1  -8 1701.47 369.868   2
   1  -1  -8 1493.45 168.474   9
   1   1  -7 479.581 287.414   2
  -1   1   7 684.095 228.549   1
   1  -1  -7 513.377 130.178   9
  -1  -1   7 446.421 181.820   1
  -1   1   7 811.848 231.789   7
   1   1  -7 542.996 140.807   9
   1  -1  -7 477.630 191.526   5
  -1   1   7 477.093 123.135   8
  -1  -1   7 569.874 146.852   9
   1  -1  -7 523.216 266.281   2
   1   1  -7 210.268 103.440   8
  -1  -1   6 76144.6 1484.49   1
  -1   1   6 73592.8 1033.27   8
  -1  -1   6 73593.1 1110.20   9
   1  -1  -6 73235.9 1049.70   9
   1  -1  -6 75886.8 1173.63   5
   1  -1  -6 75845.1 1519.23   2
  -1   1   6 71013.6 1158.86   5
   1   1  -6 69710.4 1060.12   8
  -1   1   6 74173.4 1443.40   1
  -1   1   6 73486.0 1311.42   7
  -1  -1   6 71350.2 1227.59   5
   1   1  -6 77534.4 1521.49   2
   1   1  -6 75660.8 1113.42   9
  -1   1   5 33542.9 706.011   8
   1  -1  -5 34689.0 708.623   5
  -1  -1   5 31886.6 734.038   5
  -1  -1   5 31782.8 736.400   9
   1   1  -5 33709.7 739.292   9
  -1   1   5 31462.1 774.884   7
  -1  -1   5 35009.2 750.039   8
   1  -1  -5 32512.1 792.070   7
  -1  -1   5 34162.3 921.705   1
   1   1  -5 31437.2 716.007   8
   1  -1  -5 31558.1 701.573   9
   1  -1  -5 33860.7 955.258   2
  -1   1   5 31146.4 681.848   5
   1   1  -5 34857.9 964.068   2
  -1   1   5 33568.9 898.136   1
   1   1  -4 1139.97 195.711   1
   1  -1  -4 1012.87 149.626   9
  -1   1   4 1101.64 209.062   2
  -1  -1   4 1079.70 159.794   8
  -1   1   4 941.140 128.800   5
   1  -1  -4 1076.08 223.521   2
   1  -1  -4 949.069 177.673   1
  -1  -1   4 953.714 190.750   1
  -1  -1   4 780.089 158.533   9
   1   1  -4 943.465 202.967   2
  -1   1   4 1019.24 159.778   7
   1  -1  -4 1113.59 142.680   5
   1   1  -4 924.097 150.014   9
   1   1  -4 790.579 148.081   8
  -1  -1   4 725.753 192.718   2
   1  -1  -4 779.672 152.046   7
  -1   1   4 1081.47 160.836   8
  -1   1   4 931.320 181.354   1
   1   1  -3 6475.40 350.289   1
  -1   1   3 6474.30 279.486   7
   1  -1  -3 6797.22 226.026   5
  -1  -1   3 6919.13 340.036   8
  -1   1   3 7054.92 341.385   8
  -1   1   3 6307.41 227.029   5
  -1   1   3 7042.56 345.963   9
   1   1  -3 6833.42 343.851   9
  -1  -1   3 6652.35 342.890   9
   1  -1  -3 6545.52 324.714   1
   1  -1  -3 6829.44 368.693   2
   1   1  -3 6668.16 333.180   8
   1   1  -3 7018.97 246.941   4
   1  -1  -3 6931.27 335.071   9
  -1   1   3 6620.22 361.558   2
  -1   1   3 6626.35 329.204   1
   1  -1  -3 6729.61 286.900   7
   1   1  -3 7077.53 375.411   2
  -1  -1   3 6714.21 350.257   1
  -1   1   2 19855.6 546.955   2
   1  -1  -2 21431.5 430.647   7
  -1   1   2 21001.8 496.265   1
   1  -1  -2 20947.6 578.124   9
   1  -1  -2 19895.6 469.174   6
   1   1  -2 21691.6 475.641   4
  -1   1   2 20294.5 459.060   6
  -1  -1   2 20885.3 576.629   8
   1  -1  -2 20790.6 552.079   2
   1   1  -2 20376.1 530.008   1
  -1  -1   2 20186.0 527.231   1
  -1   1   2 21012.3 581.739   9
  -1   1   2 20506.6 425.573   7
  -1  -1   2 21978.5 597.419   9
   1   1  -2 20088.8 571.618   9
   1   1  -2 20684.4 581.268   8
  -1   1   2 21528.0 581.056   8
   1  -1  -1 10414.2 407.779   9
   1   1  -1 10069.9 410.850   8
   1  -1  -1 10045.6 263.089   7
   1   1  -1 9915.67 334.165   1
  -1   1   1 8446.33 370.773   9
  -1  -1   1 8336.94 372.159   9
  -1  -1   1 9856.94 387.587   6
   1  -1  -1 10169.0 339.667   2
  -1  -1   1 7694.08 348.797   8
   1  -1  -1 9080.82 322.118   6
  -1   1   1 8816.41 373.318   8
   1   1  -1 10214.3 406.335   9
   1   1   0 5675.18 299.886   6
   1   1   0 7656.86 244.422   5
   1  -1   0 7977.51 239.073   7
  -1  -1   0 6606.82 324.642   9
   1   1   0 7770.71 363.531   8
  -1  -1   0 5871.94 310.516   8
   1   1   0 7901.75 363.545   9
   1  -1   0 7953.78 358.317   9
  -1   1   0 7466.32 331.303   6
   1  -1   0 5991.42 276.711   6
   1   1   0 7823.75 283.424   1
  -1   1   0 6506.57 318.500   9
  -1  -1   0 7823.36 354.350   6
   1   1   1 204.377 90.9928   5
  -1  -1  -1 254.692 89.4438   8
   1  -1   1 214.125 80.5912   5
   1   1   1 266.544 64.0773   7
  -1   1  -1 153.882 101.734   9
  -1   1  -1 123.887 78.5911   3
   1   1   1 0.20445 91.0199   6
  -1  -1  -1 250.162 89.5217   5
   1  -1   1 158.319 108.291   3
  -1  -1  -1 159.679 53.6417   7
   1   1   1 197.290 74.7103   3
   1   1   1 225.390 98.3781   9
   1   1   1 342.651 119.777   8
   1  -1   1 205.220 96.5228   6
  -1   1  -1 59.2689 103.041   6
  -1  -1  -1 216.389 106.665   9
   1  -1   1 256.941 103.359   9
  -1  -1  -1 274.897 109.887   6
  -1  -1  -2 3484.81 193.018   7
   1  -1   2 3752.23 243.846   5
   1  -1   2 3411.65 242.410   9
  -1  -1  -2 3232.05 270.927   6
  -1  -1  -2 3873.82 224.155   3
   1   1   2 3342.13 244.863   8
   1   1   2 3634.31 236.161   5
   1  -1   2 3110.77 260.123   3
   1   1   2 3395.05 246.836   9
  -1   1  -2 3769.17 277.358   3
   1   1   2 3755.45 281.061   6
   1   1   2 3549.22 217.195   3
   1  -1   2 3569.40 282.307   6
   1   1   2 3649.18 198.511   7
  -1   1  -2 3499.94 272.996   6
  -1  -1  -2 3830.07 259.665   8
  -1  -1  -2 3755.53 232.701   5
  -1  -1  -2 3773.11 255.934   9
  -1   1  -2 4001.34 269.724   8
   1   1   3 78348.0 1037.77   3
   1  -1   3 77004.3 1260.43   3
  -1  -1  -3 79777.4 1132.32   8
   1   1   3 79702.0 1125.17   9
   1   1   3 78205.2 1143.63   5
  -1  -1  -3 81170.1 1049.50   3
   1  -1   3 83502.7 1350.83   6
   1  -1   3 81121.3 1185.24   5
  -1  -1  -3 80211.9 1157.47   5
  -1  -1  -3 75986.1 1022.28   7
   1  -1   3 78696.4 915.441   2
   1   1   3 78347.9 1281.59   6
  -1   1  -3 82957.5 1321.73   6
  -1   1  -3 82983.2 1181.55   8
  -1  -1  -3 83019.7 1120.53   9
   1  -1   3 82264.4 811.111   1
  -1  -1  -3 83547.3 1307.87   6
  -1   1  -3 77983.9 1288.95   3
   1   1   3 81437.2 1139.76   8
   1   1   3 80285.4 1068.32   7
   1  -1   3 78558.2 1118.25   9
   1  -1   4 59338.0 1200.15   3
  -1  -1  -4 60648.3 1036.81   7
   1   1   4 64308.3 1232.20   6
  -1   1  -4 60465.7 1007.26   8
  -1  -1  -4 62872.3 1036.22   3
   1   1   4 59999.8 1023.02   3
   1  -1   4 61449.5 868.716   1
   1  -1   4 60103.4 1139.89   5
  -1  -1  -4 65195.8 1242.04   6
  -1  -1  -4 63063.5 973.511   9
  -1  -1  -4 61206.9 1125.42   5
   1   1   4 61420.3 1131.15   5
  -1   1  -4 59582.0 900.830   2
   1  -1   4 59834.2 907.438   2
   1   1   4 60960.3 981.814   9
  -1  -1  -4 59116.0 991.088   8
  -1   1  -4 58255.4 1187.91   3
  -1   1  -4 60566.6 1229.21   6
   1   1   4 60815.0 1062.37   7
   1   1   4 63133.7 1129.99   2
   1  -1   4 60585.5 989.571   9
  -1   1  -4 60893.3 1136.99   5
   1   1   4 61671.1 984.243   8
  -1  -1  -5 146063. 1886.92   5
   1   1   5 148446. 1802.07   3
  -1  -1  -5 137901. 1928.56   6
   1  -1   5 141457. 1502.25   9
  -1  -1  -5 144324. 1739.34   3
  -1  -1  -5 144726. 1793.07   2
   1   1   5 144007. 1511.73   9
  -1  -1  -5 143177. 1545.55   8
  -1   1  -5 140533. 1552.17   2
  -1   1  -5 147345. 2016.26   6
  -1   1  -5 144975. 1912.87   5
  -1  -1  -5 141888. 1467.77   9
   1  -1   5 148162. 1548.57   1
   1  -1   5 142052. 1575.78   2
   1   1   5 139203. 1863.10   2
   1   1   5 141044. 1476.12   8
   1  -1   5 141557. 1980.48   3
  -1   1  -5 136334. 1528.42   8
  -1   1  -6 11842.4 625.122   5
   1   1   6 10848.7 411.278   8
  -1  -1  -6 10914.2 568.030   3
  -1  -1  -6 10837.2 405.576   9
   1  -1   6 12352.9 509.930   1
   1   1   6 12177.1 595.671   3
  -1   1  -6 10673.2 433.053   8
  -1  -1  -6 12124.8 571.260   2
   1  -1   6 10625.0 514.391   2
  -1  -1  -6 11086.6 616.625   6
   1   1   6 10773.1 423.091   9
  -1   1  -6 11489.8 504.206   2
  -1   1  -6 11746.2 639.292   6
  -1  -1  -6 11656.6 456.923   8
   1  -1   6 11480.3 436.490   9
  -1  -1  -6 11495.4 593.650   5
   1  -1   6 11058.2 633.517   3
  -1  -1  -7 261.541 201.696   5
  -1   1  -7 689.100 256.133   5
  -1  -1  -7 550.865 204.171   2
   1  -1   7 418.513 217.104   3
   1  -1   7 508.960 119.658   9
   1  -1   7 538.145 171.626   1
  -1   1  -7 480.032 206.934   2
  -1  -1  -7 412.566 116.006   9
  -1  -1  -7 480.535 132.192   8
   1   1   7 458.379 115.832   8
  -1  -1  -7 453.325 205.501   6
  -1   1  -7 585.191 132.320   8
  -1   1  -7 1024.54 273.850   6
   1   1   7 644.287 202.867   3
   1   1   7 406.810 91.0384   9
   1  -1   8 54.7364 181.208   3
  -1  -1  -8-89.5844 215.035   5
  -1   1  -8 347.321 254.228   5
  -1  -1  -8 207.703 185.042   6
   1  -1   8 214.064 160.661   1
   1   1   8 151.836 100.148   9
   1   1   8 335.044 170.304   3
   1  -1   8 39.8523 90.7865   9
  -1  -1  -8 123.532 84.9419   9
  -1   1  -8 496.596 203.091   2
  -1   1  -8 142.731 112.933   8
   1   1   8 330.522 121.635   8
  -1  -1  -8 246.087 203.053   2
  -1   1  -8 592.957 276.081   6
   1   1   8 160.742 163.382   1
  -1  -1  -9 58540.5 1554.70   5
   1  -1   9 52611.6 885.988   9
   1  -1   9 54736.4 1348.35   1
  -1   1  -9 59384.4 1604.64   6
   1  -1   9 58350.0 1628.01   3
  -1   1  -9 49779.4 897.185   8
  -1  -1  -9 52231.8 835.971   9
  -1  -1  -9 56363.0 1457.65   2
  -1  -1  -9 59116.9 1529.70   6
   1   1   9 59853.1 1547.58   3
   1   1   9 53733.8 898.048   9
   1   1   9 56451.1 1386.54   1
  -1   1  -9 57276.8 1559.71   5
  -1   1  -9 59735.8 1415.50   2
   1  -1  10 12188.6 834.237   3
  -1  -1 -10 13345.5 805.960   5
  -1  -1 -10 12413.0 745.580   2
   1   1  10 11984.9 713.078   1
  -1  -1 -10 11125.4 741.094   6
  -1   1 -10 10418.8 410.676   8
  -1   1 -10 12897.6 812.667   6
  -1   1 -10 12388.8 798.009   5
   1  -1  10 11500.6 668.175   1
   1   1  10 11801.9 739.248   3
  -1   1 -10 12540.8 689.991   2
   1  -1  10 10666.0 390.229   9
  -1   1 -11 17974.9 872.853   2
  -1  -1 -11 16396.2 967.440   5
  -1  -1 -11 16179.2 904.316   6
  -1   1 -11 16972.4 949.182   6
   1  -1  11 13425.5 422.549   9
  -1   1 -11 16521.5 955.877   5
  -1  -1 -11 16250.1 908.902   2
   1  -1  11 15720.3 814.941   1
   1  -1  11 16201.8 948.965   3
   1   1  11 15387.6 829.788   1
   1   1  11 16505.0 919.757   3
   1  -1  12 219.673 286.635   3
  -1  -1 -12 771.888 315.919   2
  -1   1 -12 1265.08 427.199   5
   1   1  12 221.018 224.386   3
   1   1  12 398.830 241.206   1
  -1   1 -12 737.243 353.637   2
  -1   1 -12 317.529 94.3795   8
  -1  -1 -12 645.086 336.390   5
  -1   1 -12 674.205 342.751   6
   1  -1  12 149.001 60.8720   9
  -1  -1 -12 138.402 223.023   6
   1  -1  12 559.414 257.005   1
  -1  -1 -13 6271.92 619.829   2
   1   1  13 5624.01 538.259   4
   1  -1  13 5945.41 585.040   1
  -1  -1 -13 5837.11 637.944   6
   1   1  13 5484.19 600.120   3
  -1   1 -13 5509.17 628.121   6
  -1  -1 -13 4766.49 610.995   5
   1  -1  13 6296.67 686.918   3
   1   1  13 5793.75 571.519   1
  -1   1 -13 6282.21 601.042   2
  -1   1 -14 92.4686 287.959   6
  -1   1 -14 413.641 334.482   2
  -1  -1 -14 242.409 313.349   5
   1  -1  14 620.494 359.334   3
   1  -1  14 372.672 206.954   1
   1   1  14 205.844 205.751   4
   1   1  14 821.484 336.462   3
   1   1  14 651.895 333.787   1
  -1  -1 -14 965.931 373.249   2
  -1  -1 -14 544.427 306.739   6
  -1  -1 -15 18886.7 1113.70   6
  -1  -1 -15 17227.6 1067.54   2
   1  -1  15 17428.3 1184.02   3
   1   1  15 16010.1 1030.33   1
   1   1  15 16512.3 1072.96   3
  -1  -1 -15 17951.4 1150.47   5
  -1   1 -15 17590.0 1141.55   6
   1  -1  15 16115.1 998.542   1
   1   1  15 16027.6 944.275   4
  -1   1 -15 17945.5 1045.99   2
   1  -1  16 778.201 361.205   3
  -1  -1 -16 1513.92 497.503   5
  -1   1 -16 1705.69 475.056   6
   1  -1  16 1190.93 356.118   1
   1   1  16 692.098 344.778   3
  -1  -1 -16 831.079 368.273   6
  -1  -1 -16 1204.92 446.935   2
   1   1  16 706.924 344.004   1
  -1   1 -16 824.406 389.881   2
   1   1  16 1014.04 308.797   4
  -1   1 -17 858.666 342.401   2
   1  -1  17 871.868 352.695   1
  -1  -1 -17 98.1625 294.330   2
   1   1  17 149.860 233.043   4
  -1  -1 -17 253.872 406.112   5
   1  -1  17 665.321 335.203   3
  -1   1 -17 730.189 389.587   6
   1   1  17 159.587 269.164   1
  -1  -1 -17 524.185 346.108   6
   1   1  18 1213.77 326.213   4
   1  -1  18 1584.77 458.662   3
  -1  -1 -18 1751.50 506.693   6
  -1   1 -18 1782.80 466.528   6
   1  -1  18 2069.54 499.949   1
   1   1  18 2398.85 522.530   1
  -1  -1 -18 1884.70 515.202   2
  -1   1 -18 1539.64 441.148   2
  -1  -1 -18 2552.50 612.418   5
   1  -1  19 357.684 353.112   3
  -1   1 -19 1258.81 425.055   6
   1  -1  19 389.220 323.171   1
   1  -1  19 699.951 285.013   4
  -1   1 -19 742.074 351.790   2
  -1  -1 -19 272.404 294.686   6
   1   1  19 617.236 266.630   4
  -1  -1 -19 955.444 534.133   5
  -1  -1 -19 1155.54 386.604   2
   1   1  19 977.270 383.879   1
   1  -1  20 2649.34 455.758   4
   1   1  20 3617.82 569.644   1
  -1   1 -20 4456.94 695.504   2
  -1   1 -20 3383.84 621.299   6
   1  -1  20 3509.68 606.615   1
  -1  -1 -20 3713.72 690.045   2
  -1  -1 -20 3491.08 616.308   6
   1   1  20 2709.84 456.059   4
  -1   1 -21 988.771 403.521   6
  -1   1 -21 388.738 374.253   2
   1   1  21 446.312 366.995   1
  -1  -1 -21 312.133 323.344   6
  -1  -1 -21 422.649 328.658   2
   1  -1  21 305.623 289.121   1
  -1  -1 -22 4347.45 760.243   6
   1  -1  22 3664.00 692.386   1
  -1  -1 -22 4889.09 753.448   2
   1   1  22 4782.13 746.788   1
  -1   1 -22 4705.17 753.096   2
  -1   1 -22 3981.21 758.243   6
  -1   1 -23 6062.11 913.897   6
  -1  -1 -23 6912.34 927.958   6
  -1  -1 -23 7634.25 949.112   2
   1   1  23 6515.27 922.224   1
  -1   1 -23 7798.73 965.632   2
   1  -1  23 6693.77 877.368   1
   1   1  24-402.894 360.817   1
   1  -1  24-115.603 302.835   1
  -1  -1 -24 350.328 441.135   2
  -1   1 -24 156.905 335.345   6
  -1   1 -24 279.502 358.705   2
  -1  -1 -24 334.290 296.164   6
  -1   1 -25-182.497 448.194   6
  -1   1 -25-361.156 421.669   2
  -1  -1 -25 79.8645 379.638   2
   1   1  25 233.264 346.797   1
   1  -1  25 196.426 316.657   1
  -1  -1 -25-214.784 331.970   6
  -1  -1 -26-312.274 338.743   6
   1  -1  26-238.006 318.832   1
  -1  -1 -26 523.361 508.558   2
  -1   1 -26 351.979 376.345   2
  -1   1 -26 217.051 367.581   6
   1   1  26 614.573 476.914   1
  -1  -1 -27 1621.46 558.898   2
  -1  -1 -27 531.622 460.703   6
  -1   1 -27 792.598 479.267   6
   1  -1  27 1274.30 508.024   1
  -1   1 -27 2036.02 610.747   2
   1   1  27 1742.63 597.536   1
  -1   1 -28 256.111 391.664   2
  -1  -1 -28 35.5569 412.049   2
   1   1  28 218.000 385.934   1
  -1   1 -28 731.458 526.773   6
  -1  -1 -28 600.701 400.269   6
   1  -1  28 868.081 504.274   1
   1   1  29 869.324 473.348   1
   1  -1  29 955.522 524.034   1
  -1   1 -29 922.071 587.460   6
  -1  -1 -29 807.379 512.098   2
   1  -1  30 593.086 467.070   1
   1   2 -29 1106.04 502.181   6
  -1   2  29 1400.83 631.103   1
  -1  -2  29 383.366 470.217   1
   1   2 -29 1052.91 596.351   2
   1  -2 -29 763.745 599.938   2
  -1  -2  28 2423.27 744.540   1
   1   2 -28 2739.32 757.201   6
   1  -2 -28 3062.85 820.698   2
  -1   2  28 2045.32 671.616   1
   1   2 -28 1674.95 583.520   2
   1   2 -27 734.785 461.545   6
   1  -2 -27 1222.19 597.779   2
  -1  -2  27 264.135 451.611   1
   1   2 -27-381.888 566.213   2
  -1   2  27 1183.80 567.363   1
   1   2 -26 3998.60 780.393   6
  -1  -2  26 4775.74 887.197   1
  -1   2  26 4697.13 904.881   1
   1   2 -26 4725.61 894.447   2
   1  -2 -26 3835.94 809.033   2
   1   2 -25 1907.60 609.878   2
  -1  -2  25 2529.55 658.105   1
   1   2 -25 1857.78 575.205   6
  -1   2  25 1782.95 660.467   1
   1  -2 -25 1297.27 532.995   2
   1  -2 -25 1627.57 481.651   6
   1   2 -24-104.739 433.791   2
   1  -2 -24-553.435 537.607   2
  -1  -2  24 455.918 399.689   1
  -1   2  24 130.756 350.679   1
   1  -2 -24 296.705 311.391   6
   1  -2 -23 1483.28 497.543   6
   1  -2 -23 370.893 412.801   2
  -1   2  23 818.864 474.357   1
   1   2 -23 1165.32 542.680   2
  -1  -2  23 693.694 408.603   1
  -1   2  22 1922.44 557.222   1
   1  -2 -22 2056.72 506.179   6
   1   2 -22 1645.32 530.187   2
   1  -2 -22 2051.51 615.380   2
  -1  -2  22 1734.79 497.224   1
  -1  -2  21 3081.92 664.009   1
  -1   2  21 3490.59 717.978   1
   1   2 -21 4013.78 739.271   2
   1  -2 -21 3760.29 682.881   2
   1  -2 -21 3853.80 624.769   6
   1  -2 -20 348.773 381.630   5
  -1   2  20 205.026 303.279   1
   1   2 -20 93.5831 363.159   2
  -1  -2  20-192.866 327.106   1
   1  -2 -20-267.940 363.282   2
   1  -2 -20 429.585 337.293   6
  -1  -2  19-29.1006 278.582   1
   1  -2 -19-117.075 340.535   2
  -1   2  19 510.176 373.239   1
   1   2 -19 239.021 431.754   2
   1  -2 -19 329.726 365.496   5
   1  -2 -18 1874.07 561.426   2
  -1  -2  18 1754.99 481.673   1
  -1   2  18 1945.98 568.688   1
   1  -2 -18 1719.58 470.188   5
   1   2 -18 2651.73 624.991   2
  -1  -2  17 6467.38 751.423   1
  -1   2  17 8165.42 878.546   1
   1   2 -17 8192.96 941.280   2
   1  -2 -17 7808.29 777.378   5
   1  -2 -17 8318.67 899.437   2
  -1  -2  16 16.1533 62.7099   4
  -1   2  16 415.137 321.523   1
   1   2 -16 942.477 516.291   2
   1  -2 -16-42.9835 297.254   5
  -1  -2  16 168.792 327.330   1
   1  -2 -16-110.840 344.783   2
  -1   2  16-523.392 188.043   4
  -1  -2  15 12032.8 397.438   4
  -1   2  15 13900.9 1047.75   1
   1  -2 -15 15900.6 1093.53   2
   1  -2 -15 14736.3 968.132   5
   1   2 -15 14068.5 1059.61   2
  -1   2  15 10077.0 462.426   4
  -1  -2  15 14253.4 1026.42   1
  -1  -2  14 577.079 123.280   4
   1  -2 -14 624.919 408.682   2
  -1  -2  14 129.418 65.9949   4
   1  -2 -14 62.5183 53.9946   9
  -1   2  14-186.938 143.630   4
   1  -2 -14 5.74001 257.933   5
  -1  -2  14 170.704 77.6138   9
  -1   2  14-186.309 265.629   1
   1   2 -14 618.200 388.580   2
  -1  -2  14 370.607 284.737   1
  -1   2  13 3185.70 249.053   4
  -1  -2  13 4335.63 551.220   1
   1  -2 -13 4615.11 529.540   5
   1   2 -13 2744.86 212.370   8
  -1  -2  13 3569.86 234.274   4
  -1   2  13 4577.77 579.033   1
  -1  -2  13 4100.94 266.839   9
   1  -2 -13 3340.92 219.315   9
   1   2 -13 4326.55 591.062   2
   1  -2 -13 4496.51 619.206   2
  -1   2  12 677.800 109.203   8
   1   2 -12 383.816 317.526   2
   1  -2 -12 893.885 314.140   5
  -1  -2  12 788.805 295.805   1
   1   2 -12 545.279 117.020   8
   1  -2 -12 531.335 110.950   9
  -1   2  12 177.523 102.079   4
  -1  -2  12 720.353 129.814   9
  -1  -2  12 652.465 119.106   4
  -1   2  12 468.147 287.523   1
  -1  -2  11 234.536 226.326   1
  -1  -2  11 305.316 91.0700   4
   1  -2 -11 771.291 362.629   2
   1  -2 -11 877.103 287.207   5
  -1  -2  11 346.717 104.755   9
  -1   2  11 361.040 94.7059   8
   1  -2 -11 376.168 101.474   9
   1   2 -11 299.034 266.240   2
  -1   2  11 236.287 97.5678   4
   1   2 -11 232.394 95.9805   8
  -1   2  11 407.392 260.751   7
  -1   2  11 446.579 252.371   1
  -1   2  10 18726.5 538.815   4
  -1  -2  10 20720.4 982.800   1
  -1   2  10 19896.9 931.831   7
   1  -2 -10 21374.7 1032.14   2
  -1   2  10 20369.1 993.227   1
  -1  -2  10 16333.8 422.022   4
  -1  -2  10 19344.7 613.833   9
   1   2 -10 17748.3 570.554   8
  -1   2  10 19928.9 542.662   8
   1  -2 -10 20769.3 867.095   5
   1   2 -10 20103.7 1005.34   2
   1  -2 -10 18457.2 545.494   9
   1   2  -9 117239. 2222.91   2
  -1   2   9 117332. 1351.86   8
  -1   2   9 115618. 2073.02   7
  -1  -2   9 117215. 2207.55   1
   1  -2  -9 118334. 2272.08   2
   1  -2  -9 111023. 1368.30   9
  -1   2   9 115737. 1271.67   4
  -1   2   9 118075. 2217.18   1
  -1  -2   9 113049. 1504.37   9
   1   2  -9 108860. 1431.01   8
  -1  -2   9 106909. 996.919   4
   1  -2  -9 112909. 1164.25   4
   1  -2  -9 118586. 1931.53   5
  -1   2   8 74626.7 1123.32   8
   1  -2  -8 75787.3 1434.86   5
   1  -2  -8 71401.6 1110.72   9
  -1   2   8 73190.1 988.907   4
   1   2  -8 69621.7 1161.32   8
   1  -2  -8 71250.9 902.021   4
  -1  -2   8 73171.7 1213.39   9
  -1  -2   8 75475.2 1684.18   1
   1  -2  -8 74728.7 1697.17   2
  -1   2   8 74004.0 1548.53   7
  -1   2   8 72023.5 1660.48   1
   1   2  -8 78152.9 1719.54   2
   1  -2  -7 1969.21 201.971   9
   1  -2  -7 1797.02 342.708   2
  -1   2   7 1870.71 284.228   7
   1  -2  -7 1756.24 154.872   4
   1   2  -7 1870.66 211.625   8
  -1  -2   7 1707.68 273.588   1
  -1   2   7 1937.30 171.498   4
   1   2  -7 1732.54 384.479   2
   1  -2  -7 1681.59 250.969   5
  -1  -2   7 1572.27 127.183   4
  -1  -2   7 1769.29 218.544   9
  -1   2   7 1786.34 284.614   1
  -1  -2   6 2831.23 266.899   9
   1  -2  -6 3021.12 387.538   2
   1   2  -6 3137.18 376.524   2
  -1  -2   6 2902.72 336.546   1
   1  -2  -6 2972.16 245.217   9
   1  -2  -6 2785.66 197.285   4
  -1   2   6 3267.97 319.596   7
   1   2  -6 3028.15 254.284   9
  -1   2   6 2873.03 334.358   1
   1  -2  -6 2896.97 278.972   5
  -1   2   6 2844.47 261.061   5
  -1  -2   6 2402.25 151.099   4
   1   2  -6 2781.47 250.680   8
   1  -2  -5 21516.2 539.735   4
  -1   2   5 21191.6 673.605   7
   1  -2  -5 22452.6 705.772   7
  -1   2   5 20762.8 724.192   1
   1   2  -5 22162.0 660.423   9
  -1  -2   5 21583.4 440.091   4
   1   2  -5 22145.6 486.289   4
  -1  -2   5 20840.3 751.295   1
   1  -2  -5 21134.8 767.681   2
   1   2  -5 22050.6 659.371   8
   1   2  -5 21850.7 768.179   2
   1  -2  -5 21685.4 598.801   5
  -1   2   5 21298.1 604.213   5
  -1  -2   5 21988.8 658.139   9
   1  -2  -5 21630.9 623.701   9
   1  -2  -4 46337.2 815.441   4
  -1   2   4 46623.8 914.719   7
   1  -2  -4 47591.4 1041.97   2
   1   2  -4 45837.0 1043.30   2
   1  -2  -4 47740.8 772.736   5
  -1  -2   4 47351.6 1038.46   1
   1  -2  -4 47796.4 923.215   7
  -1   2   4 48393.5 816.801   5
  -1   2   4 46116.6 1025.09   2
   1   2  -4 47962.0 704.940   4
  -1  -2   4 47464.0 964.724   9
   1   2  -4 47552.0 968.352   8
   1   2  -4 50307.8 976.757   9
  -1  -2   4 47428.1 695.264   4
  -1   2   3 752.832 122.848   5
   1  -2  -3 794.205 96.9427   6
   1   2  -3 567.591 92.2132   4
  -1   2   3 694.657 137.377   7
   1   2  -3 692.439 171.845   8
  -1   2   3 833.976 171.971   2
  -1  -2   3 682.536 154.740   9
  -1  -2   3 910.410 127.025   4
   1  -2  -3 591.847 176.210   2
   1  -2  -3 668.038 122.255   5
  -1  -2   3 617.489 157.503   1
   1   2  -3 720.222 172.711   1
   1   2  -3 799.125 165.583   9
   1  -2  -3 701.157 136.241   7
   1  -2  -2 1086.38 157.793   2
   1  -2  -2 986.228 115.279   6
   1  -2  -2 1356.59 121.551   5
  -1   2   2 1023.75 134.101   7
  -1   2   2 946.637 111.629   5
   1   2  -2 1230.00 183.484   1
  -1   2   2 1015.11 109.498   6
  -1  -2   2 1146.70 177.762   1
  -1  -2   2 1219.43 142.922   4
   1   2  -2 976.660 160.292   8
   1   2  -2 1145.09 172.100   9
  -1   2   2 1155.03 170.334   2
   1   2  -2 1195.86 131.066   7
  -1  -2   2 900.283 161.005   9
   1   2  -2 999.056 138.381   4
   1  -2  -2 959.022 140.169   7
  -1   2   1 17414.1 440.970   7
   1  -2  -1 17542.4 445.743   7
  -1  -2   1 17323.5 429.694   5
   1  -2  -1 17861.5 439.245   2
  -1   2   1 16654.4 430.037   2
  -1  -2   1 17853.2 520.465   4
   1   2  -1 18595.8 532.592   4
  -1  -2   1 17205.0 382.455   7
   1   2  -1 17817.6 387.790   7
   1   2  -1 17944.9 586.437   9
   1   2  -1 17267.0 580.631   8
   1  -2  -1 17258.1 368.093   5
  -1   2   1 17264.9 431.918   6
   1   2  -1 16604.6 552.103   6
  -1  -2   1 18350.7 548.056   1
   1   2  -1 17619.6 542.471   1
   1  -2  -1 17379.5 425.905   6
  -1  -2   1 18196.1 579.893   9
   1   2   0 2339.17 144.901   7
   1  -2   0 2489.59 197.521   6
  -1  -2   0 2451.64 222.429   4
   1  -2   0 2429.65 231.941   3
   1   2   0 2580.88 239.030   6
   1   2   0 2307.83 187.396   5
  -1  -2   0 2839.89 198.450   5
   1  -2   0 2660.52 146.314   2
   1  -2   0 2603.42 190.251   7
  -1  -2   0 2332.94 225.214   6
   1   2   0 2425.95 239.206   8
  -1  -2   0 2354.44 146.398   7
  -1  -2   0 2658.08 232.120   9
   1   2   0 2667.85 239.612   4
  -1   2   0 2364.49 183.522   7
   1   2   0 2578.35 234.371   9
  -1   2   0 2347.80 195.803   6
   1   2   0 2420.46 211.912   1
   1   2   1 93774.4 941.981   7
   1  -2   1 92798.2 1216.02   6
   1   2   1 93332.2 1114.90   5
   1  -2   1 93919.5 1349.41   3
  -1  -2  -1 93279.8 941.872   7
   1   2   1 94323.7 1326.90   8
   1   2   1 91900.4 1319.62   9
  -1  -2  -1 93982.6 1292.94   6
   1   2   1 95488.9 1305.47   6
  -1  -2  -1 94496.2 1304.76   9
   1   2   1 93407.4 1332.81   4
  -1   2  -1 100866. 1419.58   3
  -1   2  -1 93313.6 1218.38   6
  -1  -2  -1 94351.9 1122.16   5
   1  -2   1 93474.1 1099.06   7
  -1   2  -1 92854.5 1122.36   7
  -1  -2  -2 48397.0 963.583   6
  -1  -2  -2 48457.6 638.324   3
  -1  -2  -2 46388.0 755.417   7
  -1   2  -2 51063.2 1050.15   3
   1   2   2 48035.3 899.006   5
   1   2   2 48055.5 947.452   8
   1   2   2 48168.4 951.321   9
  -1   2  -2 47286.0 868.970   7
   1   2   2 45189.6 945.214   6
  -1  -2  -2 49740.4 937.053   9
  -1   2  -2 47323.8 942.129   6
   1   2   2 47840.8 767.663   7
   1   2   2 46222.1 623.751   3
   1   2   2 48171.4 1016.29   4
   1  -2   2 45817.3 940.549   6
  -1  -2  -2 48339.6 869.602   5
   1  -2   2 48107.4 1007.66   3
   1   2   3 56232.4 936.368   7
   1  -2   3 56954.7 710.884   1
  -1  -2  -3 57381.0 768.307   3
  -1   2  -3 55658.7 721.447   1
  -1  -2  -3 59044.1 1017.21   9
   1   2   3 56618.2 1037.86   9
  -1   2  -3 56329.3 1129.77   6
   1  -2   3 54388.0 633.432   2
  -1   2  -3 58351.7 1185.26   3
   1   2   3 56138.1 1040.81   5
   1   2   3 56805.7 1102.53   6
  -1  -2  -3 56065.5 927.902   7
   1   2   3 56689.4 1027.38   8
   1   2   3 58077.8 1162.24   4
  -1  -2  -3 56157.0 1020.22   5
   1  -2   3 58775.7 1166.71   3
   1   2   3 53596.0 758.648   3
  -1  -2  -3 55281.8 1099.72   6
   1  -2   4 177414. 1384.72   2
   1   2   4 187007. 2186.96   4
   1   2   4 186692. 1834.55   8
  -1  -2  -4 183360. 1569.19   3
   1   2   4 183774. 1863.26   9
  -1  -2  -4 183001. 2017.79   5
  -1   2  -4 180723. 1382.51   2
   1  -2   4 191822. 2236.04   3
  -1   2  -4 181159. 2180.77   6
   1   2   4 191552. 2125.47   6
  -1  -2  -4 186785. 2092.91   6
  -1  -2  -4 188816. 1818.56   9
  -1  -2  -4 178474. 1835.13   7
   1  -2   4 187634. 1523.15   1
   1   2   4 181718. 1864.65   7
   1   2   4 178863. 1628.83   3
  -1   2  -4 176350. 1529.64   1
   1  -2   5 9659.74 408.453   1
   1   2   5 9226.42 526.520   4
   1  -2   5 9123.95 395.260   2
  -1   2  -5 9239.74 405.960   1
   1   2   5 10084.1 454.212   3
   1   2   5 9213.57 431.630   9
  -1  -2  -5 9820.50 424.899   9
   1  -2   5 9089.52 560.874   3
  -1   2  -5 9541.08 392.351   2
   1   2   5 9510.61 424.188   8
  -1  -2  -5 9335.59 427.703   3
  -1   2  -5 9971.62 584.901   6
  -1  -2  -5 9017.48 514.832   6
  -1  -2  -5 9356.63 528.776   5
   1   2   5 9467.82 479.208   7
  -1   2  -6 13000.8 694.519   6
  -1  -2  -6 12880.4 559.836   3
   1   2   6 12744.1 603.834   7
  -1  -2  -6 14076.0 663.006   5
  -1   2  -6 12866.4 503.515   2
   1   2   6 12308.5 490.848   9
   1  -2   6 11977.0 507.853   2
   1   2   6 12948.2 648.881   4
   1  -2   6 13033.3 525.140   1
   1  -2   6 11813.5 481.806   9
  -1   2  -6 12648.8 528.948   1
  -1  -2  -6 12878.6 630.427   2
  -1  -2  -6 12699.0 651.532   6
   1   2   6 12835.4 570.924   3
   1   2   6 13116.6 490.775   8
  -1  -2  -6 12857.0 475.791   9
   1  -2   6 12670.0 672.760   3
   1   2   7 18492.1 800.872   4
  -1  -2  -7 19170.5 574.478   9
  -1  -2  -7 19656.6 817.118   6
   1  -2   7 20469.5 890.778   3
   1  -2   7 18560.9 591.050   9
  -1   2  -7 19625.5 668.127   2
   1   2   7 19732.3 803.966   7
   1   2   7 19245.4 589.471   8
   1   2   7 20093.9 752.446   3
  -1  -2  -7 20606.9 840.035   5
  -1  -2  -7 17584.9 725.688   3
   1  -2   7 19505.7 699.202   1
   1  -2   7 17835.0 669.706   2
  -1  -2  -7 19353.1 807.498   2
  -1   2  -7 17957.0 875.967   6
   1  -2   8 5051.11 494.441   3
  -1  -2  -8 4370.89 282.276   9
  -1  -2  -8 4679.64 436.636   6
   1  -2   8 4956.92 395.401   1
  -1  -2  -8 3991.86 433.513   5
   1   2   8 4607.54 437.179   4
  -1   2  -8 4994.40 402.687   2
   1   2   8 4954.74 298.763   8
  -1  -2  -8 4457.40 450.376   2
   1   2   8 5396.02 443.286   3
   1   2   8 4439.72 429.418   7
   1  -2   8 4460.78 299.763   9
  -1   2  -8 4929.10 523.209   6
   1   2   9 1634.99 287.751   3
  -1   2  -9 900.755 165.630   8
   1   2   9 886.806 138.349   8
  -1   2  -9 585.975 190.928   2
   1  -2   9 762.029 141.936   9
  -1  -2  -9 1350.09 317.694   2
  -1  -2  -9 498.860 256.447   5
  -1  -2  -9 985.160 141.462   9
   1  -2   9 837.530 275.005   3
  -1   2  -9 739.090 319.783   6
  -1  -2  -9 912.562 268.299   6
   1  -2   9 707.976 170.123   1
   1   2   9 860.786 245.222   4
   1   2  10 5004.06 481.366   4
   1   2  10 5118.30 483.372   1
   1  -2  10 4736.79 292.456   9
   1   2  10 4983.37 285.157   8
  -1  -2 -10 5547.43 541.970   5
   1  -2  10 5230.27 548.105   3
  -1  -2 -10 5293.76 504.402   2
   1  -2  10 5107.63 462.491   1
  -1   2 -10 4860.06 433.818   2
  -1   2 -10 4716.42 311.870   8
  -1  -2 -10 4936.74 500.863   6
  -1  -2 -10 4756.77 263.310   9
   1   2  10 5550.63 517.218   3
  -1   2 -10 5507.65 604.642   6
   1   2  11 4019.13 455.405   3
  -1   2 -11 4983.47 584.879   6
  -1  -2 -11 3628.30 483.989   6
  -1  -2 -11 3469.78 222.624   9
  -1   2 -11 4053.91 424.766   2
   1  -2  11 3461.09 242.577   9
   1   2  11 4098.19 478.061   1
  -1  -2 -11 4294.74 496.012   2
   1  -2  11 4454.29 546.350   3
   1   2  11 3708.13 242.945   8
   1  -2  11 3766.41 434.730   1
  -1  -2 -11 4368.91 525.347   5
   1   2  11 4258.43 457.473   4
  -1   2 -11 2989.46 240.635   8
  -1  -2 -12 6613.78 613.217   6
   1  -2  12 6528.68 561.213   1
  -1   2 -12 4853.05 295.887   8
   1   2  12 5474.02 548.258   1
  -1   2 -12 5976.29 658.332   6
  -1  -2 -12 6202.58 627.265   5
  -1  -2 -12 6176.47 645.984   2
  -1   2 -12 5666.77 528.223   2
   1   2  12 6047.33 550.885   4
   1  -2  12 6375.52 684.724   3
   1  -2  12 5145.03 283.030   9
   1   2  12 5960.73 581.875   3
  -1   2 -13 10481.3 839.410   6
   1   2  13 9715.51 713.207   4
   1  -2  13 9854.21 833.166   3
  -1   2 -13 9221.05 704.997   2
  -1  -2 -13 9403.32 809.902   5
  -1  -2 -13 9609.71 785.147   2
   1  -2  13 9437.72 700.313   1
   1  -2  13 7597.15 318.067   9
   1   2  13 8658.94 721.848   1
   1   2  13 10091.9 756.600   3
  -1   2 -13 6799.53 334.439   8
  -1  -2 -13 9561.11 768.097   6
  -1  -2 -14 591.465 279.996   6
  -1  -2 -14 1206.10 427.836   5
  -1   2 -14 821.875 118.413   8
   1  -2  14 602.712 87.8477   9
  -1   2 -14 1600.76 386.390   2
   1   2  14 1441.01 363.785   1
   1  -2  14 1325.33 423.378   3
   1  -2  14 1373.37 342.577   1
  -1   2 -14 1411.55 435.250   6
   1   2  14 1160.60 313.001   4
   1   2  14 955.910 298.672   3
  -1  -2 -14 1379.30 403.381   2
  -1   2 -15 1764.52 454.344   6
   1  -2  15 1855.73 407.302   1
  -1  -2 -15 1418.22 467.239   5
   1  -2  15 1573.63 451.203   3
   1   2  15 1168.53 306.195   4
  -1  -2 -15 1472.86 427.107   2
   1   2  15 1643.58 439.279   1
  -1  -2 -15 1202.75 392.159   6
  -1   2 -15 1645.78 401.511   2
  -1   2 -16 841.763 418.972   6
  -1  -2 -16-77.3370 323.809   2
   1  -2  16 744.677 339.154   1
  -1  -2 -16-238.658 382.398   5
  -1  -2 -16-161.926 254.522   6
  -1   2 -16 272.028 344.430   2
   1   2  16 119.756 245.569   4
   1   2  16 153.436 288.137   1
   1  -2  16-38.3797 350.623   3
  -1   2 -17-200.161 320.197   6
  -1  -2 -17-879.067 388.404   5
   1  -2  17 404.781 290.159   1
   1  -2  17-108.847 335.427   3
   1   2  17 107.366 214.311   4
  -1   2 -17 331.946 322.810   2
   1   2  17 298.722 354.799   1
  -1  -2 -17 323.262 304.040   2
  -1  -2 -17 556.492 325.947   6
   1   2  18 5031.07 585.200   4
  -1  -2 -18 4966.57 747.979   5
  -1  -2 -18 6305.07 781.932   2
  -1   2 -18 5560.22 719.821   2
   1  -2  18 5605.04 675.615   1
  -1   2 -18 5538.44 773.802   6
   1   2  18 4999.12 686.990   1
  -1  -2 -18 5201.15 702.334   6
   1  -2  18 4794.48 733.682   3
   1   2  19 873.773 399.691   1
  -1   2 -19 946.436 418.532   6
   1  -2  19 612.810 347.407   1
  -1   2 -19 524.731 372.264   2
  -1  -2 -19 1014.87 437.263   5
   1   2  19 484.201 294.243   4
  -1  -2 -19 1001.44 437.190   2
  -1  -2 -19 1173.94 444.524   6
   1  -2  19 568.767 371.895   3
   1  -2  20 1096.02 432.003   3
   1   2  20 784.072 327.544   4
  -1   2 -20 568.375 422.660   6
  -1  -2 -20 704.223 376.298   6
  -1   2 -20 1941.23 513.012   2
  -1  -2 -20 997.720 429.902   2
  -1  -2 -20 1128.56 552.383   5
   1  -2  20 555.490 346.083   1
   1   2  20 1049.54 414.433   1
  -1   2 -21 2196.11 538.852   2
  -1  -2 -21 3842.44 730.022   5
   1  -2  21 2382.11 509.715   1
   1   2  21 1934.59 513.728   1
  -1   2 -21 2037.40 587.049   6
  -1  -2 -21 2350.60 564.457   2
  -1  -2 -21 2214.63 546.153   6
   1   2  22 917.935 457.995   1
  -1   2 -22 754.852 385.861   2
   1  -2  22 366.732 289.756   1
  -1  -2 -22 784.190 406.353   6
  -1  -2 -22 316.925 330.544   2
  -1   2 -22 1114.45 515.031   6
   1  -2  23 731.831 401.646   1
   1   2  23 1201.85 480.811   1
  -1   2 -23 1946.38 638.026   6
  -1  -2 -23 437.171 309.483   6
  -1  -2 -23 435.867 424.237   2
  -1   2 -23 771.426 463.199   2
  -1   2 -24 2516.97 646.643   6
   1   2  24 1700.61 521.003   1
  -1   2 -24 2423.61 623.147   2
  -1  -2 -24 1651.18 560.905   2
  -1  -2 -24 966.977 381.537   6
   1  -2  24 1475.18 463.670   1
  -1   2 -25 3161.29 712.505   2
  -1  -2 -25 1875.02 554.013   6
   1  -2  25 2573.48 618.700   1
  -1  -2 -25 2245.29 667.930   2
   1   2  25 2477.01 622.240   1
  -1   2 -25 3655.68 779.263   6
  -1   2 -26-457.461 453.805   2
  -1  -2 -26-505.986 474.563   2
   1   2  26 113.816 340.880   1
   1  -2  26 458.236 392.769   1
  -1   2 -26 458.603 486.072   6
  -1  -2 -26-259.387 273.882   6
  -1  -2 -27 1577.23 628.895   2
  -1  -2 -27 1474.38 558.714   6
   1  -2  27 935.984 488.703   1
   1   2  27 1720.26 647.362   1
  -1   2 -27 1435.51 540.684   2
  -1   2 -27 508.752 446.245   6
  -1   2 -28 526.245 407.339   6
   1  -2  28 937.693 500.413   1
   1   2  28 347.269 436.584   1
  -1  -2 -28-73.2824 458.090   2
   1  -2  29 509.494 392.302   1
   1   2  29-201.789 403.509   1
  -1   2 -29 560.625 508.011   6
  -1  -2 -29 185.653 405.994   2
   1  -2  30 372.501 365.653   1
   1   3 -30 6982.95 1131.74   2
   1   3 -30 5952.18 1108.99   6
  -1  -3  29 1396.33 625.117   1
   1   3 -29 1458.47 614.825   6
   1   3 -29 2020.50 616.566   2
  -1   3  29 2424.16 764.695   1
   1  -3 -29 1747.09 723.914   2
  -1   3  28 1231.08 630.703   1
   1   3 -28 1537.41 645.287   6
  -1  -3  28 11.9370 338.288   1
   1   3 -28-225.136 469.260   2
   1  -3 -28 1121.44 572.913   2
  -1  -3  27 2787.94 733.493   1
   1  -3 -27 2532.95 740.795   2
   1   3 -27 1913.77 611.886   6
   1   3 -27 2591.11 740.925   2
  -1   3  27 2213.75 618.465   1
   1   3 -26 1084.43 484.379   6
   1  -3 -26 1210.22 595.642   2
  -1  -3  26 876.244 483.773   1
   1   3 -26 511.619 481.789   2
  -1   3  26 869.254 474.604   1
  -1   3  25 3435.02 848.055   1
  -1  -3  25 3603.86 759.746   1
   1  -3 -25 4669.65 904.552   2
   1   3 -25 3760.30 811.904   2
   1  -3 -24 778.009 374.108   6
   1  -3 -24 148.403 440.628   2
   1   3 -24 77.6911 386.957   2
  -1   3  24 694.264 441.398   1
  -1  -3  24 934.636 467.820   1
  -1   3  23 1546.63 610.072   1
   1  -3 -23 735.620 474.887   2
   1  -3 -23 872.575 363.091   6
  -1  -3  23 1191.95 496.394   1
   1   3 -23 1675.91 566.376   2
  -1   3  22 1185.21 564.732   1
   1   3 -22 884.922 479.592   2
   1  -3 -22 1649.22 465.776   6
  -1  -3  22 679.456 386.634   1
   1  -3 -22 1118.10 461.832   5
   1  -3 -22 549.514 409.969   2
   1  -3 -21 1070.02 464.003   5
   1  -3 -21 473.549 439.019   2
  -1   3  21 958.746 355.539   1
   1   3 -21 982.615 486.339   2
   1  -3 -21 371.148 296.504   6
  -1  -3  21 935.978 360.498   1
   1   3 -20 767.881 459.551   2
   1  -3 -20 864.851 364.386   6
   1  -3 -20 311.584 391.384   5
   1  -3 -20 391.747 442.491   2
  -1  -3  20 418.737 390.770   1
  -1   3  20 889.107 439.878   1
   1  -3 -19 2446.26 527.723   5
  -1   3  19 2596.54 587.259   1
  -1  -3  19 2193.82 502.255   1
   1   3 -19 2625.35 587.550   2
   1  -3 -19 2636.32 585.489   2
   1  -3 -19 2658.20 468.564   6
   1  -3 -18 2453.57 433.089   6
  -1   3  18 1947.04 499.487   1
  -1  -3  18 1846.39 440.898   1
   1  -3 -18 2155.95 516.243   5
   1   3 -18 2214.25 554.417   2
   1  -3 -18 1919.51 515.854   2
   1   3 -17 2097.79 565.753   2
   1  -3 -17 1288.29 371.976   6
   1  -3 -17 754.484 372.080   5
  -1  -3  17 1028.04 358.906   1
  -1   3  17 1083.95 420.291   1
  -1   3  17 673.217 190.430   4
   1  -3 -17 1040.68 470.775   2
  -1   3  16 364.650 157.686   4
   1   3 -16 1175.53 417.759   2
   1  -3 -16 1317.20 432.603   5
  -1  -3  16 558.707 108.506   9
  -1  -3  16 924.116 381.466   1
   1  -3 -16 752.096 421.219   2
  -1   3  16 956.481 402.541   1
  -1   3  15 630.620 355.269   1
   1  -3 -15 748.126 410.471   2
  -1  -3  15 849.120 167.711   4
  -1  -3  15 571.194 343.390   1
   1  -3 -15 308.570 80.2187   9
  -1   3  15 104.554 156.373   4
   1   3 -15 730.084 426.558   2
   1  -3 -15 340.223 288.085   5
   1   3 -15 257.694 89.6287   8
  -1  -3  15 304.357 98.1731   9
  -1   3  14 2560.58 513.248   1
  -1  -3  14 1376.42 187.236   4
   1   3 -14 1174.72 168.516   8
  -1  -3  14 2243.80 459.131   1
   1  -3 -14 2743.08 536.577   2
   1  -3 -14 1435.30 156.156   9
   1   3 -14 1766.98 487.706   2
  -1   3  14 1357.19 220.311   4
   1  -3 -14 2392.41 439.977   5
  -1   3  14 1259.55 130.280   8
  -1  -3  14 1698.04 198.777   9
   1  -3 -13 8577.50 684.496   5
   1  -3 -13 7427.38 355.828   9
  -1   3  13 7664.50 729.183   1
  -1  -3  13 7183.06 375.479   4
  -1  -3  13 8189.95 426.473   9
   1  -3 -13 9437.92 810.873   2
   1   3 -13 7012.72 385.754   8
  -1  -3  13 8904.47 751.126   1
  -1   3  13 6285.96 306.658   8
   1   3 -13 8849.20 839.034   2
  -1   3  13 7632.21 466.151   4
  -1   3  13 9386.80 756.826   7
  -1   3  12 980.263 357.152   1
   1  -3 -12 665.391 123.113   9
   1  -3 -12 944.373 363.093   2
   1   3 -12 611.543 136.116   8
  -1   3  12 908.187 147.008   8
  -1   3  12 1108.35 364.167   7
  -1  -3  12 1089.72 319.405   1
  -1   3  12 1277.47 220.646   4
  -1  -3  12 899.640 165.762   9
  -1  -3  12 1021.42 164.801   4
   1   3 -12 1000.32 355.967   2
   1  -3 -12 1036.65 324.908   5
   1  -3 -11 2641.39 241.249   9
  -1  -3  11 3089.07 288.251   9
  -1  -3  11 2829.77 242.785   4
   1   3 -11 2643.22 264.299   8
  -1   3  11 3203.03 459.738   1
  -1  -3  11 2798.98 420.309   1
   1  -3 -11 3482.35 416.249   5
  -1   3  11 3216.00 295.015   4
   1   3 -11 3493.64 489.810   2
   1  -3 -11 3018.40 499.638   2
  -1   3  11 3165.87 258.304   8
  -1   3  11 3147.02 425.949   7
  -1  -3  10 2214.99 254.981   9
  -1   3  10 2677.80 392.569   7
  -1   3  10 2702.40 399.792   1
  -1  -3  10 2133.41 357.863   1
   1  -3 -10 1996.11 324.025   5
   1   3 -10 2103.18 389.395   2
   1  -3 -10 2252.45 225.866   4
  -1  -3  10 1997.46 197.947   4
   1  -3 -10 2582.82 461.206   2
   1   3 -10 2345.05 257.746   8
   1  -3 -10 2577.36 243.925   9
  -1   3  10 2740.79 280.253   4
  -1  -3   9 13182.5 779.830   1
   1   3  -9 13201.5 575.154   8
   1  -3  -9 12927.8 520.430   9
   1   3  -9 13530.6 796.026   2
  -1   3   9 12762.6 522.386   4
   1  -3  -9 13559.2 682.517   5
  -1   3   9 14102.0 813.244   1
  -1  -3   9 13462.8 574.347   9
  -1  -3   9 13196.1 448.351   4
   1  -3  -9 13316.6 482.722   4
   1  -3  -9 13356.4 815.907   2
  -1   3   9 13744.8 759.836   7
   1   3  -8 45909.4 1334.03   2
  -1   3   8 47014.0 1345.73   1
   1  -3  -8 43790.6 1139.13   5
   1  -3  -8 45411.2 1355.34   2
  -1  -3   8 46772.7 825.260   4
  -1  -3   8 44433.1 1044.33   9
  -1  -3   8 44394.5 1320.27   1
   1   3  -8 44924.4 1056.20   8
  -1   3   8 48093.8 979.434   4
  -1   3   8 45955.7 1256.84   7
   1  -3  -8 43512.0 848.223   4
   1   3  -7 9725.09 498.180   8
   1  -3  -7 10260.1 653.468   2
  -1  -3   7 9628.38 490.624   9
  -1   3   7 9900.97 462.955   4
  -1   3   7 9000.23 549.438   7
   1   3  -7 9432.33 601.398   2
  -1  -3   7 8825.48 577.568   1
   1  -3  -7 9714.09 506.211   5
   1  -3  -7 9049.77 396.940   4
  -1  -3   7 9811.90 383.906   4
   1  -3  -6 119625. 1424.98   4
  -1   3   6 120873. 1510.41   4
   1   3  -6 116119. 1878.71   2
   1  -3  -6 113357. 1894.37   2
  -1  -3   6 116548. 1269.21   4
  -1   3   6 115945. 1787.56   7
   1   3  -6 115638. 1361.05   4
   1  -3  -6 116036. 1582.45   5
  -1  -3   6 113906. 1921.15   1
  -1  -3   6 115672. 1669.19   9
   1  -3  -5 23589.7 680.855   4
  -1  -3   5 21655.7 803.619   1
  -1  -3   5 22913.5 740.611   9
   1  -3  -5 22025.7 647.842   5
  -1   3   5 22637.5 747.803   7
  -1   3   5 22710.4 690.438   5
   1   3  -5 21751.3 616.036   4
   1   3  -5 21904.1 803.113   2
  -1  -3   5 22712.8 570.981   4
   1  -3  -5 22094.5 806.376   2
  -1   3   4 9182.07 412.716   5
  -1   3   4 9250.42 486.888   2
   1  -3  -4 10190.6 413.201   5
  -1  -3   4 8852.68 466.935   9
  -1  -3   4 9191.87 517.650   1
   1  -3  -4 8718.52 418.135   4
  -1   3   4 9878.37 464.632   7
   1   3  -4 8797.88 452.183   7
   1  -3  -4 9437.75 499.348   2
  -1  -3   4 9369.11 373.770   4
   1  -3  -4 9565.61 482.258   7
   1   3  -4 8376.67 353.075   4
   1   3  -4 8970.32 494.508   3
  -1  -3   3 43154.3 817.200   4
   1  -3  -3 43425.5 916.523   4
   1  -3  -3 43374.8 766.998   5
  -1  -3   3 42749.0 1026.44   1
  -1   3   3 41874.4 888.286   7
   1   3  -3 43900.5 831.728   4
  -1  -3   3 43617.8 999.045   9
  -1   3   3 42038.5 913.718   2
   1   3  -3 42140.2 925.743   3
   1  -3  -3 45234.6 922.026   7
  -1   3   3 42581.5 801.806   5
   1   3  -3 44322.2 875.506   7
   1  -3  -3 41513.1 898.069   2
  -1   3   2 17713.0 534.172   2
  -1  -3   2 17691.4 631.731   1
  -1   3   2 17737.2 556.203   7
   1  -3  -2 17184.0 555.672   7
   1  -3  -2 17810.0 522.801   2
   1   3  -2 17452.8 640.229   1
  -1   3   2 17293.0 360.265   6
  -1  -3   2 18647.5 655.373   9
   1   3  -2 18277.8 557.334   4
   1  -3  -2 17801.3 471.833   5
  -1  -3   2 18231.0 562.479   4
   1  -3  -2 18240.1 362.158   6
  -1   3   2 17060.5 485.844   5
   1   3  -2 18485.5 527.803   7
  -1  -3   2 16421.6 509.895   7
   1   3  -1 16242.4 586.742   1
  -1  -3   1 16101.4 498.023   5
   1  -3  -1 14999.0 409.083   2
   1  -3  -1 15857.0 401.321   6
  -1   3   1 15322.2 417.957   2
  -1   3   1 14905.1 399.706   6
  -1  -3   1 15036.8 527.718   4
  -1  -3   1 15016.0 587.844   9
   1  -3  -1 16037.5 516.913   7
   1   3  -1 16600.6 468.214   7
  -1   3   1 15037.8 497.253   7
  -1  -3   1 14679.9 561.996   1
   1   3  -1 15631.1 541.024   4
   1  -3  -1 15807.4 443.284   5
  -1  -3   1 14949.9 458.521   7
  -1  -3   0 8131.70 320.314   7
  -1  -3   0 7621.36 403.706   4
   1  -3   0 7634.44 421.597   3
  -1  -3   0 7660.13 354.384   5
  -1   3   0 7754.25 244.393   2
   1  -3   0 7922.41 374.069   7
   1   3   0 7145.80 395.982   6
   1   3   0 7634.11 317.511   7
  -1   3   0 7624.26 323.855   6
  -1  -3   0 7706.81 435.949   9
   1   3   0 7963.69 404.676   1
   1   3   0 7619.61 358.758   5
  -1   3   0 7587.01 370.207   7
   1   3   0 8915.73 425.587   4
   1  -3   0 7238.64 224.935   2
  -1   3  -1 710.887 164.960   7
  -1   3  -1 777.182 115.019   1
  -1  -3  -1 877.719 178.320   6
   1   3   1 849.885 181.023   4
   1   3   1 619.352 122.490   7
  -1  -3  -1 388.500 147.825   5
   1  -3   1 979.150 203.586   3
  -1   3  -1 635.293 151.895   6
   1   3   1 765.912 162.110   5
   1   3   1 604.104 161.974   6
   1  -3   1 706.043 154.915   7
  -1  -3  -1 848.629 181.799   9
  -1   3  -1 772.037 186.554   3
  -1  -3  -1 593.430 130.875   7
  -1  -3  -1 908.962 188.648   4
   1  -3   2 114344. 1502.24   7
  -1   3  -2 111760. 1515.21   7
  -1  -3  -2 114146. 1669.25   4
  -1   3  -2 113760. 1513.45   6
   1  -3   2 117589. 1688.09   3
   1   3   2 115213. 1507.67   5
  -1  -3  -2 119126. 1367.20   7
   1   3   2 117068. 1541.54   6
  -1  -3  -2 121741. 1602.21   9
  -1   3  -2 116726. 1738.25   3
  -1  -3  -2 118016. 1511.76   5
   1   3   2 119795. 1373.34   7
  -1   3  -2 114597. 1114.51   1
   1   3   2 121233. 1691.22   4
  -1  -3  -2 115460. 1554.02   6
  -1   3  -3 36147.9 660.030   1
   1   3   3 36921.8 535.700   3
   1   3   3 39240.8 856.378   7
  -1  -3  -3 40994.1 947.026   5
  -1   3  -3 37449.3 948.213   7
   1   3   3 41528.5 1050.29   4
   1  -3   3 40178.9 1070.83   3
  -1  -3  -3 39382.9 922.795   9
   1  -3   3 39857.3 717.129   1
  -1  -3  -3 36414.5 509.014   3
  -1   3  -3 38415.4 974.823   6
  -1  -3  -3 40694.0 945.958   6
   1   3   3 39404.5 935.319   6
  -1  -3  -3 38511.5 844.504   7
  -1   3  -4 41984.6 586.221   2
  -1  -3  -4 44679.1 974.065   9
   1   3   4 45067.9 1044.01   6
   1  -3   4 45075.6 1180.64   3
   1  -3   4 45959.4 841.313   1
   1   3   4 43479.9 982.042   7
  -1  -3  -4 43773.6 1034.49   6
   1   3   4 45966.4 1142.49   4
   1   3   4 44058.0 970.335   8
  -1   3  -4 41708.9 786.644   1
   1   3   4 43884.3 712.994   3
  -1   3  -4 43964.2 1119.66   6
  -1  -3  -4 43578.2 670.286   3
   1  -3   4 42004.5 608.351   2
  -1  -3  -4 43540.8 1048.55   5
  -1   3  -4 44309.7 1093.72   7
   1   3   5 131788. 1814.64   7
   1   3   5 128600. 1669.51   8
  -1  -3  -5 128117. 1832.92   6
   1   3   5 129527. 1411.81   3
  -1  -3  -5 131940. 1636.65   9
  -1   3  -5 131196. 1250.57   2
   1  -3   5 125463. 1262.29   2
   1   3   5 130708. 1995.37   4
  -1  -3  -5 129503. 1370.61   3
   1  -3   5 130826. 1534.00   1
   1  -3   5 127979. 2084.85   3
  -1  -3  -5 131416. 1910.44   5
   1   3   6 3762.11 381.426   4
   1  -3   6 3474.84 412.702   3
   1   3   6 3929.45 308.647   8
   1   3   6 4088.55 360.900   7
   1   3   6 3364.44 277.993   3
  -1  -3  -6 3936.00 362.605   6
  -1  -3  -6 3525.55 366.538   5
  -1   3  -6 3902.77 262.833   2
  -1  -3  -6 4170.25 297.065   9
   1  -3   6 3988.66 311.423   1
   1  -3   6 3646.81 276.086   2
  -1  -3  -6 3936.15 295.636   3
  -1   3  -6 3378.09 305.184   1
  -1  -3  -7 73896.9 1355.04   3
  -1   3  -7 72904.7 1213.51   2
  -1  -3  -7 73791.9 1609.47   2
   1   3   7 73482.2 1578.40   7
  -1  -3  -7 74020.3 1206.66   9
   1  -3   7 69511.9 1225.27   2
   1   3   7 71508.3 1593.02   4
  -1  -3  -7 74876.5 1548.01   6
  -1  -3  -7 74862.4 1645.91   5
   1  -3   7 73449.9 1360.47   1
   1   3   7 72821.7 1230.72   8
   1  -3   7 73691.1 1746.91   3
   1   3   7 73306.5 1335.03   3
   1  -3   8 1564.69 260.799   1
  -1  -3  -8 1351.23 195.270   9
  -1  -3  -8 1740.85 324.488   2
  -1  -3  -8 1386.38 316.558   6
  -1   3  -8 973.089 212.208   2
   1   3   8 1498.74 253.924   3
   1   3   8 1180.74 180.709   8
   1  -3   8 1557.07 323.818   3
   1   3   8 1200.51 276.980   7
   1   3   8 1525.30 313.668   4
  -1  -3  -8 1381.95 314.551   5
   1   3   9 21957.0 860.695   3
  -1  -3  -9 22388.0 1010.05   5
  -1  -3  -9 22673.5 988.499   2
   1   3   9 21478.3 656.651   8
   1   3   9 21341.6 966.752   7
   1  -3   9 21297.4 846.113   1
  -1   3  -9 22324.8 806.353   2
   1   3   9 21841.6 953.640   4
   1  -3   9 20926.6 1068.33   3
  -1  -3  -9 21008.2 642.710   9
  -1  -3  -9 22378.1 940.175   6
  -1  -3 -10 188.793 191.658   6
  -1   3 -10-66.1695 194.515   2
  -1  -3 -10 400.429 127.228   9
   1   3  10 235.745 107.341   8
   1  -3  10 174.970 164.114   1
  -1  -3 -10 153.203 227.510   2
   1   3  10-43.8792 186.229   4
   1   3  10 590.648 303.592   7
   1  -3  10 246.396 128.145   9
   1  -3  10-169.392 211.635   3
   1   3  10 290.886 192.646   3
  -1  -3 -11 2385.34 215.468   9
  -1  -3 -11 2276.61 373.958   6
   1   3  11 2644.32 229.783   8
   1  -3  11 2649.29 368.322   1
   1  -3  11 1810.61 412.732   3
   1   3  11 2471.22 366.176   4
   1   3  11 2894.32 390.110   3
  -1   3 -11 2626.52 465.273   6
  -1  -3 -11 2806.70 455.110   5
  -1   3 -11 2882.98 364.346   2
  -1  -3 -11 2548.86 418.014   2
   1   3  11 2628.89 453.518   7
   1  -3  11 2197.14 231.383   9
   1   3  12 33145.8 1326.67   1
  -1   3 -12 35038.2 1501.32   6
  -1  -3 -12 36822.8 1423.90   2
  -1  -3 -12 33437.2 1399.70   5
   1  -3  12 33945.2 1248.10   1
   1   3  12 30889.7 714.246   8
   1   3  12 33771.9 1289.08   4
   1  -3  12 33165.2 1498.71   3
  -1   3 -12 34566.7 1228.88   2
  -1   3 -12 28287.3 792.083   8
   1  -3  12 29506.0 765.415   9
  -1  -3 -12 33691.3 1313.03   6
  -1  -3 -13 717.577 331.616   2
  -1   3 -13 1023.86 450.087   6
   1  -3  13 777.142 263.062   1
   1   3  13 917.546 332.879   1
   1  -3  13 1736.15 450.359   3
  -1  -3 -13 787.801 275.014   6
   1  -3  13 633.558 128.893   9
   1   3  13 841.599 248.087   4
  -1   3 -13 682.657 159.956   8
  -1  -3 -13 653.877 113.918   9
   1   3  13 780.165 130.925   8
  -1  -3 -13 395.557 331.448   5
  -1   3 -13 571.785 223.843   2
  -1  -3 -14 5267.76 591.919   6
  -1   3 -14 8005.22 815.909   6
  -1   3 -14 4871.58 313.750   8
   1  -3  14 5372.62 296.707   9
  -1  -3 -14 6011.34 660.570   2
   1   3  14 6913.79 644.436   4
   1  -3  14 6933.80 638.782   1
  -1  -3 -14 6590.24 719.758   5
  -1   3 -14 6746.10 607.927   2
   1   3  14 6746.01 686.015   1
   1  -3  14 5922.21 703.187   3
  -1  -3 -15 2635.08 479.401   5
  -1   3 -15 1894.34 186.787   8
  -1   3 -15 2443.13 442.373   2
   1  -3  15 2079.69 415.039   1
   1   3  15 2676.65 506.622   1
   1  -3  15 2985.38 576.904   3
  -1  -3 -15 1978.22 439.195   6
   1   3  15 2274.47 430.441   4
  -1   3 -15 3422.51 613.557   6
  -1  -3 -15 2220.79 489.491   2
  -1   3 -16 2012.27 546.903   6
  -1   3 -16 1779.36 390.631   2
  -1  -3 -16 1774.53 445.498   5
   1   3  16 1681.98 378.278   4
  -1  -3 -16 2050.32 458.009   6
  -1  -3 -16 1350.35 412.065   2
   1  -3  16 1608.46 370.573   1
   1  -3  16 1634.92 465.758   3
   1   3  16 1530.32 394.519   1
  -1  -3 -17 1137.10 458.486   2
  -1   3 -17 1100.20 351.897   2
  -1  -3 -17 1119.59 387.515   6
   1   3  17 1119.60 360.061   4
  -1  -3 -17 1070.73 464.730   5
   1   3  17 954.947 359.410   1
   1  -3  17 1003.49 400.461   3
  -1   3 -17 2017.49 484.560   6
   1  -3  17 980.280 326.990   1
  -1   3 -18 9538.97 877.856   2
   1   3  18 8331.34 883.635   1
  -1   3 -18 9294.78 963.607   6
   1   3  18 7450.06 721.210   4
   1  -3  18 7472.88 764.321   1
  -1  -3 -18 9339.00 916.201   2
  -1  -3 -18 9313.65 961.286   5
   1  -3  18 7704.14 922.435   3
  -1  -3 -18 8864.45 838.499   6
  -1  -3 -19 6525.20 865.014   5
   1   3  19 3238.97 630.603   1
   1   3  19 3972.49 563.429   4
  -1  -3 -19 4051.20 634.314   6
   1  -3  19 4143.16 625.193   1
  -1  -3 -19 4579.04 722.144   2
  -1   3 -19 5112.99 709.540   2
  -1   3 -19 5384.13 812.587   6
   1  -3  19 4349.00 744.652   3
   1   3  20 4193.37 598.551   4
   1  -3  20 4398.42 739.696   3
  -1  -3 -20 5022.15 760.213   2
  -1   3 -20 5339.89 728.470   2
   1   3  20 4172.10 694.901   1
  -1  -3 -20 4279.23 752.880   5
   1  -3  20 4138.40 666.194   1
  -1   3 -20 5053.97 777.137   6
  -1  -3 -20 4938.63 697.397   6
  -1  -3 -21 37.7845 327.359   6
  -1  -3 -21 692.341 510.370   5
   1  -3  21 196.264 318.654   1
  -1   3 -21 1179.35 483.261   6
   1  -3  21 511.208 401.375   3
  -1   3 -21 542.155 349.731   2
   1   3  21 604.853 400.279   1
  -1  -3 -21 178.678 341.842   2
  -1  -3 -22 34.2584 279.963   6
   1  -3  22 1034.17 414.409   1
  -1   3 -22 1120.39 486.504   6
   1   3  22 696.300 412.051   1
  -1  -3 -22 911.914 489.070   2
  -1  -3 -22 423.391 497.672   5
  -1   3 -22 98.0672 287.324   2
  -1  -3 -23 85.5814 343.930   2
   1   3  23 142.417 293.345   1
   1  -3  23 410.330 320.662   1
  -1   3 -23 1303.22 546.274   6
  -1  -3 -23-227.640 415.059   5
  -1  -3 -23 1223.67 478.322   6
  -1   3 -23 879.028 463.313   2
  -1  -3 -24 532.012 374.751   2
  -1   3 -24 891.079 510.300   6
  -1   3 -24-44.3412 347.028   2
   1  -3  24-29.8473 269.692   1
  -1  -3 -24 674.913 396.582   6
   1   3  24 628.420 371.606   1
  -1   3 -25 3780.18 827.218   6
  -1  -3 -25 3793.82 779.000   2
  -1   3 -25 4015.25 752.521   2
   1   3  25 4525.34 834.745   1
   1  -3  25 3309.50 693.631   1
  -1  -3 -25 3195.34 662.965   6
  -1   3 -26-578.856 455.032   2
  -1  -3 -26-63.6305 403.969   2
   1   3  26-193.358 349.635   1
  -1  -3 -26 480.812 464.641   6
   1  -3  26 511.950 340.772   1
  -1   3 -26 812.344 439.979   6
  -1  -3 -27-107.180 458.672   2
   1   3  27 938.209 579.023   1
   1  -3  27 411.234 425.600   1
  -1   3 -27 206.803 482.473   6
   1   3  28-422.932 431.357   1
  -1  -3 -28 258.313 414.819   2
   1  -3  28-113.956 391.106   1
  -1   3 -28 872.442 554.521   6
   1   3  29-36.8279 356.725   1
   1  -3  29-134.220 361.251   1
  -1   3 -29 324.255 478.530   6
   1  -3  30 732.648 494.178   1
   1   4 -30 344.226 461.561   2
   1   4 -30 817.935 550.342   6
  -1   4  29 1172.32 666.621   1
   1   4 -29 1870.78 675.895   2
   1   4 -29 1798.49 654.340   6
  -1  -4  29 2038.56 722.752   1
   1   4 -28 348.135 540.473   2
  -1   4  28 278.028 518.545   1
  -1  -4  28-104.393 369.399   1
   1  -4 -28 990.000 587.268   2
   1   4 -28 266.988 483.563   6
   1   4 -27 918.898 529.239   6
  -1   4  27 1627.02 591.361   1
  -1  -4  27 1015.82 583.486   1
   1  -4 -27 1956.94 732.199   2
   1   4 -27 643.109 455.282   2
   1  -4 -26 2001.89 650.283   2
   1   4 -26 955.912 524.275   2
  -1   4  26 2544.89 760.104   1
  -1  -4  26 1154.84 535.146   1
  -1   4  25 605.772 505.695   1
   1   4 -25 8.95765 418.406   2
   1  -4 -25 679.126 507.742   2
  -1  -4  25 232.855 319.448   1
   1  -4 -24 1006.10 574.377   2
  -1  -4  24 240.719 371.121   1
   1   4 -24 557.476 395.049   2
   1  -4 -24 587.074 526.779   5
  -1   4  24 1028.66 518.422   1
   1  -4 -23 1883.25 444.989   6
   1  -4 -23 3354.29 702.861   2
   1   4 -23 2840.86 706.063   2
  -1   4  23 2967.17 685.373   1
   1  -4 -23 2753.30 708.767   5
  -1  -4  23 2545.76 631.141   1
   1  -4 -22 135.999 262.733   6
  -1  -4  22 64.3640 372.414   1
   1  -4 -22 401.621 449.465   5
   1  -4 -22-97.1498 424.258   2
  -1   4  22 293.337 445.487   1
   1   4 -22 331.489 498.800   2
   1  -4 -21 5645.50 642.368   6
   1   4 -21 5694.08 855.351   2
   1  -4 -21 4803.56 769.631   2
  -1  -4  21 4495.40 742.350   1
   1  -4 -21 6171.12 830.069   5
  -1   4  21 5145.99 819.755   1
  -1  -4  20 2643.57 605.390   1
   1   4 -20 3108.89 673.920   2
   1  -4 -20 2480.40 463.408   6
   1  -4 -20 2294.15 588.929   2
   1  -4 -20 2168.69 519.314   5
  -1   4  20 2535.55 627.112   1
   1  -4 -19 3735.40 708.577   2
  -1   4  19 3457.43 664.417   1
   1  -4 -19 4263.07 546.561   6
   1   4 -19 4166.22 733.215   2
   1  -4 -19 3636.20 656.270   5
  -1  -4  19 3651.85 625.959   1
   1  -4 -18-555.395 363.083   2
  -1  -4  18-69.8529 266.562   1
  -1   4  18 105.117 401.467   1
   1  -4 -18 443.157 282.173   6
   1  -4 -18-50.8276 352.017   5
   1  -4 -17 7695.47 798.219   5
  -1  -4  17 7967.29 841.979   1
   1   4 -17 8125.74 852.248   2
  -1   4  17 6410.82 517.527   4
   1  -4 -17 8543.76 875.926   2
  -1   4  17 7111.60 865.869   1
   1  -4 -17 8069.91 676.635   6
  -1  -4  16 3556.20 581.113   1
  -1   4  16 3892.74 404.312   4
   1  -4 -16 4249.44 478.457   6
   1   4 -16 3487.59 621.749   2
  -1  -4  16 2966.01 260.928   9
   1  -4 -16 2881.24 516.048   5
  -1   4  16 2352.21 150.287   8
  -1   4  16 3058.93 581.270   1
   1  -4 -16 3461.76 607.643   2
   1  -4 -15 23108.2 1211.30   5
  -1   4  15 23083.6 1300.83   7
   1  -4 -15 25367.6 1383.51   2
   1  -4 -15 24115.3 1033.06   6
  -1   4  15 20433.4 854.761   4
  -1   4  15 21085.6 544.341   8
  -1  -4  15 23018.0 1296.19   1
  -1  -4  15 20850.7 702.967   9
  -1   4  15 23354.9 1349.77   1
   1  -4 -15 18256.3 557.546   9
   1   4 -15 23320.9 1302.19   2
   1  -4 -14 883.154 293.958   6
  -1   4  14 602.559 136.007   8
   1  -4 -14 412.108 124.850   9
  -1   4  14 775.874 249.354   4
   1   4 -14 521.530 380.724   2
  -1   4  14 266.349 287.012   7
  -1  -4  14 366.129 147.022   9
   1  -4 -14 484.728 318.654   5
  -1  -4  14 769.302 326.585   1
   1  -4 -14 790.177 352.089   2
  -1   4  14 814.302 328.742   1
  -1  -4  14 425.881 163.283   4
  -1  -4  13 1002.97 193.418   4
  -1   4  13 882.510 348.739   7
   1  -4 -13 986.876 389.839   2
   1   4 -13 403.715 369.758   2
  -1   4  13 1509.18 300.963   4
   1  -4 -13 605.879 154.908   9
  -1  -4  13 821.858 181.753   9
  -1   4  13 1106.24 345.673   1
   1  -4 -13 741.354 328.302   5
  -1  -4  13 993.937 343.858   1
  -1   4  13 567.825 136.449   8
  -1   4  12 2595.59 404.038   7
  -1   4  12 2781.28 351.791   4
  -1   4  12 2599.22 453.992   1
   1  -4 -12 2660.31 408.014   5
  -1  -4  12 2635.46 467.567   1
   1  -4 -12 2437.19 252.141   9
   1  -4 -12 2132.21 255.577   4
   1  -4 -12 3277.91 560.773   2
  -1  -4  12 2482.22 296.106   9
   1   4 -12 2707.67 486.499   2
  -1  -4  12 2378.21 261.910   4
   1  -4 -11 6236.50 622.596   2
  -1   4  11 5089.59 575.261   1
   1   4 -11 4701.05 541.681   2
   1  -4 -11 5902.25 539.595   5
  -1  -4  11 5014.42 556.056   1
  -1   4  11 5391.13 426.791   4
  -1  -4  11 4990.55 394.245   9
   1  -4 -11 4685.58 363.494   4
   1  -4 -11 5167.43 357.692   9
  -1   4  11 6345.42 591.136   7
  -1  -4  11 3968.89 322.360   4
  -1  -4  10 9364.05 695.656   1
  -1  -4  10 7035.00 404.911   4
   1   4 -10 7977.99 643.501   2
  -1   4  10 8384.37 510.854   4
   1  -4 -10 8989.92 728.277   2
   1  -4 -10 8927.43 624.657   5
  -1   4  10 8199.58 638.104   7
   1  -4 -10 8049.26 442.965   4
  -1  -4  10 8361.58 506.907   9
  -1   4  10 8964.20 698.438   1
   1  -4  -9 36562.9 907.276   4
  -1  -4   9 42143.8 945.876   4
  -1   4   9 38704.0 1276.61   7
  -1  -4   9 39268.2 1341.41   1
  -1   4   9 40837.7 1050.52   4
   1  -4  -9 40183.4 1360.64   2
   1   4  -9 41863.4 1341.63   2
  -1  -4   9 38180.3 1064.22   9
   1  -4  -9 39057.7 1170.56   5
  -1  -4   8 14355.6 789.671   1
   1  -4  -8 14520.5 677.863   5
   1   4  -8 14271.6 776.655   2
  -1   4   8 13731.6 629.988   4
   1  -4  -8 13744.1 552.661   4
  -1  -4   8 13757.4 645.595   9
  -1   4   8 14052.8 739.675   7
  -1  -4   8 14534.4 556.830   4
   1  -4  -8 15040.4 798.928   2
   1   4  -7 66422.1 1523.42   2
   1  -4  -7 67311.5 1348.85   5
  -1   4   7 63339.7 1302.44   4
   1  -4  -7 65925.2 1553.77   2
  -1  -4   7 63819.9 1364.51   9
  -1   4   7 66755.0 1507.26   7
  -1  -4   7 65174.7 1595.09   1
   1  -4  -7 61597.1 1164.65   4
  -1  -4   7 66954.5 1152.53   4
   1   4  -6 33840.5 1043.96   2
  -1  -4   6 32869.9 979.576   9
  -1  -4   6 33803.8 1099.54   1
   1  -4  -6 34853.7 1058.66   2
   1  -4  -6 34524.2 899.361   4
  -1   4   6 34541.9 1031.25   7
  -1  -4   6 33946.2 818.115   4
   1  -4  -6 34361.0 913.060   5
  -1   4   6 36188.7 961.923   4
   1   4  -6 33281.9 881.523   4
   1   4  -5 37917.9 1042.59   7
  -1   4   5 37119.0 1028.69   7
   1   4  -5 38026.1 1061.68   2
   1   4  -5 36917.8 919.915   4
   1  -4  -5 38740.5 984.953   4
  -1  -4   5 37379.8 862.723   4
  -1  -4   5 37564.1 1119.17   1
   1  -4  -5 38930.5 1038.45   2
   1  -4  -5 39549.4 930.116   5
  -1  -4   5 35730.0 1024.20   9
   1  -4  -4 678.805 249.908   4
  -1  -4   4 193.936 176.685   9
  -1   4   4 50.2562 143.364   5
   1  -4  -4 197.376 150.611   5
   1   4  -4 158.811 172.234   7
  -1  -4   4 94.6022 123.349   4
  -1   4   4 170.321 167.248   7
   1  -4  -4 20.5329 194.672   2
   1  -4  -3 978.481 230.596   2
  -1   4   3 828.670 189.530   5
  -1  -4   3 716.262 228.267   1
   1  -4  -3 1000.92 186.607   5
  -1  -4   3 1535.57 278.730   9
  -1  -4   3 860.870 173.768   4
  -1   4   3 848.215 193.106   2
  -1  -4   3 742.528 174.612   7
   1   4  -3 405.756 182.060   4
   1  -4  -3 1276.50 257.572   4
   1   4  -3 793.859 210.891   7
   1   4  -3 898.305 210.985   3
  -1   4   3 897.799 198.676   7
  -1   4   2 673.147 170.182   5
   1   4  -2 516.979 134.158   3
   1  -4  -2 712.807 177.136   2
  -1  -4   2 302.953 177.113   1
  -1  -4   2 381.925 143.394   7
   1  -4  -2 538.626 203.103   4
  -1   4   2 606.091 170.283   2
  -1   4   2 670.236 178.954   7
  -1  -4   2 632.783 214.226   9
   1   4  -2 590.179 188.497   4
  -1   4   2 469.442 85.5001   6
   1   4  -2 630.619 161.989   7
  -1  -4   2 273.123 132.146   4
   1  -4  -2 363.307 154.955   7
   1  -4  -2 609.096 170.553   5
  -1  -4   1 236097. 2278.52   4
  -1  -4   1 238707. 2530.91   9
  -1   4   1 232769. 1595.72   6
  -1  -4   1 242360. 2090.83   7
   1  -4  -1 225435. 2304.54   3
   1  -4  -1 235844. 2003.33   5
   1   4  -1 243296. 2108.80   7
  -1  -4   1 242152. 2464.34   1
   1   4  -1 236159. 2293.57   4
  -1   4   1 238479. 2234.42   7
   1  -4  -1 232439. 1686.64   2
  -1  -4   1 229430. 2142.22   5
  -1   4   1 221346. 1699.51   2
   1   4  -1 231409. 1782.26   3
   1  -4  -1 237173. 2227.76   7
  -1  -4   0 20158.9 609.466   7
   1   4   0 20479.4 610.709   7
  -1  -4   0 21337.8 713.951   4
  -1   4   0 20742.3 748.695   3
  -1  -4   0 21575.7 759.787   9
  -1  -4   0 20079.8 649.636   5
   1   4   0 19139.7 646.262   5
  -1   4   0 20493.6 554.989   6
   1  -4   0 21444.2 680.615   7
   1  -4   0 21716.2 427.491   2
   1  -4   0 20880.8 718.982   3
   1   4   0 21105.1 708.751   6
   1   4   0 21201.6 448.676   3
  -1   4   0 20356.9 428.646   2
  -1   4   0 21434.7 699.610   7
   1   4   0 21500.2 724.786   4
   1   4   1 956193. 4552.36   5
   1   4   1 999999. 5029.38   4
   1   4   1 976581. 4181.46   7
  -1  -4  -1 952620. 4098.52   7
  -1   4  -1 978822. 4766.97   7
   1  -4   1 977005. 4958.55   3
   1   4   1 973299. 4640.24   6
  -1  -4  -1 958252. 4993.44   9
  -1  -4  -1 956239. 4590.80   6
   1  -4   1 993749. 4723.31   7
  -1  -4  -1 954064. 4410.92   5
  -1  -4  -2 557685. 3542.62   5
  -1  -4  -2 562781. 3531.01   6
  -1   4  -2 546415. 3702.69   7
   1   4   2 576728. 3605.93   6
  -1  -4  -2 569130. 3326.08   7
   1  -4   2 552691. 3856.31   3
   1   4   2 571208. 3924.56   4
   1   4   2 573066. 3335.99   7
  -1  -4  -2 572059. 3847.49   9
  -1   4  -2 552383. 2967.72   1
   1  -4   3 158989. 1645.55   1
  -1  -4  -3 160920. 2026.73   5
   1   4   3 158205. 1866.82   7
  -1   4  -3 147222. 1573.61   1
  -1  -4  -3 153772. 1979.33   9
   1  -4   3 157972. 2152.25   3
  -1   4  -3 153981. 2043.61   7
  -1  -4  -3 154355. 1904.13   6
   1   4   3 151823. 1873.63   6
   1   4   3 151089. 2112.06   4
  -1  -4  -4 2324.28 134.676   3
   1   4   4 3157.65 320.455   7
  -1  -4  -4 2902.46 302.741   6
  -1  -4  -4 3109.50 355.109   5
  -1  -4  -4 3216.42 319.149   9
   1  -4   4 3321.92 388.434   3
  -1   4  -4 2422.35 311.120   7
   1   4   4 3041.36 358.963   4
  -1   4  -4 2474.79 231.142   1
   1  -4   4 2838.64 257.814   1
   1  -4   5 37555.6 1171.37   3
  -1  -4  -5 38372.9 966.882   9
  -1  -4  -5 37431.7 649.488   3
   1  -4   5 37278.8 620.009   2
   1  -4   5 39378.9 936.921   1
  -1   4  -5 36630.2 613.558   2
   1   4   5 38441.0 1054.35   7
  -1   4  -5 33462.7 843.450   1
   1   4   5 38011.3 1133.62   4
  -1  -4  -5 38363.1 1091.39   5
  -1   4  -5 36521.7 1139.24   7
  -1  -4  -5 37518.0 999.893   6
   1  -4   6 550.912 149.174   2
  -1  -4  -6 824.398 199.138   9
   1   4   6 194.010 175.849   7
  -1  -4  -6 646.912 192.946   6
   1  -4   6 804.790 262.627   3
  -1  -4  -6 479.201 130.351   3
  -1  -4  -6 284.941 226.625   5
   1   4   6 704.242 242.566   4
   1  -4   6 597.845 154.149   1
  -1   4  -6 581.658 136.368   2
   1  -4   7 59271.2 1625.18   3
  -1  -4  -7 60361.5 1500.41   5
  -1  -4  -7 58212.2 1363.01   6
  -1  -4  -7 56583.1 1166.11   9
   1  -4   7 55945.5 1030.76   2
  -1   4  -7 58540.5 1052.28   2
   1  -4   7 58658.3 1264.24   1
   1   4   7 59509.1 1439.52   7
  -1  -4  -7 58704.5 1132.64   3
   1   4   7 58618.1 1494.54   4
  -1  -4  -8 5814.19 418.656   3
  -1  -4  -8 6354.67 545.419   5
  -1  -4  -8 6210.92 484.266   6
   1  -4   8 5749.54 400.570   2
   1   4   8 5977.10 525.925   7
   1   4   8 6508.76 543.171   4
   1  -4   8 6143.32 449.232   1
  -1  -4  -8 5795.54 534.122   2
  -1  -4  -8 6003.57 391.354   9
  -1   4  -8 6085.43 403.039   2
   1  -4   8 5549.62 547.062   3
  -1  -4  -9 40067.6 1235.71   6
   1   4   9 40644.8 1324.81   7
  -1  -4  -9 41353.0 1383.32   5
   1  -4   9 39228.0 1166.87   1
   1  -4   9 41704.6 1489.57   3
  -1   4  -9 39712.5 1055.44   2
   1   4   9 37760.3 1291.14   4
  -1  -4  -9 37773.4 933.046   9
  -1  -4  -9 39623.9 1344.94   2
   1   4  10 1662.36 376.384   7
   1  -4  10 1492.34 282.551   1
  -1  -4 -10 1421.87 317.897   6
   1  -4  10 1803.35 402.103   3
  -1  -4 -10 1380.51 200.929   9
  -1  -4 -10 1299.99 343.393   2
   1   4  10 1074.22 266.942   4
   1   4  10 1497.91 210.652   8
  -1  -4 -10 1483.93 362.756   5
  -1   4 -10 1195.24 239.354   2
   1   4  11 36574.6 1326.39   4
  -1  -4 -11 38393.4 1445.40   2
  -1  -4 -11 38168.8 1313.80   6
  -1  -4 -11 40623.0 1484.88   5
  -1   4 -11 38480.8 1183.85   2
  -1  -4 -11 34802.1 872.229   9
   1  -4  11 37758.5 1531.07   3
   1   4  11 37063.9 1441.58   7
   1  -4  11 37005.2 1250.59   1
   1   4  11 35728.7 898.000   8
  -1  -4 -12 1305.84 409.278   2
   1  -4  12 1694.96 409.363   3
  -1   4 -12 2029.02 339.785   2
  -1  -4 -12 1531.55 412.233   5
   1  -4  12 1841.62 348.515   1
   1   4  12 1761.12 365.157   4
  -1  -4 -12 1462.78 195.449   9
  -1  -4 -12 2429.78 426.708   6
   1   4  12 1953.59 219.026   8
   1   4  12 2193.60 452.173   7
   1   4  13 10234.1 826.693   7
  -1   4 -13 8872.65 647.942   2
  -1  -4 -13 9709.02 802.708   2
  -1  -4 -13 7762.44 786.729   5
   1  -4  13 8839.14 874.318   3
   1  -4  13 7934.16 665.872   1
  -1  -4 -13 7528.70 384.835   9
   1   4  13 7670.92 401.942   8
  -1  -4 -13 9208.72 718.221   6
   1   4  13 8431.11 695.725   4
  -1   4 -14 8209.52 853.807   6
   1   4  14 6714.60 698.613   1
  -1  -4 -14 7870.45 692.566   6
  -1   4 -14 7627.18 649.335   2
   1  -4  14 7170.47 802.296   3
   1   4  14 6176.05 331.230   8
  -1  -4 -14 7243.17 753.618   2
  -1  -4 -14 7961.20 780.685   5
  -1  -4 -14 5660.32 304.704   9
   1  -4  14 7166.84 650.790   1
   1   4  14 7072.44 666.850   4
  -1   4 -14 5901.88 402.816   8
   1  -4  15 1440.75 483.714   3
  -1  -4 -15 1526.78 471.359   2
  -1   4 -15 1004.31 177.191   8
  -1   4 -15 2127.86 567.708   6
  -1   4 -15 1084.53 332.586   2
  -1  -4 -15 1418.56 451.795   5
   1   4  15 1308.81 382.802   4
   1   4  15 1127.89 382.222   1
   1  -4  15 1111.95 339.903   1
  -1  -4 -15 750.639 107.769   9
  -1  -4 -15 1729.55 446.224   6
   1  -4  16 393.393 343.579   3
  -1   4 -16 655.084 403.572   6
   1   4  16 337.847 347.578   1
   1   4  16 541.966 291.808   4
  -1   4 -16 181.261 310.236   2
  -1  -4 -16 335.379 373.340   5
  -1  -4 -16 197.799 317.851   6
   1  -4  16 92.6410 284.391   1
  -1  -4 -16 774.685 409.485   2
   1   4  17 722.007 339.487   4
  -1  -4 -17 353.936 388.837   5
  -1  -4 -17 124.101 318.389   2
  -1  -4 -17 592.843 295.710   6
  -1   4 -17-346.200 347.352   2
  -1   4 -17 297.450 400.703   6
   1  -4  17 265.252 287.669   1
   1  -4  17 104.427 280.953   3
   1   4  17 118.136 260.531   1
  -1  -4 -18 393.055 343.028   6
  -1  -4 -18 483.322 377.578   5
  -1   4 -18 669.957 406.616   6
  -1   4 -18 309.861 275.410   2
   1  -4  18 436.778 420.798   3
   1  -4  18 117.383 281.063   1
   1   4  18-42.6058 231.654   4
  -1  -4 -18 23.8505 320.100   2
   1   4  18-117.518 263.171   1
   1  -4  19 3676.42 672.691   3
  -1  -4 -19 4313.79 698.686   2
  -1   4 -19 4756.70 678.643   2
  -1  -4 -19 4447.89 738.213   5
  -1  -4 -19 3793.01 587.538   6
  -1   4 -19 3945.03 706.937   6
   1   4  19 3261.85 543.781   4
   1  -4  19 3523.67 578.171   1
   1   4  19 3510.28 621.961   1
  -1  -4 -20 1053.43 560.927   5
  -1   4 -20 745.303 457.774   6
  -1   4 -20 1659.82 465.827   2
   1   4  20 547.445 404.292   1
  -1  -4 -20 1224.55 412.245   6
   1  -4  20 1380.18 463.803   1
   1  -4  20 1044.53 492.134   3
  -1  -4 -20 757.560 452.538   2
   1   4  20 1134.91 368.465   4
   1   4  21 773.898 431.246   1
  -1  -4 -21 1899.08 676.093   5
  -1   4 -21 2379.36 633.536   6
   1  -4  21 1160.79 494.877   3
   1  -4  21 2188.05 533.701   1
  -1  -4 -21 1655.88 478.455   6
  -1   4 -21 1668.39 507.851   2
  -1  -4 -21 2061.89 522.532   2
  -1  -4 -22 1624.52 544.856   2
  -1   4 -22 2166.22 535.360   2
   1  -4  22 1992.99 531.433   1
  -1  -4 -22 2581.25 686.404   5
  -1  -4 -22 1772.81 497.702   6
   1   4  22 1500.96 498.213   1
  -1   4 -22 2372.07 680.351   6
  -1   4 -23 1143.06 477.919   2
  -1   4 -23 113.622 401.329   6
  -1  -4 -23 255.076 371.695   2
  -1  -4 -23 1277.02 458.813   6
   1   4  23 1286.13 544.713   1
  -1  -4 -23 1298.16 554.739   5
   1  -4  23 696.123 388.983   1
   1   4  24 1455.68 567.696   1
  -1   4 -24 1242.92 559.517   6
  -1  -4 -24 1104.03 472.145   6
  -1   4 -24 1923.80 593.399   2
  -1  -4 -24 2306.58 692.019   5
   1  -4  24 1327.28 491.448   1
  -1  -4 -24 1048.49 485.309   2
   1   4  25 3255.21 727.752   1
  -1  -4 -25 3911.09 734.645   6
  -1  -4 -25 3505.52 754.483   2
  -1  -4 -25 5681.52 1027.35   5
   1  -4  25 3036.78 674.302   1
  -1   4 -25 5545.10 978.220   6
   1  -4  26 1150.75 517.737   1
   1   4  26 722.726 440.629   1
  -1  -4 -26 542.466 429.648   2
   1  -4  27 340.331 394.923   1
  -1  -4 -27-356.133 458.144   2
   1   4  27 198.669 450.088   1
  -1   4 -27 850.609 530.747   6
   1  -4  28 585.047 457.268   1
  -1  -4 -28 34.5399 401.325   2
   1   4  28 940.779 542.293   1
  -1   4 -28 620.135 459.012   6
   1  -4  29 61.3742 322.486   1
   1   4  29 288.598 411.008   1
   1   5 -29 1098.36 611.418   6
   1   5 -29 343.215 423.361   2
  -1  -5  29 345.196 437.245   1
  -1  -5  28 3786.20 863.644   1
   1   5 -28 2851.72 756.040   2
  -1   5  28 4663.89 981.254   1
   1   5 -28 6398.30 1128.96   6
   1  -5 -28 6041.31 1046.51   2
  -1   5  27 1242.22 601.307   1
  -1  -5  27 1116.48 579.209   1
   1  -5 -27 731.800 557.593   2
   1   5 -27 186.878 449.727   2
   1  -5 -26 2405.19 722.778   2
  -1  -5  26 2408.99 664.414   1
   1   5 -26 3415.13 775.460   2
  -1   5  26 3516.23 860.524   1
   1  -5 -25 1813.76 635.826   5
  -1   5  25 770.354 550.614   1
  -1  -5  25 1346.70 529.514   1
   1   5 -25 1778.35 623.424   2
   1  -5 -25 1714.19 613.488   2
  -1   5  24 316.704 323.672   1
   1   5 -24-162.725 388.599   2
   1  -5 -24 762.471 466.886   5
   1  -5 -24 331.293 424.183   2
  -1  -5  24 165.403 362.194   1
  -1  -5  23 693.135 387.185   1
   1   5 -23 758.714 459.702   2
   1  -5 -23 761.555 582.664   5
  -1   5  23 36.5163 380.418   1
   1  -5 -23 1448.54 624.416   2
   1  -5 -22 308.660 475.729   5
  -1   5  22 509.065 405.494   1
   1  -5 -22 1092.83 507.724   2
   1   5 -22 1102.38 511.805   2
  -1  -5  22 927.572 449.467   1
   1   5 -21 1929.82 590.374   2
   1  -5 -21 1191.03 477.254   5
   1  -5 -21 790.555 436.866   2
  -1  -5  21 671.004 426.062   1
  -1   5  21 550.635 470.195   1
   1  -5 -21 386.618 297.888   6
  -1   5  20 2933.68 635.449   1
  -1  -5  20 2305.48 549.945   1
   1  -5 -20 2722.29 614.732   5
   1  -5 -20 2781.46 454.277   6
   1   5 -20 3970.70 730.620   2
   1  -5 -20 1496.93 509.164   2
  -1  -5  19 7724.77 874.830   1
  -1   5  19 7882.08 958.018   1
   1  -5 -19 7030.75 844.420   2
   1  -5 -19 8483.04 902.798   5
   1   5 -19 7902.62 972.642   2
   1  -5 -19 8415.32 703.798   6
   1   5 -18 3193.63 638.093   2
   1  -5 -18 3273.67 452.197   6
   1  -5 -18 2286.79 562.745   2
   1  -5 -18 2843.23 533.782   5
  -1   5  18 3838.56 703.438   1
  -1  -5  18 3302.13 608.995   1
  -1  -5  17 4664.37 662.272   1
  -1   5  17 5319.48 769.064   1
  -1   5  17 5142.76 747.621   7
   1   5 -17 5059.90 724.853   2
   1  -5 -17 4849.05 503.762   6
   1  -5 -17 5598.85 785.889   2
   1  -5 -17 4879.83 643.168   5
  -1   5  17 5186.35 509.570   4
   1  -5 -16 2774.34 505.971   2
  -1  -5  16 3054.11 320.197   9
   1   5 -16 3310.56 588.603   2
   1  -5 -16 3233.32 416.536   6
  -1  -5  16 3203.30 567.754   1
  -1   5  16 2535.89 216.347   8
  -1   5  16 3486.35 447.019   4
   1  -5 -16 2569.92 488.558   5
  -1   5  16 2685.30 551.541   1
  -1   5  16 2906.18 559.937   7
  -1  -5  15 61.1694 313.119   1
   1   5 -15-35.9769 401.879   2
  -1  -5  15 136.931 143.577   9
   1  -5 -15 279.309 184.791   6
   1  -5 -15-96.7499 310.385   5
  -1   5  15 721.964 402.810   7
  -1   5  15 406.460 153.176   8
   1  -5 -15 464.232 373.819   2
  -1   5  15 640.142 294.705   4
  -1   5  15 169.653 308.251   1
   1   5 -14 24855.8 1342.78   2
   1  -5 -14 25442.9 944.885   6
   1  -5 -14 23686.6 1192.68   5
   1  -5 -14 26101.3 1364.73   2
  -1   5  14 24620.7 999.790   4
  -1   5  14 25827.7 1379.05   1
  -1  -5  14 26120.8 1340.54   1
  -1  -5  14 23906.1 880.895   9
  -1   5  14 25633.4 1332.47   7
  -1  -5  13 6804.45 697.281   1
  -1   5  13 6664.75 694.524   7
   1  -5 -13 6991.94 660.832   5
  -1  -5  13 6593.22 489.076   9
  -1   5  13 6717.13 709.579   1
   1  -5 -13 7112.21 725.435   2
   1   5 -13 5169.51 663.785   2
  -1   5  13 6995.36 553.296   4
   1  -5 -13 7291.81 493.310   6
   1  -5 -12 396.705 310.576   2
  -1  -5  12 25.5208 148.922   9
   1   5 -12 59.0684 303.415   2
   1  -5 -12 276.491 257.487   5
  -1  -5  12 262.021 291.066   1
  -1   5  12 300.968 306.531   7
  -1   5  12 185.879 238.956   4
  -1   5  12 127.725 240.383   1
   1  -5 -12-0.53850 136.418   6
   1  -5 -11 7704.89 608.325   5
   1  -5 -11 8189.43 728.642   2
   1  -5 -11 7216.30 424.845   6
   1   5 -11 7625.38 697.176   2
  -1   5  11 7763.05 664.682   7
  -1  -5  11 5476.44 414.779   4
  -1  -5  11 6831.35 506.967   9
  -1  -5  11 7123.55 662.915   1
  -1   5  11 7111.12 555.246   4
  -1  -5  10 24384.2 1134.91   1
  -1  -5  10 20409.4 771.054   4
   1   5 -10 23774.0 1093.26   2
   1  -5 -10 24016.8 1012.24   5
  -1  -5  10 22983.3 902.838   9
  -1   5  10 23689.5 1094.65   7
   1  -5 -10 25012.4 683.500   6
  -1   5  10 23166.6 913.705   4
   1  -5 -10 25983.1 1156.29   2
  -1  -5   9 6287.80 591.441   1
   1  -5  -9 6587.80 593.236   2
  -1  -5   9 5642.56 394.054   4
   1   5  -9 7139.54 599.224   2
   1  -5  -9 6693.79 533.931   5
  -1   5   9 6081.06 487.920   4
  -1   5   9 6550.12 575.277   7
   1  -5  -9 6451.22 313.491   6
  -1  -5   9 6315.15 501.597   9
   1   5  -8 28083.6 1077.01   2
   1  -5  -8 28297.0 964.828   5
  -1  -5   8 26808.5 978.642   9
   1  -5  -8 27423.1 542.423   6
  -1  -5   8 28075.7 1134.58   1
  -1   5   8 27959.0 1082.37   7
  -1  -5   8 28476.7 871.678   4
  -1   5   8 28281.3 975.938   4
   1  -5  -8 28397.2 1105.28   2
  -1  -5   8 26652.3 1136.55   3
   1  -5  -7 34864.6 1037.85   5
  -1  -5   7 34364.9 1096.20   9
  -1  -5   7 34152.5 955.748   4
  -1   5   7 35068.0 1143.10   7
   1  -5  -7 38758.6 1215.12   2
   1  -5  -7 32348.4 469.563   6
   1   5  -7 36891.2 1198.79   7
  -1   5   7 32576.6 1047.41   4
   1   5  -7 34251.5 1153.20   2
  -1  -5   7 36073.1 1240.41   1
  -1  -5   7 33073.1 1216.68   3
   1   5  -6 29486.3 1009.19   2
   1   5  -6 29159.1 936.332   4
  -1  -5   6 28296.2 860.760   4
  -1  -5   6 28840.7 1055.43   3
  -1  -5   6 29548.9 1108.06   1
   1   5  -6 29951.5 1037.49   7
   1  -5  -6 30810.3 1027.32   2
   1  -5  -6 31788.5 936.912   5
  -1   5   6 30241.2 1027.82   7
  -1  -5   6 27025.0 976.308   9
  -1   5   6 28702.9 963.660   4
  -1  -5   5 16578.4 750.328   3
   1   5  -5 16071.7 761.008   7
  -1  -5   5 16796.7 661.745   4
   1  -5  -5 17299.9 676.515   5
  -1   5   5 16269.5 726.094   4
   1   5  -5 16204.3 712.426   4
  -1  -5   5 18192.4 841.276   1
  -1   5   5 16721.5 734.645   7
   1  -5  -5 17347.4 733.167   2
  -1  -5   4 243769. 2878.80   1
   1   5  -4 247239. 2671.24   7
   1  -5  -4 241276. 2340.02   5
   1  -5  -4 241136. 2487.95   2
  -1   5   4 242715. 2649.62   7
  -1  -5   3 30.0716 191.236   1
   1  -5  -3 38.8303 154.977   5
  -1   5   3 120.650 192.314   2
   1  -5  -3 66.9218 175.972   2
   1   5  -3-36.6425 180.804   7
  -1  -5   3 300.985 164.792   3
  -1   5   3 314.223 175.082   7
   1   5  -3 732.858 230.128   3
  -1  -5   2 291612. 3012.78   1
   1   5  -2 287696. 2463.77   3
  -1   5   2 283624. 1562.28   6
   1  -5  -2 290160. 2293.34   2
   1   5  -2 285568. 2763.57   4
  -1   5   2 289844. 2757.67   7
  -1   5   2 272787. 2282.02   2
  -1  -5   2 289369. 2684.33   5
   1  -5  -2 286820. 2716.86   3
   1   5  -2 301335. 2732.78   7
   1  -5  -2 295138. 2499.94   5
   1   5  -1 13821.0 490.860   3
  -1  -5   1 15025.6 627.979   5
   1   5  -1 14041.8 591.372   7
  -1   5   1 15206.3 448.396   6
  -1   5   1 14071.8 623.139   7
   1  -5  -1 14254.2 567.272   5
   1  -5  -1 14447.1 470.595   2
   1  -5  -1 14140.3 630.198   3
   1   5  -1 15603.2 676.811   4
  -1   5   1 14502.7 475.322   2
   1   5   0 207421. 1576.30   3
  -1  -5   0 207327. 2253.48   5
  -1   5   0 210057. 2391.93   7
   1   5   0 206213. 2406.24   4
   1  -5   0 204886. 1467.10   2
   1   5   0 213118. 2179.34   7
   1  -5   0 203508. 2378.97   3
  -1   5   0 204346. 1501.64   2
   1  -5   1 27795.6 909.575   3
   1   5   1 28090.1 923.825   4
  -1   5  -1 27234.2 452.162   2
   1   5   1 26291.4 798.703   7
  -1   5  -1 27706.0 905.682   7
  -1  -5  -1 26537.1 825.228   5
  -1   5  -2 40683.3 936.382   1
   1  -5   2 39490.1 1110.74   3
   1   5   2 39537.7 1110.92   4
  -1  -5  -2 40756.5 1003.28   6
  -1  -5  -2 39228.5 1023.08   5
   1   5   2 39942.1 991.496   7
  -1   5  -2 37697.7 1085.90   7
  -1   5  -3 2476.97 263.161   1
   1   5   3 2412.20 288.580   7
  -1  -5  -3 2303.35 319.072   5
   1   5   3 2367.38 316.211   4
   1  -5   3 2460.94 330.897   3
  -1   5  -3 2217.11 326.879   7
  -1  -5  -3 2669.27 283.530   6
   1   5   4 41971.1 1094.58   7
  -1  -5  -4 42395.9 1166.90   5
  -1   5  -4 41165.5 1195.21   7
   1   5   4 42144.2 1221.35   4
  -1  -5  -4 41585.4 1045.00   6
  -1   5  -4 38469.2 939.298   1
   1  -5   4 40824.5 1225.01   3
   1  -5   4 42806.4 1009.87   1
   1   5   5 33524.4 1116.61   4
   1  -5   5 33252.8 922.552   1
  -1  -5  -5 29873.2 495.601   3
  -1  -5  -5 33101.9 1080.03   5
  -1  -5  -5 34081.9 989.360   6
   1  -5   5 33510.3 1177.37   3
  -1   5  -5 33767.9 1134.51   7
   1   5   5 34453.0 1048.16   7
  -1   5  -5 29997.1 541.936   2
  -1  -5  -5 34553.3 1002.82   9
   1   5   6 15646.2 794.132   4
  -1   5  -6 16932.2 852.301   7
  -1  -5  -6 17157.4 716.835   9
   1  -5   6 17012.7 866.158   3
  -1   5  -6 16046.5 472.129   2
  -1  -5  -6 15765.6 768.969   5
  -1  -5  -6 16307.5 470.709   3
   1   5   6 16911.2 783.104   7
   1  -5   6 16186.9 693.887   1
  -1  -5  -6 16917.0 714.329   6
  -1  -5  -7 12799.4 495.132   3
  -1  -5  -7 12980.5 738.015   5
  -1   5  -7 12258.1 475.963   2
  -1  -5  -7 13120.6 613.796   9
  -1   5  -7 13189.1 805.687   7
  -1  -5  -7 12788.6 649.197   6
   1  -5   7 12979.6 659.800   1
   1   5   7 12532.1 740.437   4
   1  -5   7 12126.7 467.077   2
   1   5   7 12782.5 711.990   7
   1  -5   7 13128.6 800.627   3
  -1  -5  -8 208.092 248.081   5
   1   5   8 976.080 296.556   4
  -1   5  -8 719.293 181.699   2
  -1  -5  -8 577.833 159.915   3
   1  -5   8 747.053 326.710   3
  -1  -5  -8 813.548 206.970   9
   1   5   8 483.840 241.408   7
  -1  -5  -8 693.122 255.182   6
   1  -5   8 523.570 180.810   1
  -1   5  -8 294.660 231.187   7
   1  -5   8 467.944 150.388   2
  -1  -5  -9 739.122 245.231   6
   1  -5   9 699.959 219.443   1
   1   5   9 891.354 273.798   7
  -1  -5  -9 696.352 273.920   2
  -1   5  -9 1053.34 230.012   2
  -1  -5  -9 770.258 190.180   9
   1  -5   9 599.035 280.137   3
   1   5   9 931.158 273.266   4
  -1  -5  -9 725.170 302.202   5
  -1  -5 -10-32.5245 253.851   2
   1   5  10 109.595 244.681   4
  -1   5 -10-211.137 176.592   2
  -1  -5 -10 351.677 238.131   6
   1  -5  10 130.616 192.481   1
  -1  -5 -10 146.668 156.934   9
  -1  -5 -10-129.350 249.173   5
   1  -5  10-109.452 235.150   3
   1   5  10-420.261 286.207   7
   1   5  11 176.802 203.335   4
   1  -5  11 270.562 303.960   3
  -1  -5 -11 3.19727 283.584   2
   1  -5  11 157.871 206.849   1
  -1  -5 -11 78.5208 112.655   9
  -1  -5 -11-6.03882 301.960   5
  -1   5 -11 77.8992 178.950   2
   1   5  11 198.153 268.006   7
  -1  -5 -11 98.0000 198.617   6
  -1  -5 -12 627.707 277.889   6
   1  -5  12 778.157 273.707   1
  -1  -5 -12 966.761 371.319   2
  -1  -5 -12 550.221 323.744   5
   1   5  12 614.703 226.376   4
  -1   5 -12 717.109 235.282   2
   1  -5  12 792.369 335.234   3
  -1  -5 -12 920.720 189.309   9
   1   5  12 1244.13 348.920   7
   1  -5  13 4879.88 682.844   3
  -1  -5 -13 4932.26 646.757   2
  -1  -5 -13 5627.01 653.742   5
   1   5  13 5042.84 614.849   7
  -1  -5 -13 6185.82 593.458   6
  -1   5 -13 5235.20 518.168   2
   1   5  13 5304.85 592.071   4
   1  -5  13 4566.65 529.038   1
  -1  -5 -13 4550.69 351.788   9
   1  -5  14 77262.6 2481.26   3
  -1  -5 -14 81130.7 2391.29   5
   1   5  14 75732.9 2142.14   4
  -1  -5 -14 83697.4 2385.95   2
  -1  -5 -14 80785.8 2086.06   6
  -1  -5 -14 69590.8 1236.24   9
  -1   5 -14 82176.5 2019.26   2
   1  -5  14 77295.7 2097.20   1
   1   5  14 77103.7 2349.22   7
   1   5  15 32059.9 1426.63   4
   1   5  15 31251.5 1520.32   1
  -1   5 -15 34585.2 1376.65   2
  -1  -5 -15 32241.8 1620.11   2
   1  -5  15 32171.8 1405.23   1
   1  -5  15 30793.5 1653.85   3
  -1  -5 -15 32823.9 1426.91   6
  -1  -5 -15 34749.0 1659.92   5
  -1   5 -16 15958.9 1236.14   6
   1   5  16 11971.2 895.221   4
  -1   5 -16 12265.6 877.989   2
   1   5  16 12487.9 1034.76   1
  -1  -5 -16 13747.5 946.406   6
  -1  -5 -16 12989.2 1079.15   5
  -1  -5 -16 11965.0 1032.47   2
  -1   5 -16 9801.34 526.805   8
   1  -5  16 13016.6 942.266   1
   1  -5  16 12153.8 1077.95   3
   1   5  17 5212.29 629.818   4
  -1   5 -17 6590.00 895.563   6
  -1  -5 -17 6798.85 835.064   5
   1  -5  17 6183.90 817.216   3
   1   5  17 6674.61 789.431   1
   1  -5  17 5905.30 682.893   1
  -1  -5 -17 6704.14 724.638   6
  -1  -5 -17 7012.26 836.210   2
  -1   5 -17 5696.55 650.031   2
   1   5  18 3828.33 665.402   1
   1  -5  18 3362.28 564.347   1
  -1  -5 -18 4017.99 587.813   6
  -1   5 -18 3349.27 697.346   6
  -1  -5 -18 3634.42 635.170   2
  -1   5 -18 3694.23 551.499   2
   1   5  18 3553.67 560.265   4
   1  -5  18 4210.31 725.152   3
  -1  -5 -18 4397.80 681.599   5
   1  -5  19 823.283 364.017   1
   1   5  19 401.314 320.765   4
  -1   5 -19 1199.84 381.460   2
  -1   5 -19 399.436 451.566   6
   1  -5  19 520.910 391.206   3
  -1  -5 -19 490.834 402.999   5
  -1  -5 -19 673.233 366.091   2
   1   5  19 673.481 401.932   1
  -1  -5 -19 953.930 351.773   6
   1  -5  20 518.696 390.399   3
   1   5  20 666.247 338.934   1
  -1  -5 -20 252.223 483.811   5
   1  -5  20 49.1747 293.986   1
   1   5  20 119.406 258.980   4
  -1   5 -20 58.0228 423.539   6
  -1  -5 -20-155.376 370.470   2
  -1   5 -20 956.717 415.540   2
  -1  -5 -20 681.583 349.082   6
  -1   5 -21 1231.66 464.979   2
   1  -5  21 825.073 473.923   3
  -1  -5 -21 828.737 502.961   5
  -1   5 -21 499.089 436.968   6
  -1  -5 -21-327.720 374.587   2
   1   5  21 79.6447 303.041   1
   1  -5  21 606.226 341.533   1
  -1  -5 -21 316.955 280.055   6
   1  -5  22 114.456 333.521   1
  -1  -5 -22 29.0834 338.784   2
  -1  -5 -22 220.696 456.568   5
  -1  -5 -22 140.918 289.890   6
  -1   5 -22 34.4934 470.482   6
   1   5  22 36.8161 334.750   1
  -1   5 -22-110.835 289.061   2
   1  -5  22-25.4256 372.274   3
   1  -5  23 505.800 395.891   1
  -1   5 -23 747.517 492.398   6
  -1  -5 -23-485.559 379.407   5
   1   5  23 85.4206 348.358   1
  -1  -5 -23-237.307 464.892   2
  -1   5 -23 20.3497 334.024   2
  -1  -5 -23 454.480 353.668   6
  -1  -5 -24-640.750 511.641   2
   1  -5  24 53.9372 260.367   1
  -1   5 -24 355.752 486.193   6
   1   5  24 326.818 431.292   1
  -1  -5 -24 5.52113 329.773   6
   1  -5  25 852.947 449.666   1
  -1  -5 -25 680.385 443.226   2
  -1   5 -25 873.002 487.513   6
  -1  -5 -25 1320.26 602.810   5
   1   5  25 744.989 500.333   1
   1   5  26 1094.49 563.670   1
   1  -5  26 368.967 354.090   1
  -1  -5 -26 1176.95 596.930   2
  -1  -5 -26 1633.61 667.073   5
  -1   5 -26 1736.25 629.497   6
   1  -5  27 188.208 343.043   1
  -1   5 -27 474.647 446.007   6
   1   5  27 61.7870 404.939   1
  -1  -5 -27-998.504 591.991   2
   1   5  28-1.91310 357.246   1
   1  -5  28-523.124 352.508   1
  -1   5 -28-15.3136 421.236   6
  -1  -5 -28-1123.62 635.391   2
   1  -5  29-74.6423 318.062   1
   1   5  29-50.1872 436.503   1
   1   6 -29 1086.56 628.994   6
  -1  -6  29 475.859 507.871   1
  -1  -6  28 1649.17 567.210   1
   1   6 -28 2597.31 801.599   6
  -1   6  28 1288.25 641.359   1
   1  -6 -28 1404.85 671.259   2
   1   6 -28 1396.13 542.276   2
   1  -6 -27 241.339 463.937   2
  -1   6  27-418.388 435.915   1
   1  -6 -27 886.796 587.992   5
   1   6 -27 909.049 529.967   2
  -1  -6  27-255.961 335.921   1
   1   6 -26 620.085 482.755   2
   1  -6 -26 241.812 487.806   2
   1  -6 -26 1828.61 605.749   5
  -1  -6  26 906.752 486.285   1
  -1   6  26 1092.75 584.886   1
  -1  -6  25 243.812 357.686   1
   1  -6 -25 1643.09 606.049   5
   1   6 -25-68.2222 460.508   2
   1  -6 -25 889.923 549.543   2
  -1   6  25 799.049 543.228   1
   1  -6 -24 12.5201 419.265   2
  -1   6  24 348.363 399.007   1
   1   6 -24 493.473 409.893   2
  -1  -6  24 244.531 382.774   1
   1   6 -23 457.068 411.194   2
  -1   6  23 688.897 505.491   1
  -1  -6  23 909.614 484.831   1
   1  -6 -23 318.415 417.225   5
   1  -6 -23 1453.80 583.491   2
   1  -6 -22 175.788 374.633   5
  -1   6  22 896.119 502.175   1
  -1  -6  22 433.605 413.644   1
   1   6 -22 761.670 497.130   2
   1  -6 -22 965.643 532.550   2
  -1  -6  21 1842.82 539.907   1
   1  -6 -21 1685.15 611.724   2
   1   6 -21 1669.18 563.650   2
   1  -6 -21 1173.10 479.423   5
  -1   6  21 1554.38 550.262   1
  -1   6  20 4276.53 745.400   1
   1  -6 -20 4209.90 700.813   5
   1   6 -20 4670.00 737.882   2
   1  -6 -20 5076.59 820.927   2
  -1  -6  20 4247.85 728.383   1
   1  -6 -20 4060.98 518.335   6
   1  -6 -19 2291.52 364.840   6
   1  -6 -19 3461.39 724.728   2
   1   6 -19 3178.63 710.301   2
   1  -6 -19 3152.63 628.212   5
  -1   6  19 2792.29 660.001   1
  -1  -6  19 2767.91 598.972   1
  -1  -6  18 10627.1 1010.14   1
  -1   6  18 11418.6 1098.37   1
   1  -6 -18 13021.7 1153.76   2
   1  -6 -18 11080.8 981.852   5
  -1   6  18 10471.7 1022.55   7
   1   6 -18 10981.7 1043.57   2
   1  -6 -18 10804.8 736.548   6
   1  -6 -17 22258.6 1433.62   2
   1  -6 -17 21300.7 1262.14   5
  -1  -6  17 18520.3 783.352   9
  -1   6  17 20114.7 1355.39   7
   1   6 -17 20563.9 1347.61   2
   1  -6 -17 19935.8 933.416   6
  -1  -6  17 21086.3 1359.66   1
  -1   6  17 20999.8 1424.24   1
  -1   6  17 18492.9 963.182   4
  -1  -6  16 4536.31 421.677   9
  -1   6  16 4676.43 681.382   1
   1  -6 -16 4921.24 725.710   2
  -1  -6  16 4803.38 651.351   1
   1  -6 -16 4676.22 455.505   6
  -1   6  16 5293.60 546.236   4
  -1   6  16 5415.19 696.914   7
   1  -6 -16 4389.61 620.594   5
   1   6 -16 5978.06 742.830   2
  -1   6  15 1158.14 452.642   1
   1   6 -15 1205.91 422.164   2
  -1   6  15 1694.79 361.032   4
   1  -6 -15 521.830 287.511   5
   1  -6 -15 1247.69 265.042   6
  -1  -6  15 832.917 222.764   9
   1  -6 -15-62.9803 414.025   2
  -1  -6  15 1037.44 424.083   1
  -1   6  15 1111.02 425.472   7
   1   6 -14 795.544 386.425   2
   1  -6 -14 245.419 382.979   2
  -1  -6  14 331.961 181.345   9
  -1   6  14 780.594 332.538   4
   1  -6 -14 427.030 325.108   5
  -1   6  14 392.151 323.943   1
  -1  -6  14 599.601 308.538   1
   1  -6 -14 480.479 199.572   6
  -1   6  14 224.616 320.327   7
   1  -6 -13 2080.42 414.717   2
   1  -6 -13 2403.52 283.773   6
  -1  -6  13 2105.64 330.989   9
   1   6 -13 2873.62 523.948   2
   1  -6 -13 2322.90 457.742   5
  -1  -6  13 1883.10 408.425   1
  -1   6  13 2304.43 423.016   4
  -1   6  13 2356.06 490.471   7
   1  -6 -12 5594.29 605.073   2
   1  -6 -12 5997.60 590.714   5
  -1  -6  12 5968.23 516.521   9
  -1   6  12 5745.19 554.606   4
   1   6 -12 5529.25 632.592   2
   1  -6 -12 5793.35 370.838   6
  -1   6  12 5681.93 630.869   7
  -1  -6  12 5828.61 644.995   1
  -1  -6  11 5275.27 622.382   3
   1  -6 -11 6086.88 653.902   2
  -1   6  11 6401.94 579.262   4
   1  -6 -11 6357.70 584.466   5
  -1  -6  11 6099.85 523.225   9
   1   6 -11 6225.26 644.327   2
  -1   6  11 6750.57 639.475   7
  -1  -6  11 6437.38 637.873   1
   1  -6 -11 6173.85 350.362   6
  -1   6  10 1400.89 331.049   4
  -1  -6  10 946.359 309.802   3
   1  -6 -10 1458.64 320.706   5
  -1  -6  10 1741.11 396.272   1
  -1  -6  10 1236.41 283.687   9
  -1   6  10 1520.86 355.143   7
   1  -6 -10 776.551 286.297   2
   1  -6 -10 1358.22 164.824   6
   1   6 -10 1085.62 345.355   7
   1   6 -10 1795.22 394.905   2
  -1   6   9 1173.77 302.641   4
  -1   6   9 893.481 273.248   7
  -1  -6   9 1553.22 367.103   1
   1   6  -9 1219.15 318.174   7
   1  -6  -9 1873.32 379.030   2
   1  -6  -9 1528.78 331.164   5
  -1  -6   9 1306.96 359.867   3
   1   6  -9 1207.60 316.865   2
   1  -6  -9 1206.83 126.708   6
  -1  -6   9 1382.13 295.830   9
  -1  -6   8 1519.04 283.404   9
   1  -6  -8 1003.64 258.539   2
  -1  -6   8 1283.22 308.348   1
  -1  -6   8 1410.80 355.119   3
   1  -6  -8 2048.69 321.656   5
   1   6  -8 1271.83 320.622   7
   1   6  -8 1326.26 315.716   2
  -1   6   8 1265.64 299.233   7
  -1   6   8 1464.58 301.680   4
   1   6  -7 947.107 264.269   2
  -1  -6   7 1208.82 283.973   3
  -1   6   7 1453.48 310.283   4
   1   6  -7 1090.22 300.453   7
  -1  -6   7 803.911 294.081   1
  -1   6   7 1098.69 269.649   7
   1  -6  -7 997.774 291.705   2
   1  -6  -7 962.102 281.063   5
  -1  -6   6 20116.5 959.210   1
  -1   6   6 21178.0 909.308   7
   1  -6  -6 21421.7 834.521   5
   1  -6  -6 21829.5 900.662   2
  -1   6   6 21524.9 925.610   4
   1   6  -6 21345.0 893.327   4
  -1  -6   6 20243.1 925.410   3
   1   6  -6 20990.2 918.564   7
  -1  -6   5 46738.3 1304.96   3
   1   6  -5 46087.8 1315.18   7
  -1  -6   5 44506.2 1363.93   1
   1   6  -5 44238.5 1266.74   4
  -1   6   5 47046.3 1358.60   4
   1  -6  -5 46229.4 1160.60   5
   1  -6  -5 47126.2 1234.91   2
  -1   6   5 44557.6 1273.28   7
   1  -6  -4 820.368 243.853   5
   1   6  -4 1314.13 305.265   4
   1  -6  -4 1568.80 277.756   2
   1   6  -4 780.696 246.890   7
  -1  -6   4 975.520 268.799   1
  -1  -6   4 864.717 219.129   3
  -1   6   4 1243.70 276.264   7
  -1  -6   3 1727.02 319.530   1
   1  -6  -3 1821.94 263.535   5
   1  -6  -3 1992.02 275.638   2
   1   6  -3 1221.60 195.717   4
   1   6  -3 1924.82 318.135   7
  -1   6   3 1916.90 305.067   7
  -1  -6   3 1875.41 266.752   3
   1   6  -2 249.513 220.673   4
   1   6  -2 238.113 178.591   7
   1  -6  -2 895.451 229.789   5
  -1  -6   2 423.737 152.640   3
   1  -6  -2 356.431 145.473   3
  -1   6   2 549.362 184.768   2
   1   6  -2 761.578 181.320   3
   1  -6  -2 382.983 155.784   2
  -1   6   2 425.971 179.394   7
  -1  -6   2 616.839 222.088   5
  -1  -6   2 300.799 193.090   1
  -1   6   1 125972. 1497.80   2
   1  -6  -1 125921. 1447.48   2
   1  -6  -1 127496. 1933.38   3
  -1  -6   1 127042. 1941.39   5
  -1  -6   1 130752. 1508.89   3
   1   6  -1 129122. 1923.07   7
   1   6  -1 130119. 2062.61   4
  -1   6   1 125065. 2001.53   7
   1   6  -1 126174. 1572.06   3
   1  -6  -1 128032. 1840.42   5
   1   6   0 76248.8 1455.93   7
  -1   6   0 75660.4 1050.85   2
   1  -6   0 75966.8 1519.88   3
  -1  -6   0 76175.6 1493.41   5
   1   6   0 73387.6 1011.29   3
   1   6   0 77381.1 1602.14   4
  -1   6   0 72489.2 1563.08   7
  -1  -6  -1-93.0192 206.354   5
  -1   6  -1 45.0120 79.4062   2
   1  -6   1-178.166 150.132   3
   1   6   1 83.0042 225.096   4
   1   6   1-27.9941 154.014   7
  -1   6  -1-137.207 187.320   7
   1   6   1 69.1498 58.8533   3
   1   6   2 10493.4 627.918   4
  -1  -6  -2 9476.45 556.083   5
  -1   6  -2 9489.23 612.163   7
   1  -6   2 9591.39 578.814   3
   1   6   2 10032.9 559.566   7
  -1   6  -2 8575.73 277.525   2
  -1  -6  -3 2691.15 345.034   5
   1   6   3 2895.09 382.579   4
   1  -6   3 2669.61 336.748   3
  -1   6  -3 2949.50 392.388   7
   1   6   3 2982.57 342.188   7
  -1  -6  -3 2804.22 303.356   6
  -1   6  -4 9247.45 270.208   2
   1   6   4 10021.1 638.680   4
  -1   6  -4 10209.3 661.998   7
   1   6   4 9798.82 591.538   7
   1  -6   4 9738.50 532.135   1
  -1  -6  -4 10272.7 625.765   5
  -1  -6  -4 10233.7 550.652   6
   1  -6   4 10282.8 648.647   3
  -1  -6  -5 92.3681 147.528   6
   1   6   5 115.966 187.077   7
  -1  -6  -5-2.75274 237.261   5
  -1   6  -5 177.608 97.4787   2
   1  -6   5 204.740 162.881   1
  -1   6  -5-87.0774 214.981   7
   1  -6   5 141.655 221.920   3
   1   6   5 49.0170 212.465   4
   1  -6   6 1529.10 348.453   3
  -1  -6  -6 1171.78 125.593   3
  -1   6  -6 1312.82 303.733   7
  -1  -6  -6 1677.27 326.084   5
  -1   6  -6 1370.66 163.838   2
   1   6   6 994.207 279.709   4
   1  -6   6 1316.36 255.141   1
   1   6   6 1488.30 331.610   7
  -1  -6  -6 1395.62 255.111   6
  -1  -6  -7 49958.2 1272.86   6
  -1  -6  -7 51803.1 1491.83   5
  -1  -6  -7 52275.1 1314.38   9
   1   6   7 49588.0 1491.05   4
   1  -6   7 50303.4 1318.62   1
   1  -6   7 50070.1 1619.95   3
   1   6   7 52002.4 1484.51   7
  -1   6  -7 53149.9 1620.68   7
  -1  -6  -7 48719.1 875.703   3
  -1   6  -7 48766.6 922.996   2
  -1   6  -8 3571.46 502.405   7
  -1  -6  -8 3685.97 376.051   9
  -1  -6  -8 3841.88 457.737   5
   1   6   8 3231.46 450.480   4
  -1  -6  -8 3534.65 375.825   6
   1   6   8 3955.11 471.234   7
  -1   6  -8 3672.08 310.424   2
   1  -6   8 4404.43 529.239   3
   1  -6   8 3804.80 397.664   1
  -1  -6  -8 3516.05 282.322   3
  -1   6  -9 9206.18 502.681   2
  -1  -6  -9 9453.19 558.291   9
  -1   6  -9 9633.22 789.641   7
  -1  -6  -9 9632.02 612.878   6
   1  -6   9 9489.86 639.659   1
   1   6   9 9573.81 703.525   7
   1  -6   9 8845.51 748.967   3
   1   6   9 9289.77 693.648   4
  -1  -6  -9 9537.16 727.568   5
  -1  -6  -9 8837.53 494.298   3
  -1  -6 -10 423.659 205.539   6
  -1  -6 -10 255.409 160.735   9
   1   6  10 143.661 228.592   7
   1   6  10 74.1626 245.469   4
  -1   6 -10 176.871 297.671   7
  -1  -6 -10-56.5937 282.150   5
   1  -6  10 342.226 228.405   1
  -1   6 -10 468.674 217.057   2
   1  -6  10 629.304 340.091   3
  -1  -6 -11 245.655 332.363   5
  -1  -6 -11 613.411 234.565   6
   1   6  11 58.5302 269.571   7
   1   6  11-126.182 253.837   4
   1  -6  11 268.332 243.708   1
   1  -6  11 392.726 311.675   3
  -1  -6 -11 239.998 187.622   9
  -1  -6 -11-66.4208 261.535   2
  -1   6 -11 292.346 222.500   2
  -1  -6 -12 87272.5 2330.98   2
   1  -6  12 81765.6 2064.41   1
  -1  -6 -12 85243.2 2302.14   5
  -1  -6 -12 79614.8 1547.05   9
  -1  -6 -12 84749.9 1976.64   6
   1   6  12 85908.6 2300.45   7
   1  -6  12 77161.3 2410.16   3
   1   6  12 77212.7 2120.23   4
  -1   6 -12 86640.1 1815.47   2
   1  -6  13 19173.0 1041.29   1
   1  -6  13 19219.7 1225.30   3
  -1  -6 -13 19014.6 993.242   6
  -1  -6 -13 17064.6 714.173   9
   1   6  13 17388.7 1020.20   4
  -1  -6 -13 18772.2 1173.36   2
   1   6  13 18123.7 1142.07   7
  -1   6 -13 19283.7 929.085   2
  -1  -6 -13 18450.8 1183.45   5
  -1  -6 -14 415.796 336.946   6
   1  -6  14-87.1624 222.816   1
   1  -6  14 427.036 404.949   3
   1   6  14-95.5829 285.446   4
  -1  -6 -14 263.249 147.133   9
   1   6  14 906.344 427.009   7
  -1   6 -14-178.636 240.298   2
  -1  -6 -14-67.3862 307.943   2
  -1  -6 -14 572.578 423.211   5
  -1  -6 -15 1443.73 376.007   6
  -1  -6 -15 1331.20 455.453   5
  -1  -6 -15 983.388 332.418   2
   1  -6  15 1267.96 337.348   1
   1   6  15 1732.25 488.101   7
  -1   6 -15 964.959 315.691   2
   1   6  15 591.671 266.446   4
   1  -6  15 1089.89 467.781   3
  -1  -6 -15 1084.76 198.073   9
   1   6  16 12711.6 1083.73   7
   1  -6  16 11221.5 1056.59   3
  -1  -6 -16 13375.9 1113.96   5
  -1   6 -16 12630.6 895.665   2
  -1  -6 -16 12991.7 926.777   6
   1   6  16 11811.2 927.159   4
  -1  -6 -16 13080.8 1112.71   2
   1  -6  16 12160.8 932.126   1
  -1  -6 -17 5242.04 636.803   6
   1  -6  17 4292.18 583.281   1
  -1   6 -17 6945.94 934.909   6
   1  -6  17 4299.25 659.631   3
  -1  -6 -17 4896.67 692.629   2
   1   6  17 5430.70 713.034   1
  -1   6 -17 4394.96 569.056   2
   1   6  17 4428.66 639.876   4
  -1  -6 -17 4780.92 700.916   5
   1  -6  18 3899.09 603.059   1
   1  -6  18 3729.39 682.816   3
  -1  -6 -18 3567.60 535.225   6
   1   6  18 4008.20 674.971   1
  -1   6 -18 4627.92 768.764   6
  -1   6 -18 4206.26 585.930   2
  -1  -6 -18 3838.05 661.005   5
  -1  -6 -18 3657.47 682.089   2
   1   6  18 3319.98 569.956   4
  -1  -6 -19 218.454 346.030   2
   1  -6  19 130.427 313.271   1
   1   6  19 71.2949 308.211   4
  -1   6 -19 389.844 283.407   2
   1   6  19 72.5117 344.432   1
  -1  -6 -19-137.244 403.683   5
  -1  -6 -19 1038.71 347.153   6
   1  -6  19 228.998 330.522   3
  -1  -6 -20 8.69601 246.517   6
   1   6  20-36.1454 339.838   1
  -1   6 -20 79.8928 277.649   2
   1  -6  20 10.0865 291.116   1
  -1   6 -20 1031.50 486.584   6
  -1  -6 -20 140.487 354.560   2
   1  -6  20 534.882 498.037   3
   1   6  20 57.0695 271.073   4
  -1  -6 -20 955.624 486.777   5
   1  -6  21 714.109 439.571   3
  -1   6 -21 691.282 478.883   6
  -1  -6 -21 1021.32 340.025   6
   1  -6  21 422.573 359.023   1
  -1   6 -21 1546.46 467.499   2
   1   6  21 607.358 424.239   1
  -1  -6 -21 1099.70 497.408   2
  -1  -6 -21 694.880 468.909   5
  -1   6 -22 1191.41 604.161   6
  -1   6 -22 554.192 397.769   2
   1  -6  22 520.684 454.577   3
   1   6  22 162.742 318.998   1
  -1  -6 -22-199.195 351.191   2
  -1  -6 -22 278.939 345.119   6
   1  -6  22 80.5390 254.848   1
  -1  -6 -22-485.018 490.927   5
   1  -6  23 648.415 409.336   1
   1   6  23 754.332 493.477   1
  -1  -6 -23 897.363 384.245   6
  -1   6 -23 576.096 489.476   6
  -1  -6 -23 1977.39 699.397   5
  -1  -6 -23 161.026 375.521   2
   1  -6  23 250.031 375.269   3
   1   6  24 664.712 478.832   1
  -1  -6 -24 48.7956 367.300   2
  -1   6 -24 675.752 507.303   6
   1  -6  24 111.392 293.680   1
  -1  -6 -24 1505.27 666.740   5
   1   6  25 497.185 457.886   1
  -1  -6 -25 382.900 477.894   5
  -1   6 -25 1557.34 591.857   6
  -1  -6 -25 296.968 444.945   2
   1  -6  25 317.489 341.513   1
  -1  -6 -26 80.0552 384.050   2
   1  -6  26-450.357 385.343   1
  -1   6 -26 89.6843 382.955   6
  -1  -6 -26 511.030 528.188   5
   1   6  26 552.148 538.717   1
  -1   6 -27 305.300 443.663   6
   1   6  27 313.514 414.030   1
   1  -6  27 676.514 446.173   1
  -1  -6 -27 1074.26 617.083   5
   1   6  28 381.085 477.990   1
   1  -6  28 313.956 385.275   1
  -1   7  28 151.434 416.956   1
  -1  -7  28 256.753 478.765   1
   1  -7 -28 488.401 593.624   5
   1   7 -27 352.646 476.564   2
  -1   7  27-52.2488 418.677   1
   1  -7 -27 300.207 460.981   2
  -1  -7  27 524.712 412.320   1
   1  -7 -27-398.416 463.956   5
   1   7 -26 374.464 452.643   2
   1  -7 -26 575.834 475.639   2
  -1  -7  26 639.855 453.934   1
  -1   7  26 486.079 469.882   1
   1  -7 -26 813.501 488.866   5
   1  -7 -25 890.757 559.073   2
  -1  -7  25 982.281 485.882   1
   1  -7 -25 1095.40 494.328   5
   1   7 -25 1349.33 565.882   2
  -1   7  25 1285.96 573.970   1
   1   7 -24 127.419 496.209   2
   1  -7 -24 8.75870 417.702   2
  -1  -7  24 179.574 438.759   1
  -1   7  24-180.689 365.921   1
   1  -7 -24 607.104 450.056   5
   1  -7 -23 1024.23 514.254   5
  -1   7  23 597.612 538.192   1
  -1  -7  23 568.986 441.224   1
   1  -7 -23 319.000 473.516   2
   1   7 -23 778.007 523.700   2
  -1   7  22 1078.18 522.099   1
  -1  -7  22 1099.53 407.721   1
   1  -7 -22 1412.03 567.298   2
   1  -7 -22 839.862 474.595   5
   1   7 -22 991.844 503.022   2
  -1  -7  21 1278.38 462.681   1
   1   7 -21 2563.04 639.388   2
  -1   7  21 1876.49 556.029   1
   1  -7 -21 1486.46 538.629   2
   1  -7 -21 1060.69 402.414   5
   1  -7 -20 195.007 436.889   2
   1   7 -20 399.702 455.010   2
   1  -7 -20 318.902 401.733   5
  -1  -7  20 242.321 286.546   1
  -1   7  20 447.400 447.498   1
  -1   7  19 12456.5 1175.43   1
  -1  -7  19 12063.1 1114.13   1
   1   7 -19 13419.7 1148.22   2
   1  -7 -19 12367.2 1097.41   5
   1  -7 -19 15082.8 1288.40   2
  -1   7  19 12622.7 1157.57   7
   1  -7 -18 970.478 425.710   5
  -1   7  18 1401.35 508.610   1
   1  -7 -18 1103.57 262.096   6
  -1  -7  18 496.134 333.700   1
   1   7 -18 691.143 428.975   2
   1  -7 -18 761.417 562.015   2
  -1   7  18 1052.46 479.048   7
  -1   7  17 294.410 362.364   7
  -1  -7  17 61.5862 146.766   9
   1   7 -17 774.246 429.900   2
   1  -7 -17 625.391 367.879   5
  -1   7  17 911.334 372.475   4
  -1  -7  17 30.6190 291.580   1
  -1   7  17 170.822 299.566   1
   1  -7 -17 153.978 176.813   6
   1  -7 -16 1517.56 277.079   6
  -1  -7  16 1317.47 478.218   1
  -1  -7  16 969.261 259.056   9
  -1   7  16 1249.73 470.948   1
   1  -7 -16 1737.39 557.976   2
   1  -7 -16 1544.21 487.171   5
  -1   7  16 822.129 419.929   7
  -1   7  16 1181.46 361.340   4
   1   7 -16 1809.46 505.282   2
  -1   7  15 6026.03 791.728   1
  -1   7  15 5831.29 715.651   7
   1  -7 -15 7851.61 865.986   2
   1   7 -15 5825.97 727.866   2
  -1  -7  15 6011.75 727.651   1
   1  -7 -15 4951.07 635.741   5
  -1  -7  15 4523.08 467.658   9
  -1   7  15 4888.42 579.295   4
   1  -7 -15 5290.41 423.255   6
   1  -7 -14 1779.25 430.324   5
   1   7 -14 1681.34 466.496   2
  -1  -7  14 1577.14 432.293   1
  -1   7  14 1423.38 392.088   4
  -1   7  14 970.594 349.582   7
  -1  -7  14 890.170 253.994   9
   1  -7 -14 975.941 196.610   6
   1  -7 -14 1534.12 504.880   2
  -1   7  13 9854.09 755.624   4
   1  -7 -13 8822.31 453.982   6
  -1  -7  13 9672.74 847.629   1
   1   7 -13 9437.40 901.909   7
   1  -7 -13 10134.9 774.121   5
  -1  -7  13 8116.37 638.034   9
   1  -7 -13 9855.66 878.666   2
   1   7 -13 10520.4 880.202   2
  -1   7  13 9572.74 819.725   7
   1  -7 -12 6982.35 367.162   6
  -1  -7  12 6384.30 582.043   9
   1   7 -12 7009.51 709.677   2
   1  -7 -12 7180.04 660.166   5
   1  -7 -12 8436.96 786.403   2
  -1   7  12 7327.53 661.497   4
  -1  -7  12 7804.11 766.565   1
   1   7 -12 6784.56 751.376   7
  -1   7  12 7777.08 732.731   7
  -1  -7  12 6462.15 742.189   3
  -1  -7  11 3888.99 458.134   9
   1  -7 -11 3434.67 232.323   6
   1  -7 -11 4549.97 546.562   5
   1   7 -11 4825.64 626.306   2
  -1  -7  11 4684.05 580.516   1
   1   7 -11 3775.54 560.741   7
  -1  -7  11 3396.73 540.732   3
  -1   7  11 3763.81 525.624   7
   1  -7 -11 4565.88 575.291   2
  -1   7  11 3897.32 520.802   4
   1   7 -10 21389.6 1047.59   2
   1  -7 -10 17368.7 432.052   6
  -1   7  10 19582.4 1000.78   4
  -1  -7  10 18685.3 951.865   9
   1  -7 -10 22149.4 1142.38   2
  -1  -7  10 20979.3 1126.39   1
   1   7 -10 19660.5 1089.36   7
  -1   7  10 20967.8 1069.41   7
   1  -7 -10 20385.9 974.564   5
  -1  -7  10 18684.3 1102.58   3
   1   7  -9 4438.06 540.376   7
   1  -7  -9 5006.58 547.869   2
  -1  -7   9 4140.23 519.960   3
  -1  -7   9 4313.18 542.385   1
  -1   7   9 4080.28 482.363   7
   1   7  -9 4345.77 496.262   2
   1  -7  -9 3845.58 459.484   5
  -1   7   9 3916.37 506.671   4
   1   7  -8 24358.3 1037.74   2
  -1  -7   8 23155.2 1113.75   3
  -1  -7   8 23057.2 1121.58   1
   1   7  -8 23038.6 1101.57   7
   1  -7  -8 23153.4 966.877   5
  -1   7   8 22112.0 1031.79   4
  -1   7   8 23799.7 1086.52   7
   1  -7  -8 23139.8 1068.23   2
  -1  -7   7 2403.22 393.145   1
   1  -7  -7 1966.20 396.664   2
   1  -7  -7 2069.48 316.978   5
  -1   7   7 2240.00 373.103   7
   1   7  -7 1639.55 323.868   2
  -1   7   7 2103.39 369.619   4
  -1  -7   7 2098.49 343.967   3
   1   7  -7 1661.23 345.057   7
   1  -7  -6 1081.52 297.772   2
  -1   7   6 807.718 268.146   4
  -1  -7   6 844.925 278.878   1
   1   7  -6 1230.84 304.830   7
   1  -7  -6 1165.27 278.227   5
   1   7  -6 691.328 283.127   4
  -1   7   6 478.841 226.469   7
  -1  -7   6 492.046 223.045   3
   1   7  -5 2028.08 400.251   4
  -1  -7   5 1847.49 366.230   1
   1  -7  -5 2372.70 346.407   5
   1   7  -5 1857.10 346.944   7
  -1  -7   5 1983.76 341.728   3
   1  -7  -5 2291.77 359.097   2
  -1   7   5 2467.92 385.326   4
  -1   7   5 2151.94 357.736   7
   1  -7  -4 1648.83 324.520   2
   1   7  -4 1457.09 299.557   7
   1  -7  -4 1631.28 286.724   5
  -1  -7   4 1142.41 280.805   1
   1   7  -4 1939.77 375.072   4
  -1   7   4 1748.82 334.898   7
  -1  -7   4 1974.21 290.533   3
  -1   7   3 23475.7 949.125   7
   1  -7  -3 22888.2 873.652   5
   1   7  -3 24327.2 1026.68   4
   1  -7  -3 22774.7 855.127   3
  -1  -7   3 23214.1 1015.33   1
  -1  -7   3 23603.9 842.623   3
   1  -7  -3 24124.7 813.399   2
   1   7  -3 23974.6 976.437   7
   1  -7  -2 623.271 172.451   2
   1   7  -2-110.505 340.835   4
  -1  -7   2 419.674 137.856   3
   1  -7  -2 789.889 223.336   5
   1   7  -2 37.5875 203.443   7
  -1  -7   2 975.956 297.168   5
   1   7  -2 690.558 177.817   3
  -1   7   2 448.974 215.065   7
   1  -7  -2 240.278 170.583   3
  -1   7   1 2333.20 358.779   7
   1  -7  -1 2649.17 333.579   3
   1   7  -1 2568.18 367.333   4
  -1  -7   1 2544.46 362.430   5
  -1  -7   1 2413.11 249.279   3
   1   7  -1 2253.67 247.871   3
   1   7  -1 2308.77 357.788   7
   1  -7  -1 2533.44 337.847   5
  -1   7   1 2592.56 251.468   2
   1   7   0 328.014 273.078   4
   1  -7   0 545.904 271.015   5
  -1  -7   0 226.783 102.902   3
   1   7   0 308.922 103.629   3
  -1  -7   0 563.401 247.239   5
   1  -7   0 206.460 174.243   3
  -1   7   0 371.319 120.943   2
   1   7   0 272.773 165.323   7
  -1   7   0-111.332 214.996   7
   1  -7   1 11388.6 645.024   3
   1   7   1 9992.46 333.498   3
  -1  -7  -1 11361.7 636.601   5
  -1   7  -1 11761.5 713.114   7
  -1  -7  -1 10754.6 342.201   3
  -1   7  -1 11095.4 414.167   2
   1   7   1 12707.0 731.433   4
   1   7   1 10821.1 624.850   7
  -1  -7  -2 9857.73 612.307   5
   1  -7   2 10077.7 625.054   3
  -1   7  -2 10066.4 679.988   7
  -1   7  -2 9257.78 347.120   2
   1   7   2 9305.51 580.908   7
   1   7   2 10338.1 692.284   4
   1  -7   3 24163.5 972.929   3
   1   7   3 23880.4 937.657   7
  -1  -7  -3 23693.7 938.514   5
   1   7   3 22542.0 969.127   4
  -1   7  -3 23189.7 1003.63   7
  -1  -7  -4 90640.3 1878.53   5
   1   7   4 92319.3 1973.43   4
   1   7   4 92145.6 1835.70   7
   1  -7   4 90332.7 1948.37   3
  -1  -7  -4 91794.0 1642.87   6
  -1   7  -4 88398.7 940.648   2
  -1   7  -4 90834.6 2008.41   7
  -1  -7  -5 95999.4 1702.85   6
   1   7   5 97639.8 1950.17   7
   1  -7   5 100532. 2117.22   3
  -1  -7  -5 99623.5 2030.04   5
  -1   7  -5 96182.7 2127.85   7
   1   7   5 94788.6 2075.41   4
  -1   7  -5 91666.0 1031.63   2
   1  -7   5 98478.0 1832.74   1
  -1  -7  -6 6873.45 485.649   6
   1  -7   6 6483.25 496.413   1
  -1   7  -6 6479.28 317.917   2
  -1  -7  -6 6795.97 590.558   5
   1   7   6 7408.12 585.665   7
  -1   7  -6 6919.12 623.153   7
   1   7   6 6835.28 588.433   4
   1  -7   6 7969.73 661.487   3
   1   7   7 89.9937 203.223   4
  -1   7  -7 353.928 141.037   2
  -1   7  -7 110.261 250.471   7
  -1  -7  -7 218.011 184.727   6
  -1  -7  -7 266.806 81.6674   3
   1  -7   7 415.424 266.201   3
   1   7   7 520.487 237.761   7
  -1  -7  -7 471.311 264.094   5
   1  -7   7 81.7343 163.838   1
   1  -7   8 17862.6 884.529   1
  -1   7  -8 18352.0 1055.52   7
  -1  -7  -8 18441.2 814.909   6
   1   7   8 17867.7 975.124   4
  -1   7  -8 17211.6 618.873   2
   1  -7   8 18315.1 1053.46   3
  -1  -7  -8 17447.1 557.985   3
  -1  -7  -8 18725.4 985.354   5
   1   7   8 19570.4 977.551   7
  -1  -7  -9 11682.8 676.799   6
   1  -7   9 12734.0 907.875   3
  -1  -7  -9 12672.9 701.514   9
   1   7   9 11616.4 818.174   4
  -1  -7  -9 12077.2 530.066   3
   1  -7   9 11868.0 744.752   1
  -1  -7  -9 12490.8 830.872   5
  -1   7  -9 11730.2 894.618   7
   1   7   9 12321.6 835.557   7
  -1   7  -9 11779.1 567.721   2
  -1  -7 -10 10451.1 547.994   3
   1   7  10 10553.0 777.078   4
   1  -7  10 11523.7 754.802   1
  -1  -7 -10 11397.8 841.448   5
  -1   7 -10 11314.6 590.662   2
  -1   7 -10 10471.6 889.934   7
   1   7  10 11201.9 818.829   7
  -1  -7 -10 11433.9 671.259   9
   1  -7  10 10626.1 865.222   3
  -1  -7 -10 11002.6 678.037   6
   1   7  11 2253.12 384.632   7
  -1   7 -11 1989.59 433.012   7
  -1  -7 -11 2155.37 355.261   6
  -1  -7 -11 1856.25 421.639   5
   1  -7  11 2897.52 543.822   3
  -1  -7 -11 2170.94 315.026   9
   1  -7  11 2014.28 344.591   1
   1   7  11 2288.19 411.685   4
  -1   7 -11 2553.82 364.988   2
  -1   7 -12 2232.86 351.598   2
  -1   7 -12 1824.66 479.999   7
  -1  -7 -12 2701.54 526.661   5
  -1  -7 -12 1898.10 303.037   9
  -1  -7 -12 1967.22 336.235   6
   1  -7  12 2106.10 460.544   3
   1   7  12 1260.20 334.022   4
   1   7  12 2553.03 480.905   7
   1  -7  12 1822.89 371.955   1
  -1  -7 -13 1571.79 336.439   6
  -1  -7 -13 870.357 380.920   5
   1  -7  13 2020.59 518.826   3
  -1   7 -13 1542.27 336.560   2
  -1  -7 -13 1170.96 412.448   2
   1   7  13 837.741 316.069   4
   1   7  13 692.025 312.554   7
   1  -7  13 1347.76 309.204   1
  -1  -7 -13 1521.10 269.567   9
  -1   7 -13 1533.62 526.104   7
  -1  -7 -14 2252.84 395.870   6
   1  -7  14 2691.05 582.513   3
  -1  -7 -14 2129.07 300.190   9
  -1  -7 -14 2127.31 529.137   5
   1   7  14 1464.97 372.417   4
  -1  -7 -14 1333.36 417.690   2
   1  -7  14 2259.96 413.446   1
  -1   7 -14 1877.61 364.207   2
  -1   7 -14 2700.83 627.965   7
   1   7  14 2188.67 521.958   7
   1  -7  15 3316.96 516.442   1
   1   7  15 3450.44 617.628   7
   1  -7  15 3637.34 625.526   3
  -1  -7 -15 3374.36 352.198   9
  -1  -7 -15 3832.92 642.021   5
   1   7  15 3166.84 511.567   4
  -1   7 -15 3489.98 473.165   2
  -1  -7 -15 3276.12 586.094   2
  -1  -7 -15 3998.96 523.959   6
  -1  -7 -16 874.633 477.365   5
  -1  -7 -16 239.989 266.704   6
   1   7  16-49.1839 297.414   4
   1  -7  16-106.104 227.910   1
  -1   7 -16-233.449 303.840   2
   1   7  16 300.879 344.606   7
   1  -7  16 669.888 378.546   3
  -1  -7 -16 290.369 313.484   2
  -1  -7 -17 5791.79 787.584   5
   1  -7  17 4933.19 660.320   1
   1  -7  17 4624.26 752.016   3
  -1  -7 -17 5371.04 627.398   6
   1   7  17 5565.76 774.541   7
   1   7  17 4257.96 640.919   4
  -1  -7 -17 5515.36 768.957   2
  -1   7 -17 5673.61 631.443   2
   1  -7  18 1203.15 466.412   3
   1  -7  18 1155.75 407.821   1
   1   7  18 1048.62 402.321   1
  -1  -7 -18 532.389 388.680   2
  -1   7 -18 353.824 255.091   2
   1   7  18 567.027 338.546   4
  -1  -7 -18 500.673 395.061   5
  -1  -7 -18 1248.85 377.142   6
   1  -7  19 71.1411 364.637   3
  -1  -7 -19 414.364 291.776   6
   1  -7  19 412.655 345.177   1
  -1   7 -19-17.2527 471.605   6
   1   7  19 361.401 389.386   1
  -1  -7 -19-513.887 400.379   2
   1   7  19 127.079 287.979   4
  -1  -7 -19-248.253 368.127   5
  -1   7 -19 93.6979 266.777   2
  -1   7 -20 3947.20 590.868   2
   1  -7  20 3793.76 742.246   3
  -1  -7 -20 4418.10 744.022   2
  -1  -7 -20 4442.33 735.559   5
   1   7  20 3714.98 621.954   4
  -1   7 -20 6313.95 962.789   6
   1  -7  20 4671.49 712.017   1
   1   7  20 4154.96 740.115   1
  -1  -7 -20 5334.68 696.549   6
   1  -7  21 139.518 260.054   1
   1  -7  21 988.531 455.934   3
   1   7  21 209.549 332.532   1
  -1   7 -21 1047.79 535.219   6
  -1  -7 -21 315.818 509.289   5
  -1  -7 -21-395.578 307.014   6
  -1  -7 -21-280.159 406.934   2
  -1  -7 -22-61.1910 400.021   2
  -1  -7 -22 291.809 264.527   6
  -1  -7 -22 518.171 484.836   5
   1   7  22 160.788 287.388   1
  -1   7 -22 1345.80 643.228   6
   1  -7  22 896.240 448.475   1
   1  -7  22-92.9216 314.081   3
  -1  -7 -23 2462.05 694.906   5
  -1   7 -23 2067.69 617.472   6
   1  -7  23 809.850 434.939   3
  -1  -7 -23 347.065 406.491   2
   1  -7  23 759.901 382.354   1
   1   7  23 943.810 529.348   1
  -1   7 -24 2865.46 759.967   6
  -1  -7 -24 2505.26 668.219   2
   1   7  24 2366.66 610.391   1
   1  -7  24 1207.79 457.725   1
  -1  -7 -24 2392.50 736.199   5
   1   7  25 1754.07 659.061   1
  -1   7 -25 2462.13 801.002   6
   1  -7  25 1523.09 518.106   1
  -1  -7 -25 1929.95 650.266   5
   1  -7  26 503.727 285.969   1
  -1   7 -26 660.790 604.350   6
   1   7  26 1045.04 545.871   1
  -1  -7 -26 940.335 552.642   5
   1   7  27 361.363 426.092   1
   1  -7  27 308.956 365.492   1
  -1   7 -27-44.8206 412.310   6
  -1  -7 -27-668.445 548.976   5
  -1   7 -27 336.611 521.817   7
   1  -7  28 473.734 411.695   1
   1   7  28 259.963 465.235   1
  -1  -8  28 529.081 483.205   1
   1  -8 -28 381.180 457.886   5
  -1  -8  27 808.655 531.125   1
  -1   8  27 79.9750 379.849   1
   1   8 -27 1090.34 563.206   7
   1  -8 -27 1198.47 596.615   5
   1  -8 -27 662.251 541.529   2
  -1   8  26 963.205 604.373   1
   1  -8 -26 301.395 433.199   2
   1   8 -26 912.564 533.464   7
   1   8 -26 1224.86 532.042   2
  -1  -8  26 520.513 542.082   1
   1  -8 -26 1171.52 623.751   5
   1   8 -25 1318.18 527.329   2
   1  -8 -25 1585.97 633.578   5
  -1   8  25 1139.21 506.582   1
   1  -8 -25 98.1648 401.679   2
   1   8 -25 851.469 559.339   7
  -1  -8  25 381.920 373.002   1
   1   8 -24 6136.89 1032.12   7
  -1   8  24 7346.47 1066.21   1
  -1  -8  24 6795.34 1008.39   1
   1  -8 -24 9298.09 1165.13   2
   1  -8 -24 7376.63 1048.21   5
   1   8 -24 5996.94 939.840   2
   1   8 -23 2634.18 721.281   7
   1   8 -23 2927.68 687.145   2
   1  -8 -23 1532.03 597.721   2
  -1   8  23 2102.83 696.795   1
  -1  -8  23 1180.07 519.149   1
   1  -8 -23 1799.12 565.219   5
  -1   8  22 448.897 446.529   1
   1  -8 -22 882.678 462.388   5
  -1  -8  22-72.1858 341.006   1
   1   8 -22 1334.07 603.210   7
   1   8 -22 719.489 466.088   2
   1  -8 -22 468.747 440.972   2
   1   8 -21 148.144 412.666   7
  -1  -8  21 134.555 381.196   1
   1   8 -21 120.306 352.890   2
   1  -8 -21 1209.75 584.324   2
   1  -8 -21 459.266 401.772   5
  -1   8  21 8.52785 420.372   1
  -1   8  20-42.2640 405.970   7
   1  -8 -20 549.514 447.102   5
   1   8 -20-157.350 414.838   7
  -1   8  20 56.5727 305.243   1
   1  -8 -20 317.075 439.325   2
   1   8 -20 273.945 376.023   2
  -1  -8  20 483.732 399.380   1
   1   8 -19 989.343 478.002   7
   1   8 -19 718.074 467.438   2
  -1   8  19 247.391 385.935   1
  -1   8  19 302.166 400.467   7
  -1  -8  19 144.221 289.775   1
   1  -8 -19-275.310 335.058   5
   1  -8 -19 499.548 515.101   2
   1   8 -18 4101.04 670.531   2
  -1  -8  18 3645.11 650.176   1
   1  -8 -18 2700.52 573.583   5
  -1   8  18 3993.74 704.229   7
  -1   8  18 3258.65 529.421   4
   1  -8 -18 4871.44 756.187   2
  -1   8  18 3123.55 631.015   1
   1   8 -18 3577.52 703.421   7
   1   8 -17 2901.32 615.915   7
  -1   8  17 3184.04 519.505   4
   1   8 -17 3112.66 591.722   2
  -1  -8  17 2710.34 590.876   1
   1  -8 -17 3026.71 550.394   5
   1  -8 -17 3104.83 707.011   2
  -1  -8  17 2852.90 406.706   9
  -1   8  17 2916.86 627.472   1
  -1   8  17 2810.23 608.071   7
  -1   8  16 4692.52 656.032   7
   1  -8 -16 4477.73 663.930   5
   1  -8 -16 5334.89 760.498   2
   1   8 -16 5434.00 727.549   2
  -1   8  16 5041.99 753.919   1
   1  -8 -16 4755.31 389.218   6
  -1  -8  16 4119.40 482.589   9
   1   8 -16 5097.93 742.798   7
  -1  -8  16 5222.56 729.159   1
  -1   8  16 4819.15 617.831   4
   1   8 -15 5111.13 756.121   7
  -1   8  15 4781.10 604.686   4
   1   8 -15 4817.28 665.351   2
   1  -8 -15 5034.45 682.648   2
  -1  -8  15 3513.94 445.695   9
   1  -8 -15 3796.72 334.490   6
  -1   8  15 4429.94 650.349   7
  -1  -8  15 3433.24 580.070   1
   1  -8 -15 3241.81 552.758   5
   1  -8 -14 472.109 349.157   2
   1  -8 -14 148.814 114.341   6
   1   8 -14 275.155 392.030   2
   1   8 -14-303.566 311.509   7
   1  -8 -14 41.8290 282.295   5
  -1  -8  14 109.782 183.536   9
  -1   8  14 659.909 370.998   4
  -1   8  14-84.1544 334.300   7
  -1  -8  14-23.8155 317.906   1
  -1   8  13 1648.29 435.869   4
   1  -8 -13 1599.89 396.430   5
  -1  -8  13 1812.06 457.874   1
   1  -8 -13 1664.63 196.528   6
   1   8 -13 1464.65 466.285   7
   1   8 -13 2170.94 464.634   2
   1  -8 -13 2362.95 501.990   2
  -1   8  13 1864.88 466.739   7
  -1  -8  13 1863.47 479.906   3
  -1  -8  13 1810.59 350.258   9
  -1  -8  12 4626.48 644.859   3
   1  -8 -12 5422.75 585.812   5
   1  -8 -12 4934.45 270.949   6
  -1   8  12 5947.19 649.427   7
  -1  -8  12 5180.38 654.052   1
  -1  -8  12 4816.72 530.562   9
   1  -8 -12 6425.92 716.065   2
  -1   8  12 5214.81 616.912   4
   1   8 -12 5665.38 635.988   2
   1   8 -12 5681.97 687.258   7
   1  -8 -11 16143.5 953.425   5
  -1   8  11 15621.6 1024.76   7
  -1   8  11 14777.6 956.425   4
   1  -8 -11 17982.5 1074.52   2
   1   8 -11 15985.8 967.414   2
  -1  -8  11 14409.3 892.392   9
   1   8 -11 15384.2 1052.94   7
  -1  -8  11 14854.3 1054.49   3
  -1  -8  11 15808.1 1070.73   1
  -1  -8  10 360.296 265.822   1
  -1   8  10 592.315 328.091   4
   1  -8 -10 418.162 361.763   2
   1   8 -10 371.008 318.524   7
  -1   8  10 408.345 287.785   7
   1  -8 -10 279.457 286.389   5
   1   8 -10 366.768 281.721   2
  -1  -8  10 244.311 285.713   3
   1  -8  -9 13701.2 863.439   2
   1   8  -9 12685.7 824.825   2
  -1   8   9 12957.6 869.007   7
  -1  -8   9 13576.6 925.972   1
   1   8  -9 13423.2 902.825   7
   1  -8  -9 13204.7 782.206   5
  -1   8   9 11907.2 853.756   4
  -1  -8   9 12289.1 886.938   3
  -1  -8   8 96317.5 2370.95   1
  -1   8   8 101104. 2294.58   7
  -1  -8   8 94183.9 2308.77   3
   1   8  -8 102471. 2358.34   7
   1   8  -8 102011. 2162.40   2
   1  -8  -8 102020. 2106.42   5
  -1   8   8 98377.7 2301.91   4
   1  -8  -8 104389. 2242.85   2
  -1   8   7 2065.70 424.653   4
  -1  -8   7 2129.56 420.551   1
  -1  -8   7 2128.07 385.535   3
   1  -8  -7 2433.79 393.378   2
   1   8  -7 2499.28 425.116   7
  -1   8   7 2575.97 422.318   7
   1  -8  -7 2309.30 370.647   5
   1  -8  -6 52028.7 1457.09   2
   1  -8  -6 51543.8 1411.25   5
  -1  -8   6 49139.3 1608.06   1
   1   8  -6 52767.9 1605.69   7
  -1   8   6 50667.6 1638.98   4
  -1   8   6 51800.3 1563.37   7
  -1  -8   6 49191.5 1518.15   3
   1   8  -6 49431.8 1572.38   4
   1  -8  -5 8002.25 563.731   2
   1   8  -5 7784.69 623.230   7
   1  -8  -5 8017.15 577.825   5
  -1   8   5 7237.80 639.488   4
   1   8  -5 7766.94 658.957   4
  -1   8   5 7799.23 633.255   7
  -1  -8   5 7405.35 639.307   1
  -1  -8   5 7573.34 576.459   3
   1   8  -4 1996.55 427.798   4
  -1   8   4 1855.81 394.514   4
  -1  -8   4 1720.37 292.930   3
   1  -8  -4 2236.45 340.935   5
   1  -8  -4 1684.28 276.929   3
   1  -8  -4 1902.01 283.158   2
  -1   8   4 1706.03 331.492   7
  -1   8   4 1065.06 96.7463   6
   1   8  -4 1744.38 329.477   7
  -1  -8   4 1713.02 335.273   1
   1  -8  -3 10925.3 633.888   5
   1   8  -3 10015.8 680.614   7
   1  -8  -3 10279.0 564.411   2
  -1   8   3 10235.6 704.038   7
   1   8  -3 10983.4 762.408   4
  -1  -8   3 9979.82 665.716   5
   1  -8  -3 9770.13 591.924   3
  -1  -8   3 10852.6 600.901   3
  -1  -8   2 14283.2 761.313   5
   1  -8  -2 14190.0 719.452   3
   1   8  -2 13216.9 819.899   4
   1  -8  -2 14666.9 740.336   5
  -1  -8   2 14070.6 630.412   3
  -1   8   2 14234.7 822.214   7
   1   8  -2 13411.5 778.220   7
  -1  -8   1 31713.5 865.056   3
   1   8  -1 30095.5 850.607   3
   1  -8  -1 34756.8 1117.73   5
   1   8  -1 32315.3 1154.83   7
   1   8  -1 33188.2 1231.86   4
  -1   8   1 31677.1 1187.83   7
  -1  -8   1 34265.6 1165.47   5
   1  -8  -1 32328.4 1081.32   3
  -1  -8   0 25017.2 1017.21   5
  -1   8   0 25451.5 1070.91   7
   1   8   0 22299.4 642.491   3
  -1   8   0 24885.8 730.410   2
   1  -8   0 26071.4 993.585   5
   1   8   0 24013.7 992.321   7
   1  -8   0 24350.0 951.048   3
  -1  -8   0 24832.0 677.981   3
   1   8   0 25220.7 1084.42   4
  -1  -8  -1 4000.26 445.131   5
   1  -8   1 4332.40 445.126   3
  -1   8  -1 4341.98 301.312   2
   1   8   1 3558.33 233.020   3
  -1  -8  -1 4356.13 248.605   3
   1   8   1 3078.12 418.985   4
   1   8   1 3349.30 421.466   7
  -1   8  -1 3844.30 465.883   7
  -1  -8  -2 13474.6 352.099   3
   1  -8   2 14346.4 785.966   3
   1   8   2 15527.9 889.678   4
  -1   8  -2 14595.8 856.972   7
  -1  -8  -2 14830.5 775.600   5
   1   8   2 15578.9 803.311   7
  -1   8  -2 14112.9 485.763   2
  -1  -8  -3 3109.08 396.918   5
   1  -8   3 3312.15 395.720   3
   1   8   3 3610.96 508.024   4
   1   8   3 3208.75 397.625   7
  -1   8  -3 2652.36 209.147   2
  -1   8  -3 3135.88 463.004   7
  -1  -8  -4 497.892 257.124   5
   1  -8   4 2.86183 181.837   3
   1   8   4 27.8845 198.270   7
   1   8   4 615.901 301.561   4
  -1   8  -4 183.920 237.004   7
  -1   8  -5 43586.4 769.710   2
  -1   8  -5 43543.7 1535.16   7
   1   8   5 43787.6 1486.78   4
   1  -8   5 45428.4 1514.01   3
   1   8   5 43510.5 1386.27   7
  -1  -8  -5 44710.3 1199.56   6
  -1  -8  -5 43343.8 1433.50   5
  -1   8  -6 32659.7 721.957   2
  -1  -8  -6 33502.8 1054.21   6
   1   8   6 34444.8 1267.98   7
  -1  -8  -6 33899.1 1277.39   5
   1  -8   6 33083.0 1190.65   1
   1   8   6 33187.2 1319.31   4
  -1   8  -6 33689.3 1388.63   7
   1  -8   6 35377.8 1356.20   3
  -1  -8  -7 7840.94 546.149   6
   1   8   7 8294.24 697.956   4
  -1   8  -7 7242.61 382.050   2
  -1  -8  -7 7137.73 619.490   5
   1   8   7 7476.34 658.473   7
  -1  -8  -7 5906.24 245.816   3
  -1   8  -7 7916.39 740.583   7
   1  -8   7 7617.50 716.016   3
   1  -8   7 7821.59 604.331   1
  -1  -8  -8 1057.91 364.504   5
  -1   8  -8 1051.59 343.622   7
  -1  -8  -8 1510.06 279.894   6
   1  -8   8 1918.16 331.298   1
   1   8   8 1664.88 411.585   7
  -1   8  -8 1333.10 223.936   2
   1   8   8 1504.03 363.915   4
   1  -8   8 1765.69 393.011   3
  -1  -8  -8 1157.20 147.886   3
   1  -8   9 8865.14 821.631   3
  -1  -8  -9 7608.15 390.287   3
   1   8   9 8654.24 732.195   4
   1   8   9 8526.51 744.051   7
  -1  -8  -9 8760.60 591.944   6
  -1  -8  -9 7910.57 712.431   5
  -1   8  -9 8667.45 808.892   7
   1  -8   9 9176.43 682.985   1
  -1   8  -9 7912.87 464.727   2
   1  -8  10 7160.64 751.348   3
   1   8  10 7006.37 698.433   4
  -1  -8 -10 6827.84 706.894   5
  -1  -8 -10 6256.60 397.245   3
  -1   8 -10 7335.32 500.047   2
  -1  -8 -10 7518.39 608.306   9
  -1   8 -10 7113.17 765.392   7
   1   8  10 7188.29 681.140   7
   1  -8  10 6593.59 609.604   1
  -1  -8 -10 6909.25 540.852   6
  -1   8 -11 995.576 279.234   2
  -1  -8 -11 538.572 252.794   6
  -1  -8 -11 583.657 228.341   9
   1  -8  11 706.368 332.968   3
   1   8  11 1179.54 362.576   7
   1   8  11 802.946 372.326   4
   1  -8  11 596.072 270.245   1
  -1  -8 -11 982.721 348.982   5
  -1   8 -11 873.334 413.061   7
   1   8  12 3764.01 555.434   7
  -1   8 -12 3789.25 614.652   7
  -1  -8 -12 3613.11 421.353   9
  -1  -8 -12 4228.63 479.050   6
  -1  -8 -12 3927.79 613.252   5
   1   8  12 4237.78 555.376   4
   1  -8  12 4101.15 539.334   1
   1  -8  12 4525.27 643.884   3
  -1   8 -12 4616.14 460.656   2
   1   8  13-76.5430 285.587   4
  -1  -8 -13 28.0155 199.861   6
   1   8  13 12.0656 266.453   7
  -1  -8 -13-183.195 375.575   5
  -1   8 -13-528.793 383.866   7
  -1   8 -13 233.215 239.953   2
   1  -8  13-75.6868 320.950   1
  -1  -8 -13-37.9955 168.235   9
   1  -8  13 296.883 325.940   3
   1   8  14-11.9496 308.414   7
   1  -8  14 37.6653 232.144   1
   1   8  14-211.112 281.807   4
  -1   8 -14 80.4269 373.869   7
  -1  -8 -14 452.851 386.602   5
   1  -8  14 520.925 421.144   3
  -1   8 -14 374.802 265.057   2
  -1  -8 -14 191.917 208.193   6
  -1  -8 -14 275.433 179.641   9
   1   8  15 4671.64 688.802   7
   1  -8  15 4283.65 711.781   3
   1  -8  15 4516.49 611.327   1
  -1  -8 -15 4905.73 678.000   5
  -1   8 -15 4658.17 517.534   2
  -1  -8 -15 4587.07 536.787   6
  -1   8 -15 3739.86 690.110   7
  -1  -8 -15 4101.25 410.839   9
   1   8  15 3935.65 593.302   4
   1  -8  16 15433.1 1249.62   3
   1  -8  16 14647.5 1074.01   1
  -1  -8 -16 14566.4 943.120   6
  -1   8 -16 14336.1 910.439   2
  -1  -8 -16 14351.8 1162.93   5
  -1   8 -16 13055.4 1230.38   7
   1   8  16 12594.6 1036.54   4
   1   8  16 16474.5 1217.92   7
  -1  -8 -17 533.562 267.942   6
   1  -8  17-109.142 300.089   3
  -1   8 -17 170.658 268.975   2
   1  -8  17 362.577 317.815   1
  -1   8 -17 268.597 438.020   7
  -1  -8 -17 630.115 385.117   5
   1   8  17 163.897 288.344   4
  -1  -8 -17-24.3151 316.567   2
   1   8  17 637.121 425.870   7
  -1  -8 -18 2483.19 453.672   6
   1  -8  18 3132.62 573.177   1
   1   8  18 2646.50 557.037   4
  -1   8 -18 2460.76 457.907   2
   1  -8  18 4033.89 744.314   3
  -1  -8 -18 3471.69 653.060   2
   1   8  18 3376.51 675.245   7
  -1  -8 -18 3641.38 673.436   5
  -1   8 -18 3603.88 720.695   7
   1  -8  19 631.695 443.191   3
  -1  -8 -19 386.528 281.800   6
  -1   8 -19 5.43817 444.451   7
  -1   8 -19 386.238 468.276   6
   1   8  19 634.869 375.890   4
  -1  -8 -19-108.252 389.099   2
  -1  -8 -19 1071.04 490.003   5
   1   8  19 442.418 327.734   1
   1  -8  19 353.267 323.640   1
   1  -8  20 188.093 314.233   1
  -1  -8 -20-227.380 249.745   6
   1   8  20 116.384 352.642   1
  -1  -8 -20 644.093 433.046   5
  -1  -8 -20-226.064 344.552   2
  -1   8 -20 598.719 510.739   6
  -1   8 -20 287.538 472.552   7
   1   8  20 386.053 418.618   4
   1  -8  20 341.021 352.421   3
   1  -8  21 3479.86 744.161   3
  -1   8 -21 4625.62 894.846   6
  -1  -8 -21 4084.05 796.889   5
   1  -8  21 2630.78 563.698   1
  -1   8 -21 2278.33 638.716   7
   1   8  21 3360.10 675.102   1
  -1   8 -22 4315.57 895.344   6
   1   8  22 2622.34 618.489   1
   1  -8  22 2546.50 581.840   1
   1  -8  22 2836.55 690.106   3
  -1   8 -22 2739.40 758.839   7
  -1  -8 -22 3856.73 804.692   5
  -1   8 -23 930.120 533.385   7
   1  -8  23 185.334 360.601   3
  -1  -8 -23 1592.29 632.711   5
   1  -8  23-3.55962 284.149   1
  -1   8 -23 780.122 554.498   6
   1   8  23 219.613 356.894   1
  -1  -8 -24 2992.33 778.938   5
  -1   8 -24 2166.96 628.680   7
  -1   8 -24 2912.49 799.803   6
   1  -8  24 1443.04 488.180   1
   1  -8  24 2943.68 754.767   3
   1   8  24 2204.42 647.930   1
   1  -8  25-71.9629 311.498   1
  -1   8 -25 432.604 520.838   7
   1   8  25 736.491 456.175   1
  -1  -8 -25 729.849 521.907   5
   1   8  26 552.529 486.711   1
  -1   8 -26 1305.26 657.184   7
  -1  -8 -26 1168.45 603.440   5
  -1   8 -26 1320.01 708.744   6
   1  -8  26 282.486 418.822   1
   1  -8  27 973.892 476.763   1
   1   8  27 819.236 496.926   1
  -1  -8 -27 769.244 615.264   5
  -1   8 -27 1352.39 654.735   6
   1  -9 -28 2232.77 715.511   5
  -1  -9  28 887.427 516.814   1
  -1   9  27 2615.21 895.472   1
   1   9 -27 3689.79 905.302   7
  -1  -9  27 2646.10 799.729   1
   1  -9 -27 2661.50 759.937   5
   1  -9 -27 2704.95 806.706   2
   1   9 -26 852.606 564.416   7
  -1  -9  26 1326.61 580.743   1
   1  -9 -26 385.387 434.840   2
  -1   9  26 1228.44 577.775   1
   1  -9 -26 866.137 454.172   5
   1  -9 -25 1172.43 537.829   2
   1  -9 -25 1046.72 555.047   5
  -1  -9  25 538.114 427.446   1
  -1   9  25 839.934 482.479   1
   1   9 -25 1214.69 613.529   7
   1   9 -25 861.362 489.813   2
  -1   9  24 894.444 590.715   1
   1   9 -24 735.696 482.894   2
  -1  -9  24 315.130 401.722   1
   1  -9 -24-402.093 477.790   5
   1  -9 -24 165.055 468.279   2
   1   9 -24 1164.80 614.888   7
  -1  -9  23 15.3552 351.084   1
   1  -9 -23 176.509 476.037   2
   1  -9 -23 1017.86 541.245   5
   1   9 -23 867.228 529.734   7
  -1   9  23 1796.73 654.121   1
   1   9 -23 867.778 554.515   2
   1   9 -22 1663.77 575.873   2
   1  -9 -22-56.6377 367.145   2
   1   9 -22 1858.52 625.148   7
   1  -9 -22 1742.05 575.873   5
  -1   9  22 660.907 512.128   1
  -1  -9  22 876.603 408.093   1
   1  -9 -21 1665.94 602.201   2
   1   9 -21 1440.22 567.860   2
   1   9 -21-166.736 444.101   7
   1  -9 -21 271.142 406.485   5
  -1   9  21 401.358 428.692   1
  -1   9  21 752.834 518.295   7
  -1  -9  21 355.619 355.571   1
  -1   9  20 597.273 487.519   7
   1  -9 -20 445.528 395.708   5
   1  -9 -20 332.572 457.661   2
  -1  -9  20 461.783 407.426   1
   1   9 -20 493.727 415.379   7
  -1   9  20 371.482 437.233   1
   1   9 -20 896.696 490.795   2
   1   9 -19 10596.6 1179.62   7
  -1   9  19 11871.7 1201.17   1
   1   9 -19 12047.8 1115.60   2
   1  -9 -19 13564.0 1232.77   2
   1  -9 -19 11799.3 1080.80   5
  -1  -9  19 11290.1 1151.57   1
  -1   9  19 12100.9 1195.56   7
  -1   9  18 416.718 380.510   7
  -1   9  18 1115.35 459.893   1
   1  -9 -18 1090.90 428.455   5
  -1   9  18 1261.17 426.697   4
   1   9 -18 621.998 414.326   2
  -1  -9  18 1054.22 455.654   1
   1  -9 -18 344.940 372.450   2
   1   9 -18 1612.87 572.010   7
  -1  -9  17 12485.4 846.543   9
   1  -9 -17 16046.7 1293.79   2
  -1   9  17 13581.3 1224.19   1
   1   9 -17 13072.1 1195.22   7
  -1  -9  17 13225.6 1175.25   1
  -1   9  17 13245.4 988.873   4
   1  -9 -17 13822.4 1098.74   5
   1   9 -17 14078.8 1166.93   2
  -1   9  17 12815.5 1122.71   7
  -1  -9  16 6183.49 603.171   9
   1  -9 -16 8834.63 914.503   2
  -1  -9  16 8189.30 916.927   1
   1  -9 -16 7223.76 765.410   5
  -1   9  16 7961.18 880.106   7
   1   9 -16 7859.55 867.571   2
   1   9 -16 7755.89 942.154   7
  -1   9  16 7468.03 764.602   4
  -1   9  15 1753.52 440.130   7
   1   9 -15 2216.58 537.535   7
  -1   9  15 1725.32 455.362   4
   1   9 -15 2069.92 500.492   2
   1  -9 -15 1817.86 471.635   5
  -1  -9  15 1628.25 341.605   9
   1  -9 -15 1911.45 545.789   2
  -1  -9  15 1972.61 503.948   1
   1   9 -14 3899.57 575.560   2
  -1  -9  14 3328.01 503.470   9
   1  -9 -14 5212.78 723.696   2
   1   9 -14 4051.87 675.799   7
  -1   9  14 3587.45 641.023   4
   1  -9 -14 4345.11 616.639   5
   1  -9 -14 3260.98 246.716   6
  -1   9  14 4150.76 606.519   7
  -1  -9  14 3596.15 629.077   3
  -1  -9  14 3957.62 635.752   1
  -1   9  13 5327.28 681.513   7
   1  -9 -13 4668.08 251.229   6
  -1  -9  13 5707.80 751.249   1
  -1  -9  13 4421.11 641.525   3
   1  -9 -13 5625.65 636.611   5
   1   9 -13 6230.66 804.204   7
   1  -9 -13 6583.66 762.117   2
   1   9 -13 6548.15 733.237   2
  -1  -9  13 5131.00 579.068   9
  -1   9  13 5814.30 705.902   4
  -1  -9  12 6357.51 742.032   3
   1  -9 -12 8067.25 722.611   5
  -1   9  12 8077.97 802.274   7
  -1  -9  12 7999.39 809.423   1
   1   9 -12 7744.48 742.874   2
  -1   9  12 6231.73 707.547   4
  -1  -9  12 6539.21 653.345   9
   1   9 -12 8222.14 837.847   7
   1  -9 -12 7764.15 793.396   2
  -1   9  11 9.85562 271.792   7
  -1   9  11 357.539 307.562   4
   1   9 -11 113.738 284.257   2
  -1  -9  11 223.138 336.292   1
   1   9 -11 481.459 328.393   7
   1  -9 -11 167.044 379.609   2
   1  -9 -11 476.894 327.642   5
  -1  -9  11 32.3938 285.049   3
  -1  -9  10 570.663 349.771   3
  -1   9  10 863.390 330.827   7
   1  -9 -10 185.023 320.413   2
   1   9 -10-88.1231 281.205   2
  -1   9  10 536.445 378.370   4
   1   9 -10-34.2487 279.597   7
   1  -9 -10 151.587 243.052   5
  -1  -9  10 711.890 359.965   1
  -1   9   9 9857.97 847.521   4
  -1   9   9 9254.22 781.439   7
  -1  -9   9 8493.45 765.520   3
   1   9  -9 9546.05 716.318   2
  -1  -9   9 10144.6 849.969   1
   1  -9  -9 10516.7 780.767   5
   1   9  -9 10318.7 854.763   7
   1  -9  -9 9612.15 775.328   2
   1   9  -8 15074.9 978.382   7
   1  -9  -8 15910.6 927.390   2
   1   9  -8 14985.9 876.763   2
  -1  -9   8 15019.2 959.122   3
   1  -9  -8 14058.4 837.083   5
  -1   9   8 14323.7 924.600   7
  -1   9   8 15310.2 985.837   4
  -1  -9   8 15286.9 999.790   1
   1  -9  -7 22831.6 1025.98   5
  -1  -9   7 21324.1 1157.84   1
  -1   9   7 21081.7 1091.12   7
   1   9  -7 22983.4 1162.47   7
  -1   9   7 24386.7 1222.25   4
  -1  -9   7 23371.3 1129.48   3
   1  -9  -7 24324.5 1101.39   2
  -1   9   6-176.121 319.140   4
   1   9  -6 134.068 228.452   7
   1   9  -6-54.0834 261.331   4
   1  -9  -6 194.155 242.922   5
  -1   9   6 114.477 235.131   7
  -1  -9   6 198.089 263.889   1
  -1  -9   6 114.260 190.265   3
   1  -9  -6 308.738 258.244   2
  -1  -9   5 6226.06 540.402   3
   1  -9  -5 6830.52 565.066   5
   1  -9  -5 6274.33 507.989   3
  -1  -9   5 6523.90 647.010   1
  -1   9   5 7007.50 630.086   7
   1  -9  -5 6818.92 548.213   2
   1   9  -5 7226.41 657.516   7
   1   9  -5 7568.87 707.991   4
  -1   9   5 6573.48 664.366   4
  -1  -9   4 34355.6 1180.13   3
   1  -9  -4 34047.2 1169.06   5
   1  -9  -4 34023.8 1126.72   3
   1   9  -4 34342.2 1396.98   4
  -1   9   4 34869.2 1337.41   7
   1  -9  -4 35204.0 1124.74   2
   1   9  -4 35161.2 1360.24   7
  -1   9   4 31400.7 571.144   6
  -1   9   3 4611.16 519.144   7
   1  -9  -3 4900.43 450.334   3
  -1  -9   3 4880.14 511.074   5
   1   9  -3 4784.58 559.449   4
   1   9  -3 5144.15 539.561   7
  -1  -9   3 5632.99 462.390   3
   1  -9  -3 4892.78 505.354   5
  -1  -9   2 9671.19 547.309   3
   1  -9  -2 9597.33 625.180   3
  -1   9   2 9450.31 711.763   7
  -1  -9   2 10151.0 720.355   5
   1   9  -2 9578.92 706.394   7
   1  -9  -2 9807.41 644.091   5
   1   9  -2 9751.13 782.770   4
   1  -9  -1 47669.6 1386.16   5
   1  -9  -1 45326.3 1314.68   3
  -1  -9   1 45299.9 1429.11   5
   1   9  -1 44771.6 1454.91   7
   1   9  -1 47653.6 1621.12   4
  -1   9   1 45810.4 1511.87   7
  -1  -9   1 45296.9 1087.26   3
  -1  -9   0 11141.2 489.968   3
   1   9   0 9911.26 463.798   3
   1  -9   0 11070.4 667.820   3
  -1   9   0 10741.7 767.748   7
  -1  -9   0 11595.8 734.273   5
   1   9   0 9845.85 702.901   4
   1   9   0 10292.0 725.115   7
   1  -9   0 11493.7 707.862   5
  -1   9  -1 77645.8 2006.36   7
  -1   9  -1 74598.5 1297.99   2
   1  -9   1 77279.5 1780.06   3
  -1  -9  -1 77728.5 1146.02   3
   1   9   1 85189.9 2112.95   4
   1   9   1 69690.2 1086.00   3
  -1  -9  -1 80144.5 1886.57   5
   1  -9   1 78407.1 1813.99   5
   1   9   1 76607.8 1860.15   7
   1   9   2 15745.9 929.498   4
   1  -9   2 15071.4 819.837   3
  -1  -9  -2 14790.2 820.035   5
   1   9   2 15004.8 842.123   7
  -1   9  -2 13535.1 533.593   2
  -1   9  -2 14155.7 899.001   7
  -1  -9  -2 14790.3 427.410   3
  -1  -9  -3 2063.62 358.579   5
  -1   9  -3 1398.51 362.841   7
   1  -9   3 1311.58 316.191   3
   1   9   3 1978.20 360.260   7
  -1   9  -3 1307.19 176.011   2
   1   9   3 1735.44 395.078   4
  -1   9  -4 19387.4 1049.26   7
   1   9   4 19563.4 978.332   7
  -1  -9  -4 19515.4 966.908   5
   1  -9   4 19069.8 989.404   3
   1   9   4 20349.9 1071.92   4
  -1   9  -5 9167.59 763.356   7
  -1  -9  -5 9343.06 729.664   5
   1   9   5 10373.9 795.393   4
  -1   9  -5 9941.85 411.022   2
   1   9   5 10174.5 720.885   7
   1  -9   5 10376.7 748.134   3
  -1  -9  -6 908.068 343.727   5
   1  -9   6 1105.78 360.380   3
  -1   9  -6 733.054 162.189   2
  -1   9  -6 958.369 326.507   7
   1   9   6 1347.66 426.328   4
   1   9   6 543.132 289.061   7
   1  -9   6 676.390 253.783   1
   1  -9   7 12342.5 883.687   3
   1  -9   7 11763.9 770.552   1
  -1   9  -7 12046.4 906.816   7
  -1   9  -7 11133.8 478.739   2
   1   9   7 11268.6 801.917   7
  -1  -9  -7 12418.9 849.206   5
  -1  -9  -7 11960.0 664.149   6
   1   9   7 11423.6 857.018   4
  -1  -9  -8 2259.51 322.099   6
   1  -9   8 1701.45 397.570   3
   1  -9   8 2175.51 405.302   1
  -1  -9  -8 2266.16 450.884   5
  -1   9  -8 1690.55 233.507   2
  -1   9  -8 1548.75 435.280   7
   1   9   8 2277.16 444.558   7
  -1  -9  -8 1524.99 141.319   3
   1   9   8 2405.17 461.552   4
   1  -9   9 19353.1 1199.91   3
  -1  -9  -9 19478.8 877.058   6
  -1  -9  -9 16340.8 522.127   3
  -1   9  -9 20481.6 1244.57   7
   1   9   9 20289.5 1118.83   7
  -1   9  -9 18777.3 712.378   2
   1  -9   9 20267.6 1060.99   1
   1   9   9 19449.0 1129.21   4
  -1  -9  -9 18434.3 1074.70   5
  -1  -9 -10 8664.24 788.636   5
  -1  -9 -10 7738.72 413.622   3
   1   9  10 9508.28 838.847   7
  -1   9 -10 8413.21 523.274   2
   1  -9  10 9909.12 880.589   3
  -1   9 -10 8830.00 876.662   7
   1  -9  10 9928.64 764.446   1
  -1  -9 -10 9126.82 615.036   6
   1   9  10 9192.00 828.910   4
   1  -9  11 15709.7 1117.94   3
  -1  -9 -11 14939.2 1008.83   5
   1  -9  11 15541.1 988.524   1
   1   9  11 16470.8 1076.36   4
  -1  -9 -11 14800.5 804.212   6
  -1   9 -11 15247.2 1153.65   7
  -1  -9 -11 16240.5 908.603   9
  -1   9 -11 16340.1 749.054   2
   1   9  11 15506.7 1029.97   7
   1  -9  12 323.410 266.074   1
  -1   9 -12 639.695 267.007   2
  -1   9 -12 469.034 489.954   7
   1  -9  12 425.894 377.580   3
  -1  -9 -12 167.395 228.117   6
  -1  -9 -12 258.468 231.466   9
   1   9  12-260.708 321.419   7
  -1  -9 -12-289.203 365.734   5
   1   9  12 365.446 309.487   4
   1  -9  13 515.327 332.680   1
  -1  -9 -13 579.792 400.879   5
  -1  -9 -13 482.725 235.495   6
  -1  -9 -13 285.567 212.391   9
  -1   9 -13 995.345 293.489   2
   1   9  13 527.976 311.205   7
  -1   9 -13 511.734 450.010   7
   1   9  13 594.071 357.358   4
   1  -9  13 204.172 287.825   3
  -1  -9 -14 1601.85 307.669   9
  -1  -9 -14 1686.48 341.309   6
  -1  -9 -14 1085.54 426.151   5
  -1   9 -14 2002.01 369.101   2
   1   9  14 2327.82 479.206   4
   1  -9  14 2275.30 550.682   3
   1   9  14 1623.88 413.967   7
  -1   9 -14 2184.34 618.533   7
   1  -9  14 2044.86 446.424   1
   1   9  15 2072.24 468.814   7
  -1  -9 -15 2007.93 333.097   9
  -1   9 -15 2050.11 392.838   2
   1  -9  15 1637.41 400.409   1
  -1  -9 -15 2308.91 405.051   6
  -1  -9 -15 1487.03 467.357   5
   1  -9  15 2348.52 515.243   3
  -1   9 -15 2829.84 682.033   7
   1   9  15 1850.56 481.569   4
  -1  -9 -16 1518.76 339.746   6
   1  -9  16 2435.07 570.840   3
  -1   9 -16 2050.39 598.889   7
   1   9  16 1965.97 553.114   4
   1  -9  16 2105.23 423.656   1
  -1  -9 -16 1940.60 546.839   5
  -1  -9 -16 1673.37 293.437   9
  -1   9 -16 1801.40 396.368   2
   1   9  16 2356.82 557.489   7
  -1  -9 -17 302.597 373.534   5
  -1   9 -17 638.244 484.241   7
   1   9  17 1003.00 495.112   7
  -1   9 -17 796.129 329.751   2
   1  -9  17 205.920 242.419   1
   1  -9  17 140.941 376.599   3
   1   9  17 612.307 397.377   4
  -1  -9 -17 590.791 261.058   6
  -1   9 -18 970.705 504.916   7
   1   9  18 749.051 371.952   4
  -1  -9 -18 416.492 256.372   6
   1   9  18 56.7634 355.104   7
  -1  -9 -18 39.0891 435.682   5
   1  -9  18 445.504 286.639   1
   1  -9  18 116.398 316.734   3
   1   9  19 1555.56 455.732   1
   1  -9  19 1789.24 628.353   3
   1   9  19 1947.56 599.263   7
   1  -9  19 2129.77 510.065   1
   1   9  19 2345.49 574.924   4
  -1  -9 -19 1554.05 393.613   6
  -1   9 -19 2002.54 556.451   7
  -1  -9 -19 941.425 450.855   5
   1   9  20 344.484 398.705   1
  -1   9 -20 881.534 546.150   6
   1   9  20 666.045 436.716   4
  -1  -9 -20 295.245 425.160   5
   1  -9  20 480.028 369.154   3
   1  -9  20 374.630 327.069   1
  -1   9 -20 785.886 536.854   7
  -1   9 -21 3992.34 846.984   7
  -1  -9 -21 2390.54 664.535   5
   1  -9  21 2838.98 584.453   1
   1   9  21 3377.49 757.134   1
   1  -9  21 2770.17 730.034   3
  -1   9 -21 4337.40 925.037   6
  -1   9 -22 1489.27 712.006   6
  -1   9 -22 1699.77 662.052   7
  -1  -9 -22 470.890 482.454   5
   1   9  22 557.212 372.459   1
   1  -9  22 29.3283 274.075   1
   1  -9  22 568.753 471.970   3
   1  -9  23 7547.26 1103.20   3
   1  -9  23 4965.46 814.769   1
  -1   9 -23 7618.10 1166.84   7
   1   9  23 6806.31 1008.10   1
  -1   9 -23 9331.43 1270.09   6
  -1  -9 -23 8591.83 1156.20   5
  -1  -9 -24 536.228 529.336   5
   1  -9  24 123.713 298.080   1
   1  -9  24 65.8750 362.507   3
   1   9  24 475.668 446.071   1
  -1   9 -24 1494.79 711.287   7
   1  -9  25 1949.53 581.439   1
  -1   9 -25 1606.06 676.524   7
  -1  -9 -25 2919.27 837.677   5
   1   9  25 1561.12 648.855   1
  -1   9 -25 2912.94 810.731   6
   1   9  26 916.209 659.232   1
  -1  -9 -26 1156.58 662.553   5
  -1   9 -26 846.079 595.626   6
  -1   9 -26 881.870 680.660   7
   1  -9  26 20.5104 340.028   1
   1   9  27 943.655 473.747   1
   1  10 -27 1151.84 569.036   7
  -1 -10  27 706.937 493.845   1
   1 -10 -27 686.715 582.869   5
   1 -10 -26 1650.04 668.175   2
  -1 -10  26 746.930 497.943   1
   1  10 -26 773.514 640.230   7
  -1  10  26 1270.15 653.261   1
   1 -10 -26 2529.87 705.115   5
   1 -10 -25 279.134 383.997   5
   1  10 -25-264.058 456.250   7
  -1  10  25 962.325 547.673   1
  -1 -10  25 719.906 506.210   1
   1 -10 -25 904.320 578.180   2
  -1  10  24 2261.05 692.097   1
   1 -10 -24 867.207 538.582   5
   1 -10 -24 2301.75 701.259   2
  -1 -10  24 884.949 481.197   1
   1  10 -24 1349.00 667.246   7
  -1 -10  23-397.996 475.001   1
   1  10 -23 606.989 479.055   2
  -1  10  23-381.297 405.590   1
   1 -10 -23-25.4554 387.929   5
   1 -10 -23 220.365 431.441   2
   1  10 -23 283.708 475.387   7
   1 -10 -22-265.227 393.505   5
  -1  10  22 614.229 440.532   1
   1 -10 -22 279.555 444.249   2
   1  10 -22 1332.04 562.530   7
  -1 -10  22 315.301 411.332   1
   1  10 -22 1151.93 561.169   2
  -1  10  22 61.0567 401.200   7
  -1  10  21 1593.26 548.500   7
   1  10 -21 1327.51 533.872   2
   1  10 -21 2439.75 655.931   7
   1 -10 -21 2330.54 646.027   2
  -1  10  21 1691.72 578.553   1
   1 -10 -21 1460.88 515.376   5
  -1 -10  21 1609.20 513.859   1
   1 -10 -20 4072.86 789.048   2
  -1  10  20 3410.66 734.260   7
  -1 -10  20 3865.59 765.497   1
   1 -10 -20 3417.83 663.398   5
  -1  10  20 3055.68 742.261   1
   1  10 -20 3076.15 650.120   2
   1  10 -20 3289.16 717.317   7
   1  10 -19 97.7996 349.046   2
   1 -10 -19 197.647 433.651   2
   1 -10 -19 577.147 351.903   5
   1  10 -19 1314.70 511.761   7
  -1 -10  19 678.837 442.412   1
  -1  10  19 1605.03 592.976   7
  -1  10  19 1513.75 496.733   1
   1 -10 -18 3047.44 616.217   5
  -1 -10  18 3370.93 691.387   1
   1 -10 -18 3319.38 722.383   2
  -1  10  18 2766.85 545.610   4
   1  10 -18 3257.65 722.692   7
   1  10 -18 3394.22 654.891   2
  -1  10  18 2532.32 627.658   1
  -1  10  18 3117.61 666.646   7
   1  10 -17-746.478 431.391   7
   1  10 -17 701.239 417.707   2
   1 -10 -17 531.585 399.119   2
   1 -10 -17 534.706 348.458   5
  -1  10  17 49.5917 296.669   7
  -1 -10  17 311.012 245.537   9
  -1  10  17 877.262 379.770   4
  -1 -10  17-475.061 435.751   1
  -1  10  16-218.647 334.564   7
  -1  10  16 220.837 342.836   4
   1  10 -16 19.4953 329.002   2
   1 -10 -16-196.675 348.393   5
  -1 -10  16 277.574 335.550   1
   1  10 -16-190.518 399.104   7
   1 -10 -16 655.701 441.277   2
  -1 -10  16-43.7647 251.152   9
  -1 -10  15 4527.08 712.154   1
   1  10 -15 4899.72 667.764   2
  -1 -10  15 3946.16 651.583   3
   1  10 -15 5286.07 819.507   7
  -1 -10  15 4485.74 566.428   9
  -1  10  15 5211.90 688.886   4
   1 -10 -15 3962.97 634.961   5
   1 -10 -15 4338.54 665.822   2
  -1  10  15 4764.67 674.923   7
  -1  10  14 496.329 308.953   7
   1 -10 -14 678.687 373.524   5
   1  10 -14 515.012 407.530   7
  -1 -10  14 212.841 294.600   3
  -1 -10  14 198.992 372.697   1
  -1  10  14 941.478 378.840   4
   1 -10 -14 958.824 401.192   2
  -1 -10  14 185.100 205.589   9
   1  10 -14 353.226 346.477   2
  -1 -10  13 15427.1 1161.35   3
  -1 -10  13 15990.9 1170.41   1
   1  10 -13 16394.5 1074.62   2
   1  10 -13 14848.7 1187.88   7
   1 -10 -13 17248.8 1181.25   2
   1 -10 -13 16265.9 1064.40   5
  -1  10  13 14795.3 1092.82   4
  -1  10  13 14830.7 1114.16   7
  -1 -10  13 14203.6 968.411   9
  -1 -10  12 2329.73 519.396   1
  -1 -10  12 1484.56 398.295   3
  -1  10  12 1223.89 465.581   4
  -1  10  12 1441.81 471.636   7
   1  10 -12 1292.51 438.673   7
   1 -10 -12 1736.57 423.869   5
   1  10 -12 2177.33 457.961   2
   1 -10 -12 2113.24 508.290   2
   1  10 -11 743.343 387.295   7
   1  10 -11-220.532 297.080   2
  -1  10  11 273.024 329.075   4
  -1 -10  11 957.666 346.019   3
   1 -10 -11 572.204 344.396   2
   1 -10 -11 415.407 294.411   5
  -1  10  11 783.344 380.103   7
  -1 -10  11 407.153 305.805   1
   1 -10 -10 6379.87 650.344   5
   1  10 -10 6299.14 634.501   2
   1  10 -10 6786.25 760.474   7
  -1  10  10 6134.19 688.240   7
  -1 -10  10 5442.15 657.942   3
   1 -10 -10 7307.91 732.087   2
  -1  10  10 5758.43 685.183   4
  -1 -10  10 6020.60 702.626   1
  -1 -10   9 9698.68 836.154   3
   1  10  -9 9684.92 754.927   2
  -1 -10   9 10426.6 890.469   1
  -1  10   9 10765.4 929.277   4
   1 -10  -9 10542.9 818.200   2
   1  10  -9 10294.4 909.311   7
   1 -10  -9 9684.52 773.721   5
  -1  10   9 9127.25 794.173   7
  -1 -10   8 14323.3 961.039   3
  -1  10   8 13697.4 1004.26   4
   1 -10  -8 14362.6 882.417   5
   1  10  -8 13842.7 857.741   2
  -1  10   8 14464.4 954.898   7
   1 -10  -8 15518.7 929.974   2
   1  10  -8 14105.9 1007.66   7
  -1 -10   8 14264.7 1006.03   1
   1 -10  -7 4415.80 522.529   5
  -1 -10   7 3420.73 523.872   1
  -1 -10   7 3780.71 492.043   3
   1  10  -7 3137.57 478.169   7
  -1  10   7 4510.50 612.107   4
   1 -10  -7 4161.73 477.946   2
  -1  10   7 4376.83 559.497   7
   1 -10  -6 48305.3 1490.48   2
   1 -10  -6 48576.5 1511.74   5
  -1 -10   6 46321.9 1722.14   1
  -1  10   6 47215.0 1789.18   4
   1 -10  -6 42286.1 1318.45   3
   1  10  -6 48318.4 1698.19   7
   1  10  -6 48249.9 1725.68   4
  -1 -10   6 47165.2 1576.40   3
  -1  10   6 48692.5 1688.12   7
  -1 -10   5 4031.20 526.914   1
  -1 -10   5 4547.44 494.183   3
   1 -10  -5 4625.80 468.729   2
   1  10  -5 5115.65 641.980   4
   1  10  -5 4787.58 564.645   7
  -1  10   5 4273.81 568.486   4
   1 -10  -5 5097.73 528.464   5
   1 -10  -5 4443.48 443.415   3
  -1  10   5 3824.53 505.393   7
   1 -10  -4 19338.6 940.791   5
  -1 -10   4 18516.6 1012.28   5
  -1  10   4 19512.1 1082.68   7
   1  10  -4 19655.0 1128.56   4
   1  10  -4 18083.6 1047.00   7
  -1 -10   4 19288.4 911.141   3
   1 -10  -4 18025.8 851.696   3
  -1  10   4 17556.4 488.758   6
  -1 -10   3 12916.6 833.768   5
  -1 -10   3 12696.6 693.730   3
   1 -10  -3 13005.8 800.981   5
   1  10  -3 12594.6 927.515   4
   1  10  -3 11608.4 829.214   7
  -1  10   3 11795.9 852.498   7
   1 -10  -3 11073.2 674.599   3
  -1 -10   2 2443.78 402.565   5
   1 -10  -2 2168.93 370.076   5
   1  10  -2 1669.30 364.665   7
  -1 -10   2 2235.79 288.014   3
  -1  10   2 1694.07 372.792   7
   1 -10  -2 2498.08 346.875   3
   1  10  -2 2767.36 516.996   4
  -1 -10   1 12169.5 826.414   5
   1 -10  -1 11644.2 704.688   3
   1  10  -1 10521.4 777.188   7
  -1  10   1 11483.9 839.913   7
   1  10  -1 11297.5 897.193   4
   1 -10  -1 11887.3 769.215   5
  -1 -10   1 11753.6 576.335   3
   1 -10   0 5378.35 517.222   3
   1 -10   0 5837.56 565.263   5
   1  10   0 4895.95 565.510   4
  -1  10   0 4766.21 577.510   7
   1  10   0 4302.47 338.977   3
   1  10   0 5197.29 552.377   7
  -1 -10   0 5291.64 364.039   3
  -1 -10   0 5555.78 579.064   5
   1  10   1 2307.54 227.981   3
   1 -10   1 1972.40 374.625   5
   1  10   1 1556.73 276.227   4
   1 -10   1 2791.21 382.362   3
  -1 -10  -1 2618.09 239.065   3
  -1  10  -1 2842.63 463.593   7
  -1 -10  -1 2665.48 456.136   5
   1  10   1 2267.59 418.141   7
  -1  10  -2 4209.26 570.253   7
   1  10   2 3226.58 411.655   4
  -1 -10  -2 3946.76 519.256   5
   1  10   2 3331.14 470.222   7
  -1  10  -2 3636.75 320.988   2
   1 -10   2 3649.13 449.401   3
  -1 -10  -2 4010.88 252.417   3
   1  10   3 20018.3 1102.92   4
  -1 -10  -3 17354.8 426.915   3
  -1  10  -3 16313.5 618.595   2
   1 -10   3 19608.3 985.790   3
   1  10   3 18903.4 1009.13   7
  -1  10  -3 19188.1 1089.37   7
  -1 -10  -3 19250.7 992.224   5
   1  10   4 2651.36 425.673   7
   1  10   4 2460.07 473.437   4
  -1 -10  -4 2084.19 411.912   5
  -1  10  -4 2245.96 443.520   7
   1 -10   4 2320.22 402.040   3
  -1 -10  -5 6432.84 637.773   5
   1  10   5 5795.89 590.871   7
   1  10   5 6063.73 652.893   4
  -1  10  -5 5467.07 649.932   7
   1 -10   5 6778.44 629.998   3
  -1 -10  -6 10753.9 802.195   5
  -1  10  -6 9276.89 441.661   2
  -1  10  -6 9794.56 868.451   7
   1  10   6 10461.9 888.394   4
   1 -10   6 10007.8 794.684   3
   1  10   6 9367.67 771.724   7
  -1  10  -7 536.803 169.975   2
   1 -10   7 676.452 340.410   3
   1 -10   7 1094.76 324.585   1
  -1  10  -7 1097.29 415.022   7
   1  10   7 1112.15 394.804   4
   1  10   7 796.592 299.279   7
  -1 -10  -7 1014.29 376.681   5
  -1 -10  -8 1914.01 310.740   6
  -1  10  -8 1940.52 247.970   2
   1 -10   8 1731.60 341.968   1
   1  10   8 2488.63 503.706   4
   1  10   8 1985.51 417.389   7
  -1 -10  -8 1730.09 419.763   5
  -1  10  -8 1464.06 455.189   7
   1 -10   8 2403.78 464.016   3
   1  10   9 4828.53 665.498   4
  -1 -10  -9 4716.98 628.229   5
  -1 -10  -9 3170.65 211.879   3
   1 -10   9 4272.11 596.259   3
   1 -10   9 4452.04 529.033   1
  -1  10  -9 4585.54 387.260   2
  -1 -10  -9 4332.51 439.677   6
   1  10   9 4977.59 607.029   7
  -1  10  -9 4417.66 648.925   7
  -1 -10 -10 138.906 173.056   6
  -1  10 -10-28.3437 169.532   2
  -1 -10 -10-243.475 343.649   5
  -1  10 -10-21.1425 332.125   7
   1  10  10 308.052 373.532   4
   1 -10  10 196.944 334.630   3
   1 -10  10 37.7697 280.100   1
   1  10  10-287.057 315.917   7
  -1  10 -11 1248.79 485.946   7
  -1 -10 -11 740.777 264.964   6
   1  10  11 1192.70 443.365   7
   1  10  11 1236.60 458.893   4
  -1  10 -11 1129.04 270.404   2
   1 -10  11 1115.09 379.194   1
  -1 -10 -11 784.663 404.875   5
   1 -10  11 930.943 412.401   3
  -1  10 -12 2234.75 357.183   2
  -1 -10 -12 1682.40 324.811   6
   1 -10  12 2586.98 476.976   1
   1  10  12 1614.09 474.979   4
   1 -10  12 1807.11 472.919   3
   1  10  12 2556.66 511.809   7
  -1  10 -12 1813.45 516.936   7
  -1 -10 -12 2099.63 380.752   9
  -1 -10 -12 2686.34 543.189   5
  -1  10 -13 2350.06 595.739   7
   1 -10  13 4095.49 659.356   3
  -1 -10 -13 3391.07 455.203   9
   1 -10  13 3976.59 583.920   1
  -1 -10 -13 2954.33 409.110   6
   1  10  13 3431.02 607.744   4
  -1 -10 -13 2565.97 548.566   5
   1  10  13 3111.90 563.322   7
  -1  10 -13 4039.75 451.020   2
   1 -10  14 8332.99 912.621   3
  -1 -10 -14 7517.61 633.688   6
  -1  10 -14 8608.56 1009.59   7
  -1 -10 -14 7525.35 639.790   9
  -1 -10 -14 8330.35 906.995   5
   1  10  14 8800.10 912.085   7
   1  10  14 7111.75 823.488   4
   1 -10  14 6953.92 752.691   1
  -1  10 -14 7868.25 614.602   2
   1 -10  15 8683.38 977.572   3
  -1 -10 -15 8576.12 685.307   6
  -1 -10 -15 8670.94 671.733   9
  -1  10 -15 9170.91 687.017   2
   1 -10  15 9142.33 877.966   1
  -1  10 -15 8158.31 963.919   7
  -1 -10 -15 9195.90 950.533   5
   1  10  15 9073.70 922.720   7
   1  10  15 8398.78 922.303   4
   1 -10  16 13875.3 1222.69   3
  -1  10 -16 15284.5 1356.95   7
  -1 -10 -16 15536.1 1236.59   5
   1  10  16 12980.8 1109.88   4
  -1 -10 -16 13174.8 809.480   9
   1 -10  16 13921.2 1104.63   1
   1  10  16 15259.1 1233.10   7
  -1 -10 -16 13459.2 892.660   6
  -1 -10 -17 3743.52 703.732   5
   1 -10  17 3595.50 600.361   1
  -1  10 -17 4072.82 767.004   7
  -1 -10 -17 3627.57 505.002   6
   1 -10  17 4319.55 761.898   3
   1  10  17 4000.37 705.380   4
   1  10  17 4211.17 710.937   7
   1 -10  18 5867.79 882.525   3
   1 -10  18 5990.61 768.185   1
  -1  10 -18 5520.99 898.213   7
   1  10  18 5857.20 874.858   7
   1  10  18 4785.38 739.643   4
  -1 -10 -18 6605.29 857.410   5
   1 -10  19 151.851 266.163   1
  -1 -10 -19 554.542 429.067   5
   1  10  19 356.909 361.219   4
   1  10  19 1108.24 484.893   7
   1 -10  19 537.784 483.492   3
  -1  10 -19 767.887 513.618   7
  -1 -10 -20 2141.25 619.562   5
   1  10  20 1023.38 482.233   7
   1  10  20 1481.96 548.663   4
   1 -10  20 1311.65 525.535   3
   1  10  20 640.145 384.195   1
  -1  10 -20 821.681 499.288   7
   1 -10  20 1348.08 454.598   1
   1  10  21 572.689 371.204   1
  -1  10 -21 1384.96 695.743   6
   1 -10  21 282.216 338.730   1
  -1  10 -21-485.096 497.217   7
  -1 -10 -21-186.296 378.072   5
   1 -10  21 492.020 425.220   3
   1 -10  22 29.1150 328.853   3
  -1  10 -22 1821.69 720.530   6
   1 -10  22 207.994 309.852   1
   1  10  22 1006.02 545.120   1
  -1  10 -22-779.431 528.412   7
  -1 -10 -22 34.3795 414.442   5
  -1  10 -23 577.882 574.420   7
   1  10  23 930.236 543.197   1
  -1  10 -23 151.044 469.557   6
   1 -10  23-186.853 292.856   1
  -1 -10 -23 997.061 472.459   5
   1 -10  23 1285.91 578.853   3
   1 -10  24 1201.75 605.358   3
   1 -10  24 179.444 389.886   1
  -1  10 -24 959.791 602.579   6
   1  10  24 1830.45 631.264   1
  -1 -10 -24 2371.92 721.054   5
  -1  10 -24 2038.67 759.053   7
  -1  10 -25 1498.72 670.212   6
   1  10  25 3058.39 768.935   1
  -1  10 -25 2718.29 846.614   7
   1 -10  25 2748.50 711.181   1
  -1 -10 -25 2514.31 755.567   5
  -1  10 -26-226.556 445.640   7
   1 -10  26 197.393 387.909   1
   1  10  26-113.471 387.250   1
  -1 -10 -26 679.747 551.444   5
   1 -11 -27-127.460 460.942   5
  -1 -11  27 245.875 459.951   1
  -1  11  26 644.083 542.672   1
  -1 -11  26 617.197 515.912   1
   1 -11 -26 634.258 493.125   5
   1  11 -26 734.136 590.335   7
   1 -11 -26-118.281 428.009   2
   1 -11 -25 194.488 458.308   2
   1  11 -25 817.600 561.125   7
  -1  11  25 795.523 551.267   1
   1 -11 -25 192.605 425.952   5
  -1 -11  25 667.845 521.304   1
  -1  11  24 1466.78 677.847   1
   1 -11 -24 1011.11 569.124   5
   1 -11 -24 524.810 483.308   2
   1  11 -24 703.305 499.501   7
  -1 -11  24 94.7836 426.129   1
   1  11 -23 418.434 473.414   7
   1 -11 -23 453.626 382.357   5
  -1  11  23 1450.52 593.170   1
  -1 -11  23 754.932 451.179   1
   1 -11 -23 1086.69 529.543   2
  -1  11  23 250.726 449.779   7
   1  11 -22 1269.84 543.609   2
   1  11 -22 626.357 505.796   7
   1 -11 -22 1211.88 582.663   2
  -1  11  22 785.800 527.450   1
   1 -11 -22-284.587 498.141   5
  -1 -11  22 130.873 359.806   1
  -1  11  22-190.173 485.533   7
  -1  11  21-84.0433 395.544   1
  -1  11  21 277.588 430.820   7
   1  11 -21-16.2892 398.129   2
   1 -11 -21-558.161 408.451   5
  -1 -11  21 403.540 415.206   1
   1 -11 -21 230.114 368.308   2
   1  11 -21 508.611 456.131   7
  -1  11  20 2270.87 665.882   7
   1  11 -20 2422.84 683.369   7
   1  11 -20 1590.30 606.493   2
  -1 -11  20 1810.75 547.573   1
   1 -11 -20 1378.11 571.888   2
  -1  11  20 1200.88 542.388   1
   1 -11 -20 1975.71 585.062   5
   1 -11 -19 516.469 400.579   2
   1  11 -19 227.913 387.041   2
   1 -11 -19 331.074 444.403   5
  -1 -11  19 236.060 322.395   1
   1  11 -19-267.994 405.880   7
  -1  11  19-212.258 377.043   7
  -1  11  19-352.081 365.561   1
  -1  11  18 4498.14 683.664   4
   1  11 -18 3456.25 805.008   7
   1 -11 -18 5133.19 826.994   2
   1  11 -18 4479.00 723.448   2
  -1  11  18 4616.28 710.525   7
   1 -11 -18 4229.92 702.786   5
  -1 -11  18 4758.56 767.154   1
   1 -11 -17 6131.40 799.672   5
  -1 -11  17 7056.82 930.180   1
  -1  11  17 7943.40 969.959   7
  -1 -11  17 6196.35 683.713   9
   1  11 -17 6234.83 867.642   7
  -1  11  17 6894.62 833.301   4
   1  11 -17 8855.26 975.169   2
   1 -11 -17 8402.20 958.207   2
  -1 -11  16 10633.8 1070.40   1
  -1  11  16 10129.6 992.625   4
  -1 -11  16 9646.68 851.421   9
   1  11 -16 11395.2 1037.93   2
   1 -11 -16 12086.6 1115.61   2
   1  11 -16 11096.2 1119.25   7
   1 -11 -16 11825.6 1033.85   5
  -1  11  16 10975.1 1085.70   7
   1 -11 -15 12425.7 1031.23   5
  -1 -11  15 11473.3 897.953   9
  -1  11  15 12841.8 1129.30   7
   1  11 -15 11729.5 1151.75   7
  -1 -11  15 12578.6 1148.59   3
  -1  11  15 12251.1 1054.34   4
  -1 -11  15 12161.8 1120.68   1
   1  11 -15 12305.7 1008.43   2
   1 -11 -15 12537.3 1084.36   2
  -1  11  14 468.898 417.839   4
   1 -11 -14-258.968 305.624   2
  -1 -11  14-137.440 295.092   1
   1 -11 -14 359.109 319.298   5
   1  11 -14-27.8450 354.364   7
  -1 -11  14 526.310 334.434   9
   1  11 -14 120.655 327.966   2
  -1  11  14 236.525 338.272   7
  -1 -11  14-141.027 304.576   3
   1 -11 -13 6594.69 699.044   5
  -1 -11  13 7313.56 856.552   1
   1  11 -13 7349.08 905.006   7
   1  11 -13 7135.67 792.194   2
  -1  11  13 7090.19 837.169   7
  -1  11  13 5919.09 792.134   4
   1 -11 -13 6347.65 779.115   2
  -1 -11  13 6461.77 793.663   3
   1 -11 -12 564.338 288.374   5
   1 -11 -12 927.777 404.445   2
  -1 -11  12 1098.30 380.328   1
   1  11 -12 600.768 348.486   2
   1  11 -12 1112.43 459.584   7
  -1  11  12 371.535 360.476   4
  -1 -11  12 594.806 366.110   3
  -1  11  12 973.285 401.028   7
   1  11 -11 319.748 334.781   7
   1 -11 -11 697.433 331.872   5
   1  11 -11 409.565 303.346   2
   1 -11 -11 284.023 352.117   2
  -1 -11  11 320.471 287.843   3
  -1 -11  11-271.240 304.407   1
  -1  11  11 218.565 353.394   4
  -1  11  11-255.713 302.129   7
   1  11 -10 14425.1 1103.90   7
   1 -11 -10 15248.4 1014.50   2
   1 -11 -10 14747.4 993.073   5
   1  11 -10 15201.2 1009.12   2
  -1 -11  10 15239.4 1141.73   1
  -1 -11  10 14678.3 1051.57   3
  -1  11  10 14931.1 1078.49   7
  -1  11  10 14711.0 1108.72   4
  -1 -11   9 84.0308 234.373   3
   1 -11  -9 24.9212 304.756   5
   1  11  -9 137.756 333.060   7
  -1 -11   9 350.964 314.316   1
  -1  11   9-164.211 269.679   7
   1 -11  -9 74.1489 285.752   2
  -1  11   9 87.8316 308.849   4
   1  11  -9-270.718 310.025   2
  -1 -11   8 17144.4 1061.42   3
   1  11  -8 17755.3 1147.59   7
   1 -11  -8 16956.9 997.727   5
  -1  11   8 17161.4 1111.50   7
   1 -11  -8 17962.7 1011.88   2
  -1  11   8 16603.5 1113.37   4
  -1 -11   8 16950.1 1140.31   1
   1 -11  -7 16910.3 967.943   5
   1 -11  -7 16259.2 935.935   2
  -1  11   7 16950.9 1133.78   4
  -1 -11   7 16642.4 1087.01   1
   1  11  -7 16227.5 1076.85   7
  -1 -11   7 15679.2 977.271   3
  -1  11   7 16887.7 1087.31   7
   1 -11  -7 13971.5 801.233   3
   1 -11  -6 4250.18 515.339   5
  -1 -11   6 3952.15 557.930   1
   1  11  -6 3782.32 573.268   7
  -1  11   6 3567.70 580.058   4
   1  11  -6 4579.94 621.604   4
  -1  11   6 3440.66 514.469   7
   1 -11  -6 3482.78 406.011   3
  -1 -11   6 4164.59 524.967   3
  -1 -11   5 1143.10 291.215   3
  -1  11   5 757.903 109.645   6
  -1  11   5 463.907 313.839   4
   1 -11  -5 764.875 235.103   3
   1 -11  -5 1478.01 384.689   5
  -1  11   5 698.032 334.326   7
   1  11  -5 1250.15 372.350   7
   1  11  -5 889.989 450.206   4
  -1 -11   4 5076.78 507.220   3
   1 -11  -4 3885.11 429.071   3
  -1 -11   4 4233.39 565.483   5
   1  11  -4 4825.80 715.921   4
   1  11  -4 4950.51 619.696   7
  -1  11   4 4330.34 280.269   6
   1 -11  -4 4180.88 504.738   5
  -1  11   4 4410.92 581.196   7
  -1 -11   3 2410.72 466.506   5
   1 -11  -3 2137.39 331.621   3
   1  11  -3 1601.82 409.102   7
  -1 -11   3 2518.30 376.800   3
   1 -11  -3 2107.12 421.261   5
   1  11  -3 2258.08 562.362   4
  -1  11   3 1804.19 419.690   7
  -1 -11   2 3886.59 546.456   5
   1  11  -2 2699.25 478.889   7
  -1  11   2 3377.98 525.675   7
   1 -11  -2 3048.21 387.080   3
   1  11  -2 3880.62 609.641   4
   1 -11  -2 3443.55 485.482   5
  -1 -11   2 3328.85 372.062   3
   1 -11  -1 3646.23 517.214   5
  -1 -11   1 3146.43 479.236   5
   1  11  -1 3197.30 630.363   4
   1  11  -1 2662.20 459.819   7
  -1 -11   1 3538.05 356.657   3
   1 -11  -1 2996.07 398.848   3
  -1  11   1 3135.52 549.506   7
   1 -11   0 26925.6 1120.47   3
  -1 -11   0 25971.9 843.123   3
   1 -11   0 27437.7 1201.31   5
   1  11   0 28284.3 1436.41   4
  -1  11   0 25597.1 1288.66   7
   1  11   0 25714.5 1233.71   7
  -1 -11   0 28515.9 1259.50   5
  -1 -11  -1-526.376 337.354   5
  -1 -11  -1 87.1380 114.477   3
   1  11   1 510.981 298.310   7
   1 -11   1 390.957 324.498   5
   1  11   1 50.2966 353.659   4
  -1  11  -1 319.533 289.728   7
   1 -11   1 407.154 241.571   3
   1  11   1 29.1068 107.065   3
  -1 -11  -2 322.692 106.924   3
   1 -11   2 547.836 247.842   3
   1 -11   2 455.400 321.354   5
  -1  11  -2 69.1090 309.327   7
   1  11   2 397.094 275.888   7
  -1 -11  -2 182.822 298.834   5
  -1 -11  -3 2186.14 179.867   3
   1  11   3 2494.88 430.341   7
  -1 -11  -3 2874.06 500.471   5
   1 -11   3 2837.99 451.958   3
  -1  11  -3 2371.60 499.673   7
   1  11   3 1612.00 435.732   4
  -1  11  -4 584.355 376.084   7
   1 -11   4 957.493 324.098   3
  -1 -11  -4 911.695 336.567   5
  -1  11  -4 412.000 156.800   2
  -1 -11  -4 467.543 74.3221   3
   1  11   4 373.559 353.731   7
  -1 -11  -5 18819.2 1064.01   5
   1 -11   5 19628.3 1081.64   3
  -1  11  -5 16693.5 1148.53   7
   1  11   5 18132.5 1075.44   7
   1  11   5 17487.3 1116.64   4
   1 -11   6 624.444 286.336   3
   1  11   6-21.8155 313.326   4
   1  11   6 176.597 262.004   7
  -1  11  -6 333.876 315.017   7
  -1 -11  -6 556.557 349.368   5
  -1  11  -6 506.240 158.138   2
   1  11   7 1290.80 380.596   7
  -1 -11  -7 1381.62 420.609   5
   1 -11   7 1418.35 403.172   3
   1  11   7 916.681 356.766   4
  -1  11  -7 812.153 360.975   7
  -1  11  -7 1393.44 226.222   2
   1  11   8 1324.03 437.171   7
   1 -11   8 1118.63 401.165   3
  -1  11  -8 1256.65 230.796   2
  -1 -11  -8 1456.65 452.082   5
   1  11   8 1344.20 466.788   4
  -1  11  -8 1644.14 507.233   7
  -1  11  -9 3467.27 655.865   7
   1 -11   9 2955.32 515.869   3
  -1 -11  -9 3229.53 549.690   5
  -1  11  -9 2782.86 312.804   2
   1  11   9 3246.19 586.844   4
   1 -11   9 3237.62 502.865   1
   1  11   9 2532.04 473.648   7
  -1 -11 -10 117.053 62.6445   3
  -1 -11 -10 413.205 228.288   6
  -1 -11 -10 880.951 441.671   5
   1 -11  10 354.591 320.815   3
  -1  11 -10 1523.89 537.140   7
  -1  11 -10 60.4951 178.627   2
   1  11  10 1655.00 528.476   4
   1 -11  10 514.266 319.368   1
   1  11  10 205.478 300.758   7
  -1 -11 -11 1396.76 309.329   6
   1  11  11 1184.78 419.230   7
   1 -11  11 1400.48 398.476   1
  -1 -11 -11 1542.61 460.122   5
  -1  11 -11 895.994 464.218   7
   1 -11  11 1657.74 442.910   3
   1  11  11 1646.87 508.215   4
  -1  11 -11 785.709 239.566   2
  -1 -11 -12 6439.44 753.739   5
  -1  11 -12 6453.90 874.935   7
   1  11  12 6686.91 793.821   7
  -1  11 -12 6226.26 522.745   2
   1  11  12 6087.29 790.950   4
  -1 -11 -12 6833.45 682.737   9
   1 -11  12 7463.49 773.638   1
   1 -11  12 6476.17 770.334   3
  -1 -11 -12 5646.07 533.212   6
  -1  11 -13 1921.09 350.552   2
  -1 -11 -13 1617.00 341.470   6
   1 -11  13 1164.50 407.067   3
   1  11  13 2032.89 571.187   4
  -1  11 -13 496.846 407.339   7
   1 -11  13 1301.90 401.525   1
  -1 -11 -13 1789.75 384.220   9
  -1 -11 -13 1265.06 450.750   5
   1  11  13 1745.52 496.697   7
  -1  11 -14 1569.73 480.296   7
   1 -11  14 1724.80 498.271   3
  -1 -11 -14 2081.34 383.936   6
  -1 -11 -14 1776.99 369.445   9
   1  11  14 2022.54 601.435   4
   1 -11  14 2075.35 500.757   1
   1  11  14 2223.44 502.573   7
  -1 -11 -14 1651.19 481.585   5
  -1 -11 -15 1189.02 304.609   6
   1  11  15 910.651 390.259   7
  -1 -11 -15 982.989 318.800   9
  -1  11 -15 1203.82 549.473   7
   1  11  15 1387.86 557.578   4
   1 -11  15 877.004 353.339   1
   1 -11  15 1300.29 507.825   3
  -1 -11 -15 815.674 412.861   5
  -1 -11 -16 454.993 366.898   5
  -1 -11 -16 243.374 223.777   6
  -1  11 -16 177.511 461.023   7
   1 -11  16-230.181 324.448   3
   1 -11  16 77.1870 303.772   1
  -1 -11 -16 435.183 220.799   9
   1  11  16 1052.86 490.835   4
   1  11  16-45.5199 293.014   7
   1  11  17-125.857 333.630   7
   1 -11  17 845.751 410.038   3
   1  11  17 1020.07 503.981   4
   1 -11  17 1553.42 504.154   1
  -1 -11 -17 1406.16 524.835   5
  -1  11 -17 1039.66 538.315   7
  -1 -11 -18 3482.30 659.075   5
   1  11  18 2822.46 650.492   7
   1 -11  18 3886.39 766.671   3
   1  11  18 2735.86 616.476   4
  -1  11 -18 3023.84 742.279   7
   1 -11  18 3810.95 648.899   1
  -1 -11 -19 2172.08 647.894   5
  -1  11 -19 1336.66 618.067   7
   1  11  19 1602.44 605.475   4
   1  11  19 1926.91 596.504   7
   1 -11  19 1661.40 570.225   3
   1 -11  19 1208.11 458.766   1
   1 -11  20 1559.65 622.779   3
  -1  11 -20 1420.31 621.593   7
   1 -11  20 1170.14 435.536   1
   1  11  20 1413.71 493.412   4
   1  11  20 1601.64 619.168   7
  -1 -11 -20 774.684 508.496   5
   1  11  21 1442.15 614.882   7
   1 -11  21 202.159 338.052   3
  -1  11 -21 1098.52 615.016   7
  -1 -11 -21-139.149 392.199   5
   1  11  21 1083.00 531.917   1
   1 -11  21 322.835 278.658   1
  -1  11 -21 2112.73 739.954   6
   1  11  22 369.393 385.096   1
   1 -11  22-148.836 392.465   3
  -1  11 -22 1424.58 670.774   6
  -1 -11 -22-307.172 497.652   5
  -1  11 -22 603.259 546.805   7
   1 -11  22 13.8382 275.738   1
   1 -11  23-12.1667 341.331   3
  -1 -11 -23 1619.79 572.002   5
   1 -11  23 413.264 385.629   1
  -1  11 -23 1444.02 700.016   7
  -1  11 -23 944.565 581.088   6
   1  11  23 952.571 470.604   1
  -1  11 -24 437.178 573.117   7
   1 -11  24 300.805 308.815   1
   1 -11  24 148.841 390.527   3
  -1  11 -24 1040.82 716.420   6
  -1 -11 -24 591.136 463.268   5
   1  11  24 342.093 445.655   1
   1 -11  25-13.4173 401.390   1
   1 -11  25 1027.74 542.770   3
  -1 -11 -25-654.802 432.244   5
   1  11  25 287.767 422.994   1
  -1  11 -25 560.302 604.002   6
  -1  11 -25 1471.50 622.564   7
   1  11  26 33.4368 359.320   1
  -1 -12  26 819.939 491.946   1
   1 -12 -26-365.458 444.328   5
  -1 -12  25-71.8905 426.059   1
   1 -12 -25-555.143 520.307   5
   1 -12 -25-346.379 442.337   2
  -1  12  25 615.815 638.883   1
   1  12 -25 84.8338 446.846   7
  -1  12  24 4862.17 967.886   7
   1 -12 -24 2912.03 736.089   5
  -1 -12  24 3592.20 837.923   1
   1 -12 -24 2723.98 764.067   2
  -1  12  24 3457.20 871.448   1
   1  12 -24 1931.03 667.725   7
   1  12 -23 1574.98 722.123   7
   1 -12 -23 2029.60 639.310   5
   1 -12 -23 1992.98 655.584   2
  -1 -12  23 1272.71 594.107   1
  -1  12  23 1193.77 533.344   1
  -1  12  23 1370.35 571.054   7
  -1 -12  22 1731.95 562.655   1
   1 -12 -22 1029.95 488.847   5
   1 -12 -22 1654.33 622.186   2
  -1  12  22 1850.50 688.007   7
  -1  12  22 1928.39 639.203   1
   1  12 -22 2156.76 755.601   7
  -1  12  21 1119.06 602.076   7
  -1 -12  21 925.249 462.453   1
   1 -12 -21 885.009 516.261   5
   1 -12 -21 861.173 530.066   2
  -1  12  21 1194.11 492.768   1
   1  12 -21 1282.49 560.210   7
  -1  12  20 536.518 492.855   1
   1  12 -20 264.684 413.023   2
   1  12 -20 193.739 374.101   7
  -1 -12  20 490.117 436.896   1
   1 -12 -20 450.723 420.219   5
  -1  12  20 209.866 428.423   7
   1 -12 -20 74.8602 380.600   2
  -1 -12  19 1694.30 513.091   1
   1  12 -19 1655.88 599.126   7
   1 -12 -19 1016.37 395.982   5
   1  12 -19 850.110 396.797   2
  -1  12  19 1499.99 530.737   7
   1 -12 -19 1194.41 549.919   2
  -1  12  18 2580.91 620.278   7
   1  12 -18 1574.17 578.980   7
   1 -12 -18 2328.64 645.912   2
  -1  12  18 1883.41 527.492   4
   1 -12 -18 2402.89 584.767   5
  -1 -12  18 2167.05 583.093   1
   1  12 -18 2173.78 579.627   2
   1  12 -17 16303.8 1421.75   7
   1 -12 -17 14008.6 1164.65   5
  -1 -12  17 14481.5 1056.63   9
   1  12 -17 16372.7 1282.93   2
  -1 -12  17 17168.7 1390.13   1
  -1  12  17 14825.4 1228.20   4
  -1  12  17 18595.2 1427.82   7
   1 -12 -17 18132.2 1404.02   2
  -1  12  16 2747.10 626.471   7
   1  12 -16 3037.89 598.835   2
  -1 -12  16 2191.46 553.305   1
  -1 -12  16 2457.27 468.701   9
  -1 -12  16 3037.97 642.940   3
  -1  12  16 2956.83 592.319   4
   1  12 -16 2232.24 604.876   7
   1 -12 -16 3488.38 655.789   2
   1 -12 -16 2353.97 547.172   5
  -1 -12  15 3468.40 655.358   3
  -1 -12  15 4159.31 736.878   1
   1 -12 -15 3554.68 632.430   5
  -1  12  15 4461.85 721.695   7
  -1 -12  15 4006.16 605.490   9
   1  12 -15 4113.22 761.989   7
   1 -12 -15 4078.40 667.213   2
  -1  12  15 4422.75 711.600   4
   1  12 -15 3277.68 617.859   2
  -1 -12  14 28757.2 1695.16   1
  -1 -12  14 25617.6 1408.32   9
  -1  12  14 30950.3 1680.91   7
  -1  12  14 25286.3 1568.80   4
   1 -12 -14 27115.3 1478.71   5
  -1 -12  14 28271.5 1657.76   3
   1  12 -14 27750.5 1717.71   7
   1  12 -14 28818.7 1491.06   2
   1 -12 -14 30581.1 1642.69   2
   1 -12 -13 550.873 399.591   5
  -1  12  13 205.417 298.285   7
   1  12 -13 954.898 394.170   2
  -1 -12  13-79.8494 274.336   1
  -1 -12  13-229.224 310.948   3
   1 -12 -13-182.205 327.552   2
  -1  12  13 651.913 373.235   4
   1  12 -13 127.406 343.160   7
   1 -12 -12 4660.78 628.904   2
   1  12 -12 6151.51 719.352   2
  -1  12  12 5244.19 729.996   7
  -1 -12  12 5178.03 763.471   1
  -1  12  12 5166.78 789.491   4
  -1 -12  12 5267.73 739.640   3
   1  12 -12 4729.18 715.164   7
   1 -12 -12 5696.06 682.624   5
   1 -12 -11 3813.05 575.107   5
   1  12 -11 4398.87 575.324   2
  -1  12  11 3993.46 706.517   4
   1  12 -11 3922.01 667.128   7
  -1 -12  11 3567.12 635.527   3
  -1 -12  11 4637.11 710.989   1
   1 -12 -11 3872.88 568.155   2
  -1  12  11 4178.45 633.014   7
  -1 -12  10 12877.1 1014.03   3
  -1  12  10 13450.2 1118.91   4
   1 -12 -10 15350.6 1023.21   5
   1  12 -10 13672.7 959.149   2
  -1 -12  10 13990.0 1115.25   1
   1 -12 -10 14278.0 1018.70   2
   1  12 -10 13006.5 1095.96   7
  -1  12  10 13153.4 1070.67   7
  -1 -12   9 317.908 332.851   3
   1 -12  -9 189.354 188.964   3
   1  12  -9 52.4000 335.946   7
  -1  12   9 611.986 387.933   4
  -1 -12   9 844.721 354.737   1
   1  12  -9-81.0075 344.079   2
   1 -12  -9 565.796 415.780   5
   1 -12  -9 76.2338 260.393   2
  -1  12   9 1258.78 443.686   7
   1 -12  -8 891.844 336.562   5
  -1  12   8 660.726 337.033   7
  -1  12   8 908.331 393.072   4
  -1 -12   8 872.072 363.649   1
   1 -12  -8 977.021 279.342   3
   1  12  -8 1074.60 463.439   7
  -1 -12   8 496.637 326.353   3
  -1 -12   7 4087.37 528.246   3
   1  12  -7 3000.75 566.628   7
  -1  12   7 4151.66 635.632   4
  -1  12   7 4200.52 621.919   7
   1 -12  -7 3642.70 529.118   5
  -1 -12   7 3746.44 599.427   1
   1 -12  -7 3503.69 422.080   3
   1  12  -6 4317.29 642.151   7
  -1  12   6 4503.33 636.591   7
   1 -12  -6 4308.98 477.797   3
   1 -12  -6 4815.30 564.621   5
   1  12  -6 4644.72 670.500   4
  -1  12   6 3499.62 583.233   4
  -1 -12   6 5093.35 578.623   3
  -1 -12   5 3366.54 552.690   5
   1 -12  -5 3474.93 508.704   5
   1  12  -5 2626.00 553.465   4
   1 -12  -5 2570.67 381.918   3
   1  12  -5 3410.48 574.574   7
  -1  12   5 2568.89 521.049   7
  -1 -12   5 2634.08 418.972   3
  -1  12   5 2043.47 185.580   6
  -1 -12   4 5904.30 555.767   3
  -1  12   4 4572.96 314.045   6
   1  12  -4 5515.10 746.916   4
   1  12  -4 4708.04 669.248   7
  -1  12   4 5725.11 702.202   7
   1 -12  -4 5089.26 494.727   3
  -1 -12   4 5288.89 638.911   5
   1 -12  -4 6023.14 647.378   5
  -1 -12   3 1159.64 272.735   3
  -1 -12   3 1107.86 414.084   5
   1 -12  -3 1096.02 340.395   5
   1  12  -3 914.736 374.148   7
   1 -12  -3 1136.48 291.968   3
   1  12  -3 1692.04 553.881   4
  -1  12   3 1286.69 448.885   7
  -1 -12   2 4020.64 557.454   5
   1 -12  -2 3967.87 548.979   5
   1  12  -2 2997.34 558.496   7
  -1  12   2 3550.97 570.960   7
  -1 -12   2 3679.53 393.829   3
   1 -12  -2 2969.71 404.700   3
   1  12  -2 3318.06 653.571   4
   1 -12  -1 77.6206 186.672   3
   1 -12  -1-11.7937 283.587   5
  -1  12   1-229.795 347.095   7
  -1 -12   1 214.458 178.904   3
   1  12  -1 95.0019 406.263   4
   1  12  -1 366.272 288.093   7
  -1 -12   1 148.423 288.126   5
  -1 -12   0 2113.97 288.742   3
  -1 -12   0 2696.18 502.139   5
   1 -12   0 2012.38 370.040   3
   1  12   0 1976.18 455.853   7
   1 -12   0 2519.51 465.111   5
   1  12   0 2053.19 547.983   4
  -1  12   0 1467.57 415.624   7
   1  12   1 1459.22 216.489   3
  -1 -12  -1 1795.84 465.236   5
   1  12   1 1719.53 407.845   7
   1 -12   1 1846.52 343.212   3
  -1 -12  -1 2148.73 254.707   3
   1 -12   1 2075.95 414.105   5
   1  12   1 1655.96 519.676   4
  -1  12  -1 1260.68 361.405   7
  -1 -12  -2 28394.1 770.116   3
   1  12   2 29502.3 1564.02   4
   1 -12   2 28223.1 1230.34   3
   1 -12   2 29375.5 1316.71   5
  -1 -12  -2 29694.0 1356.13   5
   1  12   2 30137.4 1394.78   7
  -1  12  -2 27819.0 1450.93   7
   1 -12   3 4635.77 547.494   3
  -1 -12  -3 4008.83 261.036   3
   1  12   3 3353.48 474.763   4
  -1 -12  -3 3955.52 563.470   5
   1  12   3 4088.06 572.160   7
  -1  12  -3 3701.92 585.255   7
  -1 -12  -4 24947.7 1254.68   5
  -1 -12  -4 20647.9 476.755   3
  -1  12  -4 24091.3 1401.52   7
   1 -12   4 25826.7 1233.62   3
   1  12   4 24380.6 1282.24   7
   1  12   5 101.737 543.996   4
  -1 -12  -5 1354.59 452.103   5
  -1  12  -5 1113.48 419.093   7
   1 -12   5 1231.82 347.270   3
   1  12   5 985.866 368.237   7
  -1  12  -6 523.546 368.232   7
  -1 -12  -6 1459.72 448.251   5
   1 -12   6 753.022 318.945   3
  -1  12  -6 621.016 162.267   2
   1  12   6 1144.24 350.568   7
   1 -12   7 24121.1 1328.62   3
  -1 -12  -7 25179.3 1344.59   5
   1  12   7 23735.7 1395.57   4
  -1  12  -7 24120.6 786.872   2
   1  12   7 23986.3 1317.61   7
  -1  12  -7 25097.3 1449.20   7
  -1  12  -8 25.7894 348.204   7
  -1  12  -8 425.621 172.998   2
   1 -12   8 121.078 283.828   3
  -1 -12  -8 735.011 384.834   5
   1  12   8-508.352 385.625   4
   1  12   8 88.7635 302.056   7
   1  12   9 596.508 433.325   4
  -1 -12  -9 702.466 335.567   5
   1 -12   9 1454.10 461.650   3
   1  12   9 1447.74 455.994   7
  -1  12  -9 866.140 402.680   7
  -1  12  -9 1105.87 223.461   2
  -1  12 -10 845.047 227.567   2
   1 -12  10 1176.51 435.416   3
  -1 -12 -10 1010.37 404.405   5
   1 -12  10 757.809 335.351   1
   1  12  10 598.329 332.416   4
  -1  12 -10 514.998 438.174   7
   1  12  10 799.995 294.476   7
   1  12  11 1254.18 463.717   4
  -1 -12 -11 1307.43 485.547   5
   1 -12  11 2418.72 533.771   3
   1 -12  11 1582.97 412.626   1
   1  12  11 2145.93 515.164   7
  -1  12 -11 1392.47 504.968   7
  -1  12 -11 1209.03 271.589   2
   1 -12  12 2381.53 483.767   1
   1  12  12 2414.94 554.493   7
  -1  12 -12 1933.75 590.204   7
  -1 -12 -12 1553.99 438.356   5
   1 -12  12 2340.63 508.347   3
  -1 -12 -12 2176.65 352.493   6
   1  12  12 1536.23 466.604   4
   1 -12  13 6670.14 821.365   3
  -1 -12 -13 6497.56 682.632   9
  -1 -12 -13 4990.55 507.138   6
  -1 -12 -13 6211.55 777.615   5
   1 -12  13 5683.58 724.731   1
   1  12  13 6174.16 813.794   7
  -1  12 -13 6271.27 920.532   7
   1  12  13 5208.91 756.307   4
   1 -12  14 345.814 295.020   1
  -1 -12 -14 467.465 236.211   6
   1 -12  14 352.666 348.904   3
  -1 -12 -14 444.887 275.663   9
   1  12  14 225.836 350.596   7
  -1 -12 -14 126.114 334.764   5
   1  12  14 485.937 392.502   4
  -1  12 -14 633.633 449.711   7
   1 -12  15 731.331 436.361   3
   1 -12  15 481.925 289.359   1
  -1  12 -15 589.868 507.891   7
   1  12  15-4.59727 419.930   4
  -1 -12 -15 863.519 409.131   5
   1  12  15 129.047 301.394   7
  -1 -12 -15 313.344 228.791   9
  -1  12 -16 725.767 421.034   7
   1 -12  16 2131.62 574.239   3
  -1 -12 -16 2027.05 548.947   5
   1 -12  16 1062.57 397.404   1
   1  12  16 1899.64 572.146   7
   1  12  16 1565.42 531.170   4
   1 -12  17 617.271 427.789   3
   1  12  17 440.463 361.740   7
   1 -12  17 512.036 319.349   1
  -1  12 -17 1193.39 598.911   7
   1  12  17 303.465 351.165   4
  -1 -12 -17 1278.58 502.601   5
   1  12  18 550.301 367.442   7
  -1 -12 -18 834.410 415.060   5
  -1  12 -18 834.223 518.991   7
   1  12  18 270.162 385.350   4
   1 -12  18 1236.21 503.082   3
   1 -12  18 203.231 348.095   1
   1  12  19 285.764 361.995   4
   1 -12  19 1219.85 480.173   1
   1 -12  19 554.391 457.557   3
   1  12  19 1645.40 596.432   7
  -1 -12 -19 1098.01 530.419   5
  -1  12 -19 640.469 526.460   7
   1  12  20 638.251 491.386   7
   1 -12  20 150.477 363.037   3
   1  12  20-41.1460 387.276   4
   1 -12  20 221.850 228.772   1
  -1  12 -20 211.631 476.508   7
  -1 -12 -20 922.861 476.700   5
   1  12  21 22.2455 355.695   7
  -1 -12 -21 232.200 420.521   5
   1 -12  21 529.863 347.726   1
  -1  12 -21 1612.93 713.548   6
   1 -12  21 529.265 463.372   3
  -1  12 -21 1551.88 659.806   7
  -1  12 -22 1318.13 664.454   6
   1 -12  22 459.053 398.199   3
   1  12  22 475.163 366.629   1
   1 -12  22 19.4081 243.237   1
   1  12  22 746.904 529.916   7
  -1  12 -22 1244.72 608.014   7
  -1 -12 -22 1090.46 488.595   5
   1  12  23 693.223 462.038   1
  -1 -12 -23-48.6784 416.167   5
   1 -12  23 79.8959 297.991   1
  -1  12 -23 85.4909 575.226   7
   1 -12  23 147.470 397.700   3
   1  12  24 749.147 518.405   1
   1 -12  24 647.472 432.944   1
  -1  12 -24 1408.84 609.087   7
  -1 -12 -24 530.080 468.912   5
   1 -12  24-67.5288 399.098   3
  -1  12 -24 520.925 545.883   6
   1  12  25 1895.58 604.213   1
  -1 -12 -25 3940.36 946.831   5
  -1 -13  26 4130.86 963.528   1
   1 -13 -26 5294.17 968.516   5
  -1 -13  25 754.273 588.647   1
   1 -13 -25 987.940 565.297   5
   1  13 -25 1879.34 783.339   7
  -1  13  25 1405.86 731.988   1
  -1 -13  24 817.676 577.039   1
   1  13 -24 598.236 549.558   7
  -1  13  24 595.854 577.015   7
   1 -13 -24 600.360 453.890   5
   1 -13 -24 832.292 565.936   2
  -1  13  24 691.465 572.706   1
   1 -13 -23 116.725 464.144   2
   1 -13 -23 1371.82 571.706   5
   1  13 -23 1100.69 683.213   7
  -1  13  23 593.880 525.940   7
  -1 -13  23-61.5689 433.316   1
  -1  13  23 566.980 563.324   1
  -1  13  22 285.345 403.958   7
   1 -13 -22 194.209 402.324   5
  -1  13  22 708.688 541.512   1
   1  13 -22 897.688 561.398   7
   1 -13 -22 231.604 507.937   2
  -1 -13  22 540.771 472.171   1
  -1  13  21 409.018 370.990   1
   1 -13 -21 63.1521 394.189   2
   1  13 -21 657.818 587.343   7
  -1  13  21 460.462 429.972   7
   1 -13 -21 1381.76 548.145   5
  -1 -13  21 172.867 365.000   1
  -1  13  20-7.31089 398.252   7
  -1  13  20-197.795 349.603   1
  -1 -13  20 269.137 494.699   1
   1 -13 -20-443.974 528.720   2
   1 -13 -20 340.874 421.804   5
   1  13 -20 550.108 452.485   7
  -1  13  19 2465.92 620.758   7
  -1 -13  19 2245.59 627.410   1
   1 -13 -19 1422.29 507.732   5
   1  13 -19 1842.59 663.241   7
   1 -13 -19 1378.86 510.489   2
   1  13 -19 1819.44 539.794   2
  -1  13  18 392.164 414.082   4
   1  13 -18 934.216 477.066   2
   1 -13 -18 602.334 436.475   5
   1 -13 -18 719.660 503.178   2
   1  13 -18 1084.04 572.062   7
  -1  13  18 285.381 384.691   7
  -1 -13  18 969.962 413.955   1
  -1  13  17-2.76124 324.575   7
   1  13 -17-83.2634 373.423   2
   1 -13 -17 321.319 334.970   5
   1  13 -17 179.613 402.780   7
   1 -13 -17-199.728 354.727   2
  -1  13  17 29.1658 368.028   4
  -1 -13  17 423.675 294.237   9
  -1 -13  17-307.162 382.594   1
   1  13 -16 591.356 394.203   2
  -1  13  16 1277.90 513.467   4
  -1  13  16 1868.80 560.887   7
   1 -13 -16 2183.27 585.466   2
  -1 -13  16 1502.19 430.240   9
  -1 -13  16 1209.70 448.919   3
   1 -13 -16 1648.05 519.341   5
  -1 -13  16 1021.88 393.445   1
   1  13 -16 1332.36 515.859   7
  -1 -13  15 3084.44 631.525   3
   1 -13 -15 3193.61 606.860   5
   1  13 -15 3695.23 650.226   2
  -1 -13  15 3265.90 578.350   9
   1 -13 -15 2575.90 548.959   2
  -1  13  15 3441.19 670.626   7
  -1 -13  15 2280.23 552.646   1
  -1  13  15 3063.27 609.372   4
   1  13 -15 1932.00 589.439   7
  -1  13  14 19016.4 1398.06   4
   1  13 -14 21702.2 1560.06   7
   1 -13 -14 21583.5 1338.29   5
   1  13 -14 22230.7 1337.25   2
   1 -13 -14 24006.0 1493.85   2
  -1 -13  14 23346.6 1593.00   1
  -1 -13  14 21150.9 1465.96   3
  -1  13  14 20902.7 1451.80   7
  -1 -13  13 2921.08 564.925   3
   1  13 -13 3314.20 556.307   2
   1 -13 -13 4522.95 669.924   2
  -1 -13  13 4242.29 720.536   1
  -1  13  13 2793.18 618.354   7
   1  13 -13 2615.19 610.424   7
   1 -13 -13 3054.10 565.544   5
  -1  13  13 2341.10 577.615   4
   1  13 -12 21121.1 1227.44   2
   1 -13 -12 22386.3 1338.60   2
  -1 -13  12 21699.0 1479.31   1
  -1  13  12 23382.7 1468.28   7
   1  13 -12 21380.5 1489.80   7
  -1 -13  12 21200.5 1376.59   3
   1 -13 -12 21957.0 1290.06   5
  -1  13  12 22526.4 1507.05   4
  -1 -13  11 8411.33 870.565   3
   1  13 -11 8042.85 796.077   2
   1 -13 -11 9485.21 869.065   2
  -1  13  11 9681.56 979.921   4
   1 -13 -11 8390.57 819.507   5
   1 -13 -11 7525.55 656.317   3
  -1  13  11 8961.87 935.642   7
  -1 -13  11 9241.09 957.058   1
   1  13 -11 9658.45 1013.00   7
   1  13 -10 1554.67 520.400   7
   1 -13 -10 1820.34 334.105   3
  -1 -13  10 1685.84 505.561   1
  -1  13  10 1307.95 448.562   4
   1 -13 -10 2379.11 487.329   5
  -1  13  10 1171.89 418.024   7
  -1 -13  10 1775.81 412.817   3
   1  13 -10 1217.79 373.039   2
   1  13  -9 916.411 396.676   7
  -1  13   9 383.766 363.753   4
   1 -13  -9 667.859 224.119   3
  -1 -13   9 1455.21 453.101   1
   1 -13  -9 988.028 372.268   5
   1  13  -9 1176.51 389.176   2
  -1 -13   9 1330.58 417.765   3
  -1  13   9 1578.71 435.105   7
   1 -13  -8 4642.47 495.700   3
   1 -13  -8 6060.02 679.251   5
  -1  13   8 5044.38 721.233   4
  -1 -13   8 5479.25 639.765   3
   1  13  -8 5473.33 747.883   7
  -1  13   8 6126.88 739.697   7
  -1 -13   7 7919.60 730.424   3
   1 -13  -7 9018.46 792.081   5
   1  13  -7 8525.93 888.746   7
   1 -13  -7 7392.21 634.110   3
  -1  13   7 8183.18 846.377   7
  -1  13   7 8860.66 919.463   4
  -1 -13   6 10978.1 826.633   3
  -1  13   6 9748.73 912.009   7
   1 -13  -6 9682.88 705.791   3
  -1 -13   6 11507.4 936.595   5
   1  13  -6 10738.6 964.604   7
   1 -13  -6 10118.1 832.638   5
   1  13  -6 9712.73 923.204   4
  -1  13   6 10253.1 967.526   4
  -1 -13   5-160.543 213.965   3
  -1 -13   5 445.877 403.758   5
  -1  13   5-130.901 344.208   7
   1 -13  -5-153.780 328.613   5
   1 -13  -5-279.821 210.299   3
   1  13  -5 295.492 412.731   4
   1  13  -5 143.208 292.261   7
  -1 -13   4 16439.3 915.814   3
  -1 -13   4 16366.2 1085.84   5
   1 -13  -4 15653.8 865.518   3
   1 -13  -4 16206.0 1000.78   5
   1  13  -4 14364.4 1164.19   4
  -1  13   4 16772.3 1177.91   7
   1  13  -4 15323.3 1128.28   7
  -1 -13   3 1106.20 442.897   5
  -1 -13   3 994.503 256.200   3
   1 -13  -3 731.757 349.235   5
   1 -13  -3 901.227 291.031   3
   1  13  -3 1974.77 589.080   4
   1  13  -3 1054.45 387.583   7
  -1  13   3 395.767 288.339   7
  -1 -13   2 10857.7 893.330   5
  -1  13   2 9225.43 886.409   7
   1 -13  -2 8721.12 683.488   3
   1 -13  -2 10230.7 845.138   5
   1  13  -2 8208.14 805.349   7
   1  13  -2 9014.65 1018.44   4
  -1 -13   2 10057.2 657.380   3
  -1  13   1 4259.59 645.247   7
  -1 -13   1 4827.50 448.019   3
   1 -13  -1 5279.83 541.465   3
   1 -13  -1 5505.36 639.236   5
   1  13  -1 4262.55 612.396   7
   1  13  -1 4600.68 771.724   4
  -1 -13   1 4958.42 632.040   5
  -1 -13   0 767.083 212.006   3
   1 -13   0 770.043 381.802   5
  -1 -13   0 321.731 343.378   5
   1  13   0 638.916 313.522   7
   1 -13   0 913.812 286.929   3
  -1  13   0 437.457 341.129   7
   1  13   0 1418.55 501.222   4
  -1  13  -1 653.117 415.702   7
   1  13   1 1230.46 415.725   7
   1  13   1 1537.47 552.640   4
  -1 -13  -1 1867.82 457.849   5
   1 -13   1 1189.55 406.538   5
   1 -13   1 1768.93 387.118   3
  -1 -13  -1 1337.21 221.184   3
  -1 -13  -2 785.106 402.154   5
   1 -13   2 859.843 404.283   5
  -1  13  -2 399.029 373.744   7
   1  13   2 862.163 375.759   7
   1  13   2 1051.71 496.514   4
  -1 -13  -2 541.627 141.898   3
   1 -13   2 619.699 296.885   3
  -1 -13  -3 5156.02 314.426   3
   1 -13   3 6091.87 662.277   5
  -1  13  -3 6269.10 793.052   7
   1  13   3 5620.53 772.348   4
  -1 -13  -3 6537.90 729.540   5
   1 -13   3 6077.10 647.178   3
   1  13   3 5767.80 668.311   7
  -1 -13  -4 4849.23 258.112   3
   1  13   4 5546.30 743.959   4
   1 -13   4 5420.33 644.533   3
  -1 -13  -4 5105.55 655.883   5
   1  13   4 5004.91 657.070   7
  -1  13  -4 4622.57 706.031   7
  -1  13  -5 594.618 426.665   7
   1 -13   5 906.642 283.972   3
  -1 -13  -5 1298.91 427.393   5
   1  13   5 1092.62 396.780   7
  -1  13  -6 2291.74 593.014   7
   1  13   6 704.996 548.538   4
  -1  13  -6 1926.57 274.087   2
  -1 -13  -6 2941.71 560.286   5
   1 -13   6 2196.72 430.137   3
   1  13   6 2304.98 508.305   7
  -1  13  -7 3599.51 343.177   2
   1 -13   7 3436.42 557.005   3
   1  13   7 1856.98 387.439   4
  -1  13  -7 3146.13 621.566   7
  -1 -13  -7 3694.51 582.841   5
   1  13   7 3736.71 618.775   7
   1 -13   8 309.207 285.722   3
  -1 -13  -8-386.680 374.869   5
  -1  13  -8-74.8811 155.203   2
  -1  13  -8 124.112 345.761   7
   1  13   8 225.796 343.659   7
   1 -13   9 1720.87 429.936   3
  -1  13  -9 1468.26 252.476   2
  -1 -13  -9 2092.39 518.892   5
   1  13   9 140.909 507.561   4
  -1  13  -9 731.777 380.022   7
   1  13   9 2007.23 499.154   7
   1  13  10 764.436 353.889   7
  -1 -13 -10 1159.58 433.503   5
   1 -13  10 966.634 344.487   3
   1  13  10-248.990 487.396   4
  -1  13 -10 823.084 452.878   7
   1 -13  11 2817.66 546.223   1
   1 -13  11 3420.20 591.288   3
  -1 -13 -11 4171.55 672.127   5
  -1  13 -11 2812.41 641.637   7
   1  13  11 2475.20 509.307   4
   1  13  11 3288.89 579.315   7
   1 -13  12 2365.32 546.404   3
  -1  13 -12 2317.56 606.793   7
   1  13  12 2747.04 589.634   7
   1  13  12 1894.58 515.725   4
  -1 -13 -12 2428.04 548.112   5
   1 -13  12 1576.75 409.550   1
   1 -13  13 2929.23 588.459   1
   1  13  13 2912.59 630.844   7
   1  13  13 1857.83 522.853   4
  -1  13 -13 1870.57 532.858   7
   1 -13  13 3231.93 668.336   3
  -1 -13 -13 2674.58 509.545   9
  -1 -13 -13 2710.36 594.052   5
   1 -13  14 15676.6 1331.20   3
  -1  13 -14 15554.4 1418.55   7
  -1 -13 -14 16325.5 1276.44   5
  -1 -13 -14 16855.3 1105.66   9
   1  13  14 14769.1 1282.80   4
   1  13  14 16254.7 1296.53   7
   1 -13  14 17025.3 1236.68   1
   1 -13  15 750.287 413.060   3
   1  13  15 560.632 334.972   4
   1 -13  15 706.636 305.571   1
  -1 -13 -15 1277.68 495.266   5
  -1  13 -15 1561.07 574.810   7
  -1 -13 -15 1152.49 410.834   9
   1  13  15 891.863 416.117   7
  -1 -13 -16 2972.15 645.054   5
   1 -13  16 3240.80 690.526   3
   1  13  16 2479.30 576.049   7
   1 -13  16 3080.37 617.605   1
  -1  13 -16 2934.38 756.421   7
   1  13  16 1302.57 444.646   4
  -1 -13 -17 479.874 502.950   5
   1 -13  17 525.983 427.436   3
  -1  13 -17 1303.27 607.155   7
   1  13  17-981.576 614.268   4
   1 -13  17 877.931 477.435   1
   1  13  17 706.430 434.376   7
  -1 -13 -18 1167.74 483.681   5
   1 -13  18 1453.79 569.036   3
  -1  13 -18 1225.05 564.915   7
   1 -13  18 1350.58 476.173   1
   1  13  18-12.2919 458.508   4
   1  13  18 1679.09 625.921   7
   1  13  19 432.861 454.249   7
   1 -13  19-214.779 234.218   1
  -1  13 -19 691.868 445.963   7
   1 -13  19-73.9497 330.183   3
  -1 -13 -19 732.142 525.544   5
   1 -13  20 2150.26 657.957   3
   1  13  20 450.187 506.691   4
   1 -13  20 1062.48 408.398   1
  -1 -13 -20 2907.44 719.287   5
   1  13  20 3291.95 772.605   7
  -1  13 -20 2731.85 795.439   7
   1 -13  21 1852.99 642.358   3
  -1 -13 -21 907.756 477.443   5
  -1  13 -21 760.377 520.355   7
   1  13  21 1651.87 681.005   7
   1 -13  21 442.167 326.404   1
   1 -13  22 2061.50 647.151   3
   1  13  22 2985.63 760.531   1
   1 -13  22 2591.88 672.420   1
  -1  13 -22 3246.03 900.690   7
  -1  13 -22 2783.23 820.297   6
   1  13  22 3487.28 833.415   7
  -1 -13 -22 2578.64 731.981   5
  -1  13 -23 2282.87 784.943   7
   1  13  23 2154.19 742.525   7
   1 -13  23 1483.22 615.489   3
  -1 -13 -23 2237.47 694.983   5
   1  13  23 1451.91 653.433   1
   1 -13  23 2055.97 558.479   1
  -1  13 -23 3778.99 955.379   6
  -1  13 -24 179.102 484.530   7
  -1 -13 -24 642.424 537.900   5
   1  13  24-272.117 448.550   1
   1 -13  24-309.591 444.774   3
  -1 -14  25 1368.12 705.846   1
   1 -14 -25 113.714 420.758   5
  -1  14  24 318.862 481.303   7
  -1 -14  24 298.821 416.789   1
  -1  14  24 680.824 547.160   1
   1 -14 -24 420.412 445.813   5
   1 -14 -24 515.433 462.258   2
   1  14 -24 1030.84 638.033   7
   1 -14 -23 1921.30 609.409   5
  -1 -14  23 1295.49 574.695   1
   1 -14 -23 1266.05 608.946   2
  -1  14  23 1779.95 647.418   7
   1  14 -23 2091.91 791.328   7
  -1  14  23 2011.79 769.210   1
  -1  14  22 4851.29 969.728   7
   1 -14 -22 4950.85 875.716   5
   1 -14 -22 3867.81 805.088   2
  -1 -14  22 4050.84 842.234   1
   1  14 -22 3819.12 885.608   7
  -1  14  22 4696.20 982.319   1
  -1 -14  21 2228.63 644.426   1
  -1  14  21 2789.22 771.940   7
  -1  14  21 2390.93 711.933   1
   1 -14 -21 1915.84 587.986   2
   1  14 -21 3415.41 857.838   7
   1 -14 -21 2942.38 715.117   5
  -1  14  20 2369.30 724.592   7
   1 -14 -20 1628.64 583.471   5
   1  14 -20 1562.42 631.166   7
   1 -14 -20 1805.77 590.634   2
  -1 -14  20 1752.41 641.379   1
  -1  14  19 1651.10 547.698   7
   1  14 -19 627.304 535.044   7
   1 -14 -19 1059.88 501.034   5
  -1 -14  19 1106.10 534.345   1
   1 -14 -19 981.384 507.280   2
  -1  14  18 4530.07 808.579   7
   1 -14 -18 2849.85 647.514   2
   1 -14 -18 4057.14 731.848   5
  -1 -14  18 3633.43 734.053   1
   1  14 -18 2898.49 740.905   7
  -1 -14  17 5898.53 765.318   9
   1  14 -17 7739.09 886.895   2
   1 -14 -17 8029.29 933.476   5
  -1  14  17 7040.72 973.615   4
   1 -14 -17 7024.40 913.349   2
   1  14 -17 9058.82 1163.51   7
  -1 -14  17 7594.30 1011.87   1
  -1  14  17 7376.24 975.845   7
  -1  14  16 1434.00 523.864   7
  -1 -14  16 429.228 332.644   3
  -1 -14  16 974.596 456.605   1
   1  14 -16 827.709 533.560   7
   1 -14 -16 193.248 396.429   2
   1  14 -16 549.725 417.254   2
   1 -14 -16 647.138 422.093   5
  -1  14  16 275.888 406.150   4
  -1 -14  16 990.314 371.541   9
  -1  14  15 4678.79 787.084   7
  -1 -14  15 4246.53 644.014   9
  -1  14  15 4256.32 750.437   4
   1 -14 -15 5947.79 818.633   2
  -1 -14  15 4143.23 726.048   3
   1 -14 -15 4420.11 707.677   5
   1  14 -15 4072.98 683.199   2
  -1 -14  15 4116.15 728.261   1
   1  14 -15 3924.82 781.148   7
  -1 -14  14 8870.76 1059.12   1
   1 -14 -14 9533.10 942.718   5
   1  14 -14 9290.36 1121.28   7
  -1  14  14 9806.89 1059.57   7
   1  14 -14 9657.93 912.637   2
  -1 -14  14 9047.38 996.910   3
  -1  14  14 8825.04 1036.85   4
   1  14 -13 9054.73 1067.45   7
  -1 -14  13 8757.53 975.471   1
  -1  14  13 7860.93 946.711   4
   1 -14 -13 8634.25 883.863   5
  -1  14  13 8289.06 966.302   7
   1 -14 -13 6740.68 646.363   3
   1  14 -13 9350.36 886.426   2
  -1 -14  13 7630.76 894.129   3
  -1 -14  12 720.131 343.223   3
  -1  14  12 461.361 393.460   4
   1 -14 -12 295.067 314.353   5
   1  14 -12 1070.98 463.323   7
   1 -14 -12 298.097 225.556   3
  -1  14  12 1015.93 504.980   7
   1  14 -12 595.670 316.520   2
  -1 -14  12 356.740 359.374   1
  -1 -14  11 1573.09 441.225   1
   1 -14 -11 1694.51 355.333   3
  -1 -14  11 2417.03 507.732   3
  -1  14  11 1876.91 532.816   4
   1  14 -11 1171.58 354.032   2
   1 -14 -11 1999.79 490.364   5
  -1  14  11 1781.22 496.227   7
   1  14 -11 2170.51 596.408   7
  -1 -14  10 101.150 263.334   3
   1  14 -10-161.047 308.352   7
   1 -14 -10 250.299 291.651   5
   1  14 -10 92.0243 309.658   2
  -1 -14  10-597.100 393.675   1
  -1  14  10 279.217 372.104   4
   1 -14 -10 300.177 211.485   3
  -1  14  10 100.759 340.784   7
  -1 -14   9 4115.65 590.216   3
   1  14  -9 4265.94 713.903   7
  -1  14   9 3436.84 576.899   4
   1 -14  -9 3864.96 633.759   5
   1  14  -9 3031.32 478.094   2
   1 -14  -9 3044.83 444.514   3
  -1  14   9 4236.27 698.393   7
  -1 -14   8 501.314 354.533   3
  -1  14   8 452.561 350.576   7
   1 -14  -8 1157.53 396.179   5
   1 -14  -8 119.342 191.803   3
  -1  14   8-113.896 345.266   4
   1  14  -8 546.509 407.072   7
  -1 -14   7 2746.30 461.605   3
  -1 -14   7 3096.26 562.203   5
   1 -14  -7 2700.25 532.165   5
  -1  14   7 2521.14 528.626   7
   1 -14  -7 2644.94 404.071   3
   1  14  -7 2712.79 577.692   7
  -1  14   7 3350.70 633.118   4
  -1 -14   6 12853.9 1041.72   5
   1 -14  -6 12827.9 965.797   5
   1 -14  -6 12157.7 796.384   3
  -1  14   6 12810.7 1084.47   7
   1  14  -6 11165.9 1038.37   7
  -1 -14   6 13030.5 912.482   3
   1  14  -5 960.849 423.102   7
  -1 -14   5 880.004 326.898   3
  -1 -14   5 350.550 380.384   5
   1 -14  -5 909.117 408.365   5
   1 -14  -5 406.347 245.810   3
   1  14  -5 934.230 420.682   4
  -1  14   5-84.1588 344.827   7
  -1  14   4 2759.66 561.935   7
   1 -14  -4 2812.51 512.861   5
   1 -14  -4 3244.89 434.153   3
  -1 -14   4 3527.24 564.960   5
   1  14  -4 2646.13 535.518   4
  -1 -14   4 3579.88 474.531   3
   1  14  -4 3384.27 629.637   7
  -1 -14   3 4103.22 471.587   3
  -1 -14   3 4992.17 682.090   5
   1 -14  -3 4508.09 498.191   3
   1 -14  -3 4211.10 602.299   5
   1  14  -3 4484.62 780.907   4
   1  14  -3 3622.43 625.229   7
  -1  14   3 4034.92 651.777   7
  -1 -14   2 3737.56 624.641   5
   1  14  -2 3082.66 552.898   7
   1 -14  -2 3416.32 478.751   3
  -1 -14   2 3306.84 429.679   3
   1  14  -2 3923.52 738.500   4
   1 -14  -2 3327.24 582.218   5
  -1  14   2 2512.10 561.358   7
   1 -14  -1 370.598 370.542   5
  -1 -14   1 133.120 190.852   3
   1  14  -1 648.585 498.675   4
  -1  14   1 554.834 364.455   7
  -1 -14   1 524.243 427.305   5
   1  14  -1 688.281 380.116   7
   1 -14  -1 141.558 224.111   3
  -1 -14   0 13307.9 998.298   5
  -1 -14   0 13210.0 695.245   3
   1 -14   0 12982.5 875.256   3
   1  14   0 12776.5 1189.60   4
   1 -14   0 14198.5 1000.71   5
   1  14   0 12291.2 1023.85   7
  -1  14   0 12027.1 1064.06   7
  -1 -14  -1 4492.01 375.770   3
   1 -14   1 4591.41 562.847   3
   1  14   1 3938.05 647.948   7
   1 -14   1 5078.74 660.989   5
  -1 -14  -1 4120.45 621.257   5
   1  14   1 4560.59 781.611   4
  -1  14  -1 3424.32 650.553   7
  -1 -14  -2 3039.90 542.656   5
  -1 -14  -2 2091.57 245.369   3
   1 -14   2 2763.84 536.644   5
   1  14   2 1719.91 452.457   7
   1  14   2 3399.63 747.172   4
  -1  14  -2 1693.31 515.014   7
   1 -14   2 1915.22 405.528   3
   1  14   3 6813.88 912.712   4
   1 -14   3 7842.65 754.639   3
   1  14   3 7664.60 851.203   7
   1 -14   3 7912.17 794.897   5
  -1 -14  -3 6705.47 373.090   3
  -1  14  -3 6866.34 849.086   7
  -1 -14  -3 7320.89 813.072   5
  -1 -14  -4 811.720 406.427   5
   1 -14   4 1065.26 443.721   5
   1 -14   4 271.759 273.884   3
   1  14   4 899.006 518.517   4
  -1  14  -4 790.562 426.239   7
   1  14   4 904.533 426.666   7
   1 -14   5 193.976 288.253   3
  -1 -14  -5-340.340 397.396   5
   1  14   5 678.584 505.118   4
  -1  14  -5 1070.98 485.299   7
   1  14   5-91.6844 313.625   7
  -1  14  -6 3000.52 620.260   7
   1  14   6 4129.61 651.738   7
   1 -14   6 3524.29 564.660   3
  -1 -14  -6 3731.22 643.585   5
  -1  14  -6 3071.18 332.439   2
   1  14   6 3186.54 673.557   4
  -1  14  -7 6813.27 469.452   2
   1  14   7 5015.74 724.702   4
   1 -14   7 6578.22 761.450   3
   1  14   7 6395.98 774.148   7
  -1  14  -7 6791.34 892.329   7
  -1 -14  -7 8508.38 883.542   5
   1  14   8-497.842 553.882   4
   1 -14   8 214.320 295.470   3
  -1  14  -8 579.440 424.885   7
  -1 -14  -8 669.081 423.069   5
   1  14   8 138.275 306.734   7
  -1  14  -9 1831.59 522.684   7
   1 -14   9 2893.31 544.345   3
  -1 -14  -9 3006.10 587.685   5
   1  14   9 2595.93 559.168   7
   1 -14  10 1189.09 419.274   3
  -1 -14 -10 1004.85 421.041   5
   1  14  10-792.761 617.775   4
  -1  14 -10-417.285 392.723   7
   1  14  10 507.518 301.070   7
   1 -14  11 135.449 312.278   3
  -1  14 -11 468.089 368.757   7
  -1 -14 -11 317.352 379.277   5
   1  14  11 428.916 370.613   7
  -1 -14 -12 2402.32 540.021   5
   1 -14  12 2758.78 578.471   3
   1  14  12 2925.77 601.024   7
   1  14  12 1245.21 391.714   4
  -1  14 -12 2062.74 574.880   7
   1  14  13 1738.36 500.908   7
  -1 -14 -13 1891.55 523.866   5
   1 -14  13 2174.69 577.789   3
   1 -14  13 1153.50 404.798   1
   1  14  13 659.109 500.401   4
  -1  14 -13 1166.26 461.756   7
  -1 -14 -13 1936.98 459.086   9
  -1 -14 -14 409.543 321.445   9
  -1 -14 -14 787.830 469.231   5
   1  14  14 1039.51 522.852   7
   1 -14  14-180.493 254.094   1
  -1  14 -14 26.2647 437.081   7
   1 -14  14 65.5848 285.020   3
   1 -14  15 1883.31 561.186   3
   1 -14  15 1867.84 514.935   1
  -1 -14 -15 2190.62 464.447   9
   1  14  15 2226.15 573.861   7
  -1 -14 -15 2633.63 592.562   5
  -1  14 -15 2438.85 651.416   7
   1  14  15 427.148 531.769   4
   1 -14  16 1326.03 523.702   3
  -1 -14 -16 1943.01 603.847   5
  -1  14 -16 1462.14 583.731   7
   1 -14  16 1670.88 499.804   1
   1  14  16 2145.86 591.442   7
   1 -14  17 892.558 430.988   3
  -1  14 -17 1052.62 563.637   7
   1  14  17 272.995 375.874   7
   1 -14  17 500.519 376.034   1
  -1 -14 -17 615.994 476.083   5
   1  14  18 2979.50 699.520   7
   1 -14  18 2649.49 681.037   3
   1 -14  18 1517.76 453.506   1
  -1 -14 -18 2001.94 599.618   5
  -1  14 -18 1306.42 606.815   7
   1 -14  19-0.34496 428.169   3
   1 -14  19 301.649 256.417   1
  -1 -14 -19 498.844 434.247   5
  -1  14 -19 74.7069 417.143   7
   1  14  19 485.158 487.923   7
   1  14  20-172.578 498.975   4
   1  14  20 1651.48 594.551   7
   1 -14  20 521.871 364.992   1
   1 -14  20 1073.06 517.202   3
  -1  14 -20 1281.14 679.665   7
  -1 -14 -20 1707.10 606.228   5
   1 -14  21 1094.31 497.235   1
   1 -14  21 1054.50 554.842   3
  -1  14 -21 716.848 578.465   7
   1  14  21 1154.74 584.986   7
  -1 -14 -21 1566.94 594.974   5
   1  14  22 1197.53 625.935   7
   1 -14  22 292.334 431.949   3
   1 -14  22 424.265 434.428   1
  -1  14 -22 1267.76 723.874   6
  -1  14 -22 569.764 556.705   7
  -1 -14 -22 136.938 388.749   5
  -1 -14 -23 147.602 454.595   5
  -1  14 -23 610.153 574.950   7
   1 -14  23 821.925 512.565   3
   1  14  23 546.510 525.533   7
  -1  14 -23 1581.91 818.856   6
   1  14  23 783.671 499.963   1
   1  14  24 1559.18 673.250   1
   1 -15 -24 409.073 454.341   5
  -1 -15  24-395.916 477.009   1
   1 -15 -23 36.9939 404.332   5
  -1  15  23 917.477 554.386   7
   1  15 -23 1568.76 710.680   7
  -1  15  23-108.404 555.848   1
  -1 -15  23-238.692 467.888   1
   1  15 -22-44.7683 424.112   7
  -1 -15  22-577.131 417.208   1
   1 -15 -22 336.951 502.454   5
  -1  15  22-61.4347 467.627   1
  -1  15  22 962.662 526.646   7
  -1  15  21 824.799 535.307   7
   1  15 -21 41.7852 485.280   7
  -1 -15  21 601.588 457.899   1
   1 -15 -21-19.4940 361.765   5
  -1  15  21 774.252 509.861   1
  -1  15  20-662.139 439.630   7
  -1 -15  20 663.527 504.512   1
   1 -15 -20 1113.99 537.119   5
   1  15 -20 1221.57 611.681   7
  -1  15  19 984.472 572.731   7
  -1 -15  19 168.031 433.434   1
   1  15 -19 1494.85 634.881   7
   1 -15 -19-159.994 381.631   5
  -1  15  18 817.939 539.133   7
  -1 -15  18 74.8785 298.458   1
   1 -15 -18 1138.21 506.010   5
   1  15 -18 586.778 507.766   7
  -1 -15  17 1348.70 483.408   1
  -1 -15  17 1071.05 376.374   9
  -1  15  17 1178.16 484.561   4
   1  15 -17 1212.78 535.251   7
  -1  15  17 1536.51 566.596   7
   1 -15 -17 1619.84 493.240   5
  -1 -15  16 63.0055 290.589   3
   1  15 -16-258.554 384.509   7
  -1 -15  16 448.516 404.448   1
  -1  15  16-230.202 356.375   4
   1 -15 -16 739.023 489.528   5
  -1  15  16 339.646 496.466   7
  -1 -15  16-143.606 297.304   9
  -1  15  15 1606.94 523.820   4
   1  15 -15 1285.17 423.118   2
  -1 -15  15 1000.70 428.605   9
   1 -15 -15 798.939 457.375   5
   1  15 -15 1018.80 557.454   7
  -1 -15  15 775.996 416.542   1
  -1 -15  15 1547.81 480.847   3
  -1  15  15 1320.25 551.199   7
   1  15 -14 4302.99 645.510   2
  -1 -15  14 3692.07 700.715   1
  -1  15  14 4660.49 795.556   4
   1  15 -14 3249.34 727.841   7
  -1 -15  14 4462.25 750.712   3
   1 -15 -14 4235.20 704.379   5
  -1  15  14 4904.60 783.322   7
  -1 -15  13 6868.67 861.612   3
   1 -15 -13 6708.28 790.384   5
   1  15 -13 5953.45 735.606   2
   1  15 -13 7819.59 1018.80   7
  -1  15  13 6878.87 926.545   4
  -1 -15  13 5931.09 884.219   1
  -1  15  13 6466.26 886.139   7
   1 -15 -12 5177.68 715.586   5
   1  15 -12 4604.28 642.951   2
  -1  15  12 6040.52 869.986   7
  -1  15  12 3396.95 654.579   4
  -1 -15  12 4993.23 744.628   1
   1  15 -12 5148.87 820.401   7
  -1 -15  12 4914.50 696.649   3
  -1 -15  11 36.8386 242.435   3
   1  15 -11 45.3228 270.322   2
   1 -15 -11 527.882 361.765   5
  -1  15  11-671.547 415.557   4
  -1  15  11-12.9123 364.683   7
   1 -15 -11 87.6497 178.034   3
   1  15 -11 344.899 327.030   7
  -1 -15  11 372.442 375.019   1
   1  15 -10 2198.72 464.964   2
  -1 -15  10 2947.29 525.531   3
   1 -15 -10 2405.97 505.796   5
   1 -15 -10 1970.58 366.237   3
  -1  15  10 3287.44 688.439   4
   1  15 -10 2023.07 524.290   7
  -1  15  10 2637.99 542.193   7
   1 -15  -9 1715.33 472.148   5
  -1 -15   9 2246.97 474.049   3
   1 -15  -9 1977.53 377.578   3
   1  15  -9 1634.07 416.009   2
   1  15  -9 1671.75 546.235   7
  -1  15   9 2119.37 499.519   4
  -1  15   9 2486.82 606.939   7
   1 -15  -8 1681.17 348.700   3
  -1 -15   8 2245.17 441.719   3
  -1  15   8 1775.65 520.392   4
   1  15  -8 1060.56 475.084   7
  -1  15   8 1666.52 518.069   7
   1 -15  -8 1124.99 437.770   5
  -1 -15   7 3945.58 554.503   3
   1  15  -7 3798.14 644.607   7
   1 -15  -7 4526.40 633.104   5
   1 -15  -7 3009.64 428.127   3
  -1  15   7 4186.98 744.909   7
  -1 -15   7 4000.73 652.160   5
   1 -15  -6 13831.0 857.819   3
  -1 -15   6 15446.1 1178.76   5
   1 -15  -6 16325.2 1109.46   5
   1  15  -6 15144.9 1222.99   7
  -1  15   6 15072.3 1216.28   7
  -1 -15   6 14982.7 993.926   3
   1 -15  -5 5736.22 568.117   3
  -1 -15   5 7116.16 811.807   5
   1 -15  -5 7357.14 791.646   5
  -1 -15   5 6494.60 659.951   3
   1  15  -5 5923.80 869.907   4
   1  15  -5 5638.13 784.761   7
  -1  15   5 6140.46 835.387   7
  -1 -15   4 2878.21 450.329   3
   1  15  -4 2775.99 642.744   4
  -1 -15   4 3762.97 645.755   5
   1 -15  -4 3259.34 559.112   5
   1 -15  -4 2569.09 406.027   3
  -1  15   4 2464.78 555.845   7
   1  15  -4 1558.75 504.303   7
  -1 -15   3 9642.31 895.636   5
   1 -15  -3 8332.28 691.812   3
  -1  15   3 8347.91 942.899   7
   1 -15  -3 8594.22 824.007   5
   1  15  -3 9264.10 922.250   7
  -1 -15   3 9052.75 674.440   3
   1  15  -3 9206.30 1053.24   4
   1  15  -2 2244.97 647.694   4
   1 -15  -2 1286.51 305.307   3
   1  15  -2 647.294 356.023   7
  -1 -15   2 1852.45 333.560   3
   1 -15  -2 1190.39 447.907   5
  -1  15   2 727.196 444.259   7
  -1 -15   2 1515.67 445.895   5
   1 -15  -1 8132.55 709.525   3
   1  15  -1 8069.66 1029.28   4
  -1 -15   1 8568.55 838.584   5
  -1  15   1 7393.76 879.315   7
  -1 -15   1 7928.30 587.373   3
   1 -15  -1 9046.29 869.502   5
   1  15  -1 7484.95 851.844   7
  -1 -15   0 2843.86 352.643   3
   1 -15   0 3429.62 584.722   5
  -1 -15   0 3576.14 622.940   5
  -1  15   0 2256.88 534.109   7
   1  15   0 2231.10 674.548   4
   1 -15   0 3131.47 473.957   3
   1  15   0 2094.25 523.419   7
  -1  15  -1-488.997 373.408   7
  -1 -15  -1 174.585 150.792   3
  -1 -15  -1 0.97926 321.788   5
   1  15   1 913.985 611.230   4
   1 -15   1 214.533 224.668   3
   1 -15   1 24.8771 371.472   5
   1  15   1 647.138 407.411   7
  -1 -15  -2 2754.89 287.647   3
   1 -15   2 3134.97 491.722   3
   1 -15   2 3449.01 618.413   5
  -1 -15  -2 3174.94 577.313   5
   1  15   2 2889.42 726.412   4
  -1  15  -2 3054.76 621.930   7
   1  15   2 1915.27 512.754   7
   1 -15   3 4310.18 570.589   3
   1 -15   3 5544.93 712.928   5
  -1 -15  -3 4645.94 668.101   5
   1  15   3 5452.63 868.351   4
   1  15   3 5106.74 755.501   7
  -1  15  -3 4929.90 761.114   7
   1  15   4 2717.31 737.165   4
  -1 -15  -4 3728.86 646.402   5
  -1  15  -4 1885.53 504.962   7
   1 -15   4 2607.42 459.736   3
   1 -15   4 3472.42 622.184   5
   1  15   4 2092.76 525.884   7
  -1 -15  -5 4994.11 706.673   5
   1 -15   5 5228.56 645.825   3
   1  15   5 4636.50 820.528   4
  -1  15  -5 4248.10 748.940   7
   1  15   5 5121.21 766.936   7
   1 -15   5 4861.33 712.659   5
   1 -15   6 1502.64 419.211   3
  -1 -15  -6 2368.27 507.928   5
  -1  15  -6 1054.69 488.573   7
   1  15   6 1558.40 570.832   4
   1  15   6 1930.05 518.344   7
   1 -15   7 646.950 251.561   3
  -1 -15  -7 1505.20 485.601   5
  -1  15  -7 1172.13 483.301   7
   1  15   7 726.555 449.762   7
   1  15   7 1967.22 635.091   4
  -1  15  -8 289.934 402.795   7
  -1 -15  -8 893.399 458.749   5
   1 -15   8 352.021 258.359   3
   1  15   8 635.619 493.264   4
   1  15   8 813.026 388.785   7
  -1 -15  -9 236.668 345.869   5
   1  15   9 1061.23 524.477   4
  -1  15  -9-91.3394 380.037   7
   1 -15   9 356.134 345.275   3
   1  15   9-60.4148 310.914   7
   1  15  10-591.799 445.655   4
  -1 -15 -10 465.728 419.534   5
   1  15  10 296.229 380.474   7
  -1  15 -10 119.555 385.174   7
   1 -15  10-17.6804 298.477   3
  -1  15 -11-455.750 494.390   7
   1 -15  11-15.9689 293.474   3
  -1 -15 -11 291.351 337.968   5
   1  15  11-128.789 463.364   4
   1  15  11 429.636 409.946   7
  -1  15 -12 1191.15 514.113   7
   1 -15  12 530.462 428.093   3
   1  15  12 365.907 421.581   4
  -1 -15 -12 884.622 498.231   5
   1  15  12 425.862 314.043   7
   1  15  13 943.887 463.460   7
   1 -15  13 578.305 376.250   3
  -1 -15 -13 617.559 379.007   5
  -1  15 -13-318.771 431.214   7
  -1 -15 -13 379.911 329.280   9
   1  15  14-433.642 554.639   4
  -1 -15 -14 645.109 353.904   5
  -1  15 -14-18.4124 389.296   7
  -1 -15 -14 274.682 330.053   9
   1 -15  14 533.355 408.864   3
   1  15  14 319.180 436.935   7
   1  15  15 1639.03 585.537   7
  -1 -15 -15 1720.59 537.667   5
   1 -15  15 1017.44 452.173   1
   1 -15  15 1011.11 452.913   3
  -1 -15 -15 1845.75 450.656   9
   1  15  15-262.149 533.150   4
  -1  15 -15 2122.20 730.058   7
   1 -15  16 308.200 354.486   3
   1  15  16 384.157 391.186   7
  -1 -15 -16 253.916 381.862   5
  -1  15 -16 186.041 382.572   7
   1  15  16-54.0395 471.819   4
   1 -15  16-42.6876 292.439   1
   1  15  17 1448.89 513.289   7
   1 -15  17 1221.44 510.692   3
   1  15  17 898.408 505.673   4
  -1 -15 -17 1324.78 559.004   5
   1 -15  17 907.210 386.252   1
  -1  15 -17 2011.91 678.992   7
   1  15  18 750.841 564.665   7
   1  15  18-482.033 464.843   4
   1 -15  18-10.2120 319.915   3
   1 -15  18 189.108 303.081   1
  -1  15 -18 575.653 576.865   7
  -1 -15 -18 363.854 482.384   5
   1  15  19-428.814 470.723   7
   1 -15  19-355.005 351.744   1
   1 -15  19-91.7439 373.103   3
   1  15  19 1388.86 686.483   4
  -1  15 -19 1315.88 669.936   7
  -1 -15 -19 223.894 399.795   5
   1 -15  20-288.305 364.095   3
  -1  15 -20-143.588 461.269   7
   1 -15  20-237.323 300.736   1
   1  15  20-448.105 461.832   7
   1  15  20 422.437 495.110   4
  -1 -15 -20 77.7384 423.213   5
   1  15  21 896.593 520.346   7
   1 -15  21 839.224 476.857   3
  -1  15 -21 1313.55 677.601   7
   1 -15  21 921.882 522.494   1
  -1 -15 -21 1432.74 609.054   5
   1  15  22-225.358 430.897   7
   1 -15  22 277.087 354.672   1
  -1  15 -22-491.073 569.431   7
  -1 -15 -22-42.1744 463.712   5
   1 -15  22 333.077 541.622   3
   1  15  23 507.639 519.121   1
  -1 -16  23 525.046 510.350   1
   1 -16 -23 1157.15 600.206   5
  -1 -16  22 1001.67 537.338   1
   1  16 -22 358.639 454.428   7
  -1  16  22 1373.39 553.558   1
  -1  16  22 378.435 503.787   7
   1 -16 -22 1297.31 495.339   5
   1  16 -21 321.906 524.407   7
  -1 -16  21 9.50010 437.645   1
   1 -16 -21 593.933 439.414   5
  -1  16  21 243.585 437.690   7
  -1  16  20 442.826 426.218   7
  -1 -16  20-193.633 373.859   1
   1 -16 -20 457.617 425.624   5
   1  16 -20 959.043 553.188   7
  -1  16  19-59.8610 351.362   7
   1 -16 -19-67.3402 446.803   5
   1  16 -19-489.477 497.508   7
  -1 -16  19-596.454 525.282   1
   1  16 -18 1098.80 532.801   7
  -1 -16  18 1934.72 592.307   1
   1 -16 -18 1895.89 553.427   5
  -1  16  18 2887.80 722.114   7
  -1  16  17 1153.91 541.098   7
  -1 -16  17 626.393 396.985   1
   1 -16 -17 758.437 413.769   5
   1  16 -17 793.266 537.106   7
  -1 -16  17 589.051 357.426   9
  -1  16  17-237.639 501.071   4
  -1 -16  16-140.159 325.332   3
  -1  16  16 401.496 477.143   7
   1 -16 -16 380.834 357.131   5
  -1 -16  16-213.169 305.613   9
  -1 -16  16 601.149 460.642   1
  -1  16  16 202.441 391.043   4
   1  16 -16 1195.69 617.706   7
  -1  16  15-482.294 497.854   4
  -1 -16  15 434.511 371.617   9
  -1 -16  15-291.831 371.574   3
  -1  16  15 406.140 350.288   7
   1 -16 -15-305.668 392.529   5
  -1 -16  15 364.640 299.494   1
  -1  16  14 642.149 411.583   7
   1 -16 -14 340.087 357.851   5
   1  16 -14 1462.48 575.875   7
  -1 -16  14 648.907 359.834   1
  -1 -16  14 27.4809 277.600   3
  -1  16  14 486.180 440.243   4
   1  16 -13 2864.68 551.436   2
   1 -16 -13 3817.49 674.427   5
  -1  16  13 2922.77 659.879   4
   1  16 -13 3660.96 800.833   7
  -1 -16  13 2795.04 648.522   1
  -1  16  13 2927.66 640.859   7
  -1 -16  13 2414.48 556.183   3
   1 -16 -12 542.123 350.789   5
  -1 -16  12 53.8503 264.234   3
   1  16 -12 757.727 390.798   2
  -1  16  12-373.539 473.280   4
   1  16 -12 892.545 495.603   7
  -1  16  12 447.753 413.462   7
   1  16 -11 985.262 539.975   7
  -1 -16  11 964.124 373.124   3
   1  16 -11 595.307 363.649   2
   1 -16 -11 1068.30 451.138   5
  -1  16  11 870.933 377.935   7
  -1  16  11 197.368 384.621   4
  -1 -16  10 88.9979 262.203   3
   1 -16 -10 152.585 386.441   5
  -1  16  10 72.1558 380.307   7
  -1  16  10 316.597 411.459   4
   1  16 -10-365.648 345.461   2
   1  16 -10 309.233 392.002   7
   1  16  -9 6093.55 853.976   7
   1 -16  -9 7373.98 846.968   5
   1 -16  -9 6186.83 609.605   3
   1  16  -9 6120.71 695.668   2
  -1  16   9 7228.32 919.653   7
  -1 -16   9 6730.28 773.353   3
  -1 -16   9 6489.36 809.146   5
  -1 -16   8 2690.46 504.855   3
   1 -16  -8 2640.41 584.712   5
  -1 -16   8 3436.15 661.988   5
   1 -16  -8 1903.09 352.635   3
   1  16  -8 2321.67 588.528   7
  -1  16   8 2764.25 628.726   7
  -1  16   7 1019.29 456.631   7
   1 -16  -7 753.076 258.041   3
   1 -16  -7 1503.42 487.219   5
  -1 -16   7 777.659 336.198   3
   1  16  -7 596.271 434.145   7
  -1 -16   7 830.811 426.252   5
   1 -16  -6 9807.87 746.859   3
  -1 -16   6 12429.3 1096.92   5
   1 -16  -6 11015.0 962.602   5
   1  16  -6 9581.28 1057.15   7
  -1  16   6 11378.6 1120.10   7
  -1 -16   6 11003.0 890.765   3
  -1 -16   5 5782.97 625.638   3
   1  16  -5 4801.46 774.867   7
  -1 -16   5 6214.59 777.703   5
   1 -16  -5 6214.70 758.400   5
   1 -16  -5 4802.23 530.703   3
  -1  16   5 5833.38 823.601   7
   1  16  -4-252.889 337.326   7
  -1 -16   4 423.859 397.639   5
  -1 -16   4 170.960 192.509   3
   1 -16  -4-123.173 208.043   3
   1  16  -4 129.050 386.394   4
  -1  16   4-240.037 388.076   7
   1 -16  -4-153.969 298.695   5
  -1 -16   3 2050.44 546.061   5
  -1  16   3 1893.75 548.652   7
   1 -16  -3 2100.25 413.327   3
   1  16  -3 939.637 436.488   7
   1  16  -3 2735.75 719.655   4
  -1 -16   3 1809.20 332.611   3
   1 -16  -3 2006.06 466.767   5
   1  16  -2 15809.4 1409.38   4
   1 -16  -2 16206.7 991.979   3
   1  16  -2 16292.5 1271.56   7
  -1 -16   2 17382.5 1247.16   5
   1 -16  -2 18013.0 1223.64   5
  -1  16   2 16178.7 1320.99   7
  -1 -16   2 15829.8 893.164   3
  -1 -16   1 382.463 223.906   3
   1 -16  -1 827.443 292.091   3
  -1 -16   1 1138.66 461.071   5
   1  16  -1 493.418 421.760   7
   1 -16  -1 1140.30 458.620   5
   1  16  -1 1046.19 501.149   4
  -1  16   1 242.252 368.855   7
  -1 -16   0 4024.27 419.573   3
  -1  16   0 4331.14 739.463   7
   1 -16   0 4281.59 556.408   3
   1 -16   0 4863.98 678.990   5
   1  16   0 4660.25 871.385   4
   1  16   0 4154.08 697.012   7
  -1 -16   0 4587.30 719.090   5
   1  16   1 1005.84 574.638   4
   1 -16   1 556.467 404.724   5
  -1 -16  -1-286.552 374.544   5
  -1  16  -1-611.027 470.686   7
   1 -16   1 377.869 251.602   3
   1  16   1 140.620 294.903   7
   1 -16   2 321.003 262.796   3
  -1 -16  -2 320.786 366.408   5
   1  16   2-126.303 383.015   7
   1  16   2 545.856 537.071   4
  -1  16  -2 208.947 370.696   7
   1 -16   2-35.8618 331.566   5
   1 -16   3 1136.55 373.647   3
   1 -16   3 1490.86 477.741   5
  -1 -16  -3 1493.13 496.987   5
   1  16   3 1601.18 591.469   4
  -1  16  -3 614.299 442.293   7
   1  16   3 1068.40 447.170   7
   1 -16   4 1799.85 483.884   5
  -1  16  -4 1265.87 525.334   7
   1 -16   4 1656.45 397.593   3
  -1 -16  -4 2181.84 553.493   5
   1  16   4 1222.59 410.362   7
   1  16   4 2084.12 684.680   4
   1 -16   5 74.4246 346.989   5
  -1 -16  -5 348.133 367.610   5
   1  16   5 200.723 319.048   7
  -1  16  -5-529.339 328.714   7
   1 -16   5 140.803 324.285   3
   1  16   5 570.775 488.818   4
  -1  16  -6 3559.07 729.865   7
   1  16   6 4321.89 839.913   4
  -1 -16  -6 3950.06 679.239   5
   1 -16   6 3403.79 576.672   3
   1  16   6 3090.26 618.161   7
   1 -16   7 367.645 326.348   3
  -1 -16  -7-102.325 327.689   5
  -1  16  -7 201.150 408.006   7
   1  16   7 1244.83 598.319   4
   1  16   7 914.074 473.442   7
   1 -16   8 39.6840 289.207   3
  -1  16  -8-17.4734 336.825   7
  -1 -16  -8 784.170 430.922   5
   1  16   8 316.757 460.640   4
   1  16   8 233.196 329.450   7
  -1  16  -9 943.217 540.614   7
   1 -16   9 528.783 308.505   3
  -1 -16  -9 1127.04 512.901   5
   1  16   9 992.345 546.327   4
   1  16   9 1434.74 495.914   7
   1 -16  10 1969.70 531.762   3
  -1  16 -10 2105.30 660.098   7
   1  16  10 2390.65 736.681   4
  -1 -16 -10 2296.88 598.023   5
   1  16  10 1882.70 541.898   7
   1 -16  11 2065.12 561.071   3
   1  16  11 2661.98 707.585   4
   1  16  11 2287.65 575.498   7
  -1  16 -11 2815.39 687.365   7
  -1 -16 -11 2186.33 552.506   5
   1 -16  12 3057.07 601.882   3
  -1 -16 -12 3597.25 671.667   5
  -1  16 -12 3893.08 803.300   7
   1  16  12 3615.94 697.506   7
   1  16  12 3724.96 838.822   4
   1  16  13 757.448 423.557   7
   1  16  13 674.793 518.890   4
  -1  16 -13 928.339 529.880   7
   1 -16  13 676.419 386.780   3
  -1 -16 -13 751.446 456.633   5
   1 -16  14 1580.59 539.320   3
   1  16  14 1597.44 549.313   7
  -1 -16 -14 1439.27 423.731   9
  -1 -16 -14 1198.30 506.116   5
   1  16  14 2020.18 723.160   4
  -1  16 -14 1783.72 600.542   7
   1  16  15 759.248 496.288   7
  -1 -16 -15 991.998 521.289   5
   1  16  15 1693.93 748.539   4
  -1 -16 -15 1076.60 407.791   9
   1 -16  15 944.657 489.697   3
  -1  16 -15 633.716 546.254   7
   1  16  16 2168.34 629.599   7
   1 -16  16 2713.24 680.293   3
  -1 -16 -16 1713.63 555.042   5
   1  16  16 3089.84 842.967   4
  -1  16 -16 2868.96 825.582   7
   1  16  17-204.620 361.091   7
  -1 -16 -17-146.298 402.065   5
   1 -16  17 492.188 361.842   3
   1  16  17 525.667 541.476   4
  -1  16 -17 160.520 561.748   7
   1 -16  17 166.202 318.273   1
  -1 -16 -18 1801.86 607.516   5
  -1  16 -18 2173.25 764.585   7
   1 -16  18 1712.93 598.760   3
   1  16  18 2171.53 698.372   7
   1  16  18 1965.35 780.721   4
   1 -16  18 1028.41 409.608   1
  -1 -16 -19 2250.98 671.015   5
   1  16  19 1397.77 596.776   4
   1 -16  19 1974.93 667.853   3
   1  16  19 1673.29 717.104   7
   1 -16  19 1167.30 447.331   1
  -1  16 -19 1947.80 828.792   7
   1 -16  20 998.733 599.126   3
   1 -16  20 983.938 424.389   1
   1  16  20 2096.49 653.820   7
   1  16  20 1404.16 709.320   4
  -1 -16 -20 1868.20 662.475   5
  -1  16 -20 2703.34 886.572   7
   1  16  21 3.05814 405.386   7
  -1 -16 -21 137.120 405.869   5
   1 -16  21-80.8316 380.060   1
   1 -16  21-106.841 378.302   3
  -1  16 -21 894.399 662.922   7
   1  16  22 63.4579 409.369   7
   1 -17 -22-206.938 418.888   5
   1  17 -22 295.262 593.172   7
  -1 -17  22 475.103 434.288   1
  -1 -17  21 23.8887 427.993   1
  -1  17  21 664.187 569.105   7
   1  17 -21 1028.50 613.550   7
   1 -17 -21 729.667 454.479   5
  -1  17  20 816.562 531.627   7
   1 -17 -20 479.600 479.875   5
  -1 -17  20 550.767 485.478   1
   1  17 -20 368.687 526.181   7
  -1 -17  19 1742.38 663.682   1
  -1  17  19 2696.27 726.688   7
   1  17 -19 1617.75 664.893   7
   1 -17 -19 3087.42 710.569   5
   1 -17 -18 3581.84 734.918   5
  -1  17  18 2696.26 772.934   7
  -1 -17  18 2932.28 688.534   1
   1  17 -18 2749.50 853.185   7
  -1 -17  17 2896.30 733.821   1
  -1 -17  17 2258.49 566.475   9
   1  17 -17 3009.33 852.372   7
   1 -17 -17 2157.48 601.461   5
  -1  17  17 2452.06 702.519   7
  -1 -17  16 3771.78 788.446   1
   1 -17 -16 3707.65 714.971   5
  -1 -17  16 2760.44 624.632   9
  -1  17  16 4896.79 858.683   7
   1  17 -16 3645.67 893.551   7
  -1 -17  15 3557.12 713.694   3
   1 -17 -15 4132.19 732.319   5
  -1 -17  15 5827.30 919.659   1
  -1  17  15 4672.02 843.658   7
  -1 -17  15 4555.70 760.748   9
   1  17 -15 4033.10 863.210   7
  -1 -17  14 1324.41 481.632   3
   1  17 -14 1743.17 637.349   7
   1 -17 -14 1747.13 547.134   5
  -1  17  14 1473.37 573.850   7
  -1 -17  13 2699.78 604.109   3
   1  17 -13 3912.19 811.190   7
   1 -17 -13 3587.46 663.375   5
  -1  17  13 3383.95 739.473   7
  -1 -17  12 20.0563 313.788   3
   1  17 -12 167.094 311.206   2
   1  17 -12 174.737 438.661   7
   1 -17 -12 271.768 360.911   5
  -1  17  12-25.1390 372.674   7
  -1 -17  11 3707.30 616.247   3
   1  17 -11 4574.55 833.659   7
  -1  17  11 4684.24 826.362   7
   1  17 -11 3924.85 641.379   2
   1 -17 -11 4890.97 752.103   5
   1  17 -10-775.959 429.768   2
  -1 -17  10 0.68552 268.610   3
   1 -17 -10 469.044 405.242   5
   1  17 -10-473.903 419.856   7
  -1 -17  10 266.547 385.890   5
  -1  17  10-510.296 360.075   7
  -1 -17   9 300.293 227.699   3
  -1 -17   9 1243.56 510.365   5
   1 -17  -9 1240.36 450.961   5
   1  17  -9-262.823 315.770   2
   1  17  -9 690.263 402.312   7
  -1  17   9 784.220 423.344   7
  -1 -17   8 164.692 223.870   3
  -1  17   8 584.203 377.015   7
  -1 -17   8-171.045 373.309   5
   1 -17  -8 266.004 334.534   5
   1  17  -8 205.050 356.819   7
  -1  17   7 2104.78 603.962   7
   1 -17  -7 2190.69 394.835   3
   1 -17  -7 2544.14 586.506   5
  -1 -17   7 2834.15 492.543   3
   1  17  -7 2738.78 646.118   7
  -1 -17   7 2769.24 566.802   5
  -1 -17   6 3564.74 680.923   5
  -1 -17   6 3322.17 531.789   3
   1 -17  -6 3282.47 461.803   3
   1 -17  -6 3851.03 643.348   5
   1  17  -6 2754.51 670.902   7
  -1  17   6 3204.56 748.252   7
   1  17  -5 4310.56 770.493   7
  -1 -17   5 3573.71 520.460   3
   1 -17  -5 4458.56 688.564   5
   1 -17  -5 3993.99 521.665   3
  -1  17   5 3655.49 749.693   7
  -1 -17   5 5200.16 755.391   5
  -1 -17   4 2714.70 448.456   3
   1 -17  -4 3232.96 472.182   3
  -1 -17   4 3650.48 644.079   5
   1 -17  -4 3542.41 638.422   5
   1  17  -4 2506.60 626.433   7
  -1  17   4 3647.54 741.579   7
   1  17  -4 3837.42 740.865   4
   1 -17  -3 1580.44 364.897   3
  -1 -17   3 1356.39 342.248   3
  -1  17   3 1013.78 504.029   7
  -1 -17   3 2023.63 545.371   5
   1 -17  -3 1743.37 469.733   5
   1  17  -3 1205.92 484.568   7
   1  17  -3 916.588 486.625   4
   1 -17  -2 3318.58 582.028   5
   1 -17  -2 3291.37 479.506   3
  -1 -17   2 3663.47 676.969   5
   1  17  -2 2677.78 609.091   7
  -1 -17   2 3285.28 450.731   3
  -1  17   2 2547.67 631.669   7
   1  17  -2 2212.06 662.131   4
   1  17  -1 8607.69 1090.35   4
   1 -17  -1 6759.72 697.103   3
   1  17  -1 6580.96 863.186   7
   1 -17  -1 7490.43 868.352   5
  -1  17   1 7252.95 946.224   7
  -1 -17   1 8361.57 912.465   5
   1 -17   0 99.1352 199.797   3
   1 -17   0-46.9476 360.187   5
  -1 -17   0 364.075 397.115   5
   1  17   0 312.789 357.417   7
   1  17   0 1573.35 619.784   4
  -1  17   0 499.713 458.955   7
  -1 -17  -1 870.313 394.106   5
   1 -17   1 1603.13 335.277   3
   1 -17   1 1722.77 516.396   5
  -1  17  -1 1269.92 529.637   7
   1  17   1 1471.55 563.841   4
   1  17   1 1633.35 463.683   7
  -1 -17  -2 5036.48 735.406   5
  -1  17  -2 3500.44 692.664   7
   1 -17   2 4157.65 590.813   3
   1  17   2 3838.76 838.767   4
   1 -17   2 5229.45 701.582   5
   1  17   2 3154.51 621.731   7
   1 -17   3 1150.19 401.686   3
  -1 -17  -3 586.356 420.613   5
  -1  17  -3 911.614 492.308   7
   1  17   3 2181.46 698.542   4
   1 -17   3 1943.24 550.623   5
   1  17   3 996.087 423.226   7
   1 -17   4 901.824 332.947   3
  -1 -17  -4 1196.06 510.576   5
   1  17   4 718.305 463.127   7
   1  17   4 1331.19 650.669   4
  -1  17  -4 644.648 485.698   7
   1 -17   4 1261.98 439.376   5
   1 -17   5 8722.50 863.677   3
  -1  17  -5 7721.49 1016.19   7
  -1 -17  -5 7915.13 887.573   5
   1  17   5 8341.87 1063.06   4
   1  17   5 9214.74 1001.52   7
   1 -17   5 10968.8 1031.27   5
   1 -17   6 581.659 329.114   3
   1 -17   6 732.053 446.154   5
  -1 -17  -6 357.429 408.035   5
   1  17   6 137.295 390.393   7
  -1  17  -6 337.183 445.218   7
   1 -17   7 5043.08 740.809   5
   1 -17   7 3935.73 633.178   3
   1  17   7 4701.57 781.026   7
  -1  17  -7 4145.15 806.024   7
   1  17   7 4132.11 904.398   4
  -1 -17  -7 4251.78 689.292   5
  -1 -17  -8 2112.35 588.264   5
   1  17   8 3328.59 854.188   4
   1 -17   8 3440.11 622.211   3
  -1  17  -8 2935.96 692.838   7
   1  17   8 2876.46 646.990   7
   1  17   9 949.310 430.680   7
  -1 -17  -9 2617.80 668.857   5
   1  17   9 1450.59 648.484   4
  -1  17  -9 889.219 482.808   7
   1 -17   9 623.532 377.490   3
   1 -17  10 1178.18 456.794   3
  -1  17 -10 958.431 574.525   7
  -1 -17 -10 1257.93 492.590   5
   1  17  10 1668.64 647.648   4
   1  17  10 1032.86 426.996   7
  -1 -17 -11 1642.74 542.044   5
   1  17  11 1558.93 536.771   7
   1 -17  11 809.494 402.045   3
  -1  17 -11 1564.07 605.566   7
   1  17  11 1320.09 596.436   4
   1  17  12 2598.87 751.516   4
   1 -17  12 2743.89 609.245   3
   1  17  12 3114.51 694.079   7
  -1 -17 -12 3263.00 711.776   5
  -1  17 -12 2312.02 704.600   7
   1  17  13 1388.76 644.827   4
  -1  17 -13 940.898 496.594   7
   1 -17  13 601.853 387.417   3
   1  17  13 383.813 339.972   7
  -1 -17 -13 2040.79 600.379   5
   1  17  14 1454.67 527.939   7
   1 -17  14 462.603 338.760   3
  -1 -17 -14 898.240 477.392   5
   1  17  14 1172.20 640.454   4
  -1  17 -14 316.239 476.945   7
  -1 -17 -14 1136.51 522.863   9
   1 -17  15-169.602 351.680   3
  -1 -17 -15-411.143 354.566   5
  -1  17 -15 333.638 518.113   7
   1  17  15 96.9296 434.090   7
  -1 -17 -15 329.007 314.315   9
   1  17  15 1216.71 680.725   4
  -1 -17 -16 1611.32 605.523   5
   1 -17  16 835.035 502.204   3
  -1  17 -16 395.548 551.403   7
   1  17  16 618.433 492.305   7
   1  17  16 805.900 563.128   4
   1  17  17 848.145 481.729   7
   1 -17  17 820.958 435.511   3
  -1 -17 -17 1536.41 610.578   5
  -1  17 -17 1244.15 572.988   7
   1  17  17 1692.11 759.084   4
   1  17  18 668.904 458.326   7
  -1  17 -18 1965.85 778.746   7
  -1 -17 -18 2020.23 689.766   5
   1 -17  18 1659.32 600.192   3
   1  17  18 1651.81 822.672   4
   1 -17  19 1417.96 515.975   3
   1  17  19 1286.83 646.053   7
   1  17  19 2434.02 819.114   4
  -1 -17 -19 2401.63 723.904   5
  -1  17 -19 1561.91 712.931   7
   1  17  20 228.444 471.825   7
   1 -17  20 289.541 468.584   3
  -1 -17 -20 72.6036 411.482   5
  -1  17 -20 254.904 458.364   7
   1  17  21 1164.89 619.567   7
   1 -18 -21 358.375 455.724   5
  -1 -18  21 386.468 541.597   1
  -1 -18  20 326.512 388.029   1
   1 -18 -20 907.176 577.611   5
   1  18 -20 296.716 489.680   7
  -1  18  20 200.758 463.457   7
  -1  18  19 712.200 497.484   7
  -1 -18  19 520.275 329.045   1
   1  18 -19 217.209 445.691   7
   1 -18 -19 843.665 475.655   5
  -1  18  18 227.107 448.485   7
  -1 -18  18-92.8152 434.179   1
   1 -18 -18 1150.51 571.986   5
   1  18 -18 711.125 582.302   7
   1  18 -17 987.061 601.790   7
   1 -18 -17 1129.23 512.422   5
  -1  18  17 405.707 448.326   7
  -1 -18  16 826.755 410.863   9
   1  18 -16 1169.29 622.651   7
  -1  18  16 832.852 570.219   7
   1 -18 -16-19.2424 387.641   5
  -1  18  15 2062.80 667.091   7
  -1 -18  15 940.779 412.764   3
   1  18 -15 3185.10 807.361   7
   1 -18 -15 1784.95 600.613   5
  -1 -18  15 1680.90 512.937   9
   1 -18 -14-489.570 346.613   5
  -1 -18  14-112.024 331.315   3
   1  18 -14-215.889 375.106   7
  -1  18  14 347.011 363.054   7
  -1 -18  13 138.617 303.046   3
   1 -18 -13 770.049 420.533   5
   1  18 -13-186.978 398.342   7
  -1  18  13 591.770 422.886   7
  -1  18  12 2704.36 661.748   7
   1 -18 -12 4080.24 719.072   5
  -1 -18  12 3340.50 643.344   3
   1  18 -12 3376.07 808.316   7
  -1 -18  11 5291.00 744.701   3
   1 -18 -11 4866.24 751.919   5
   1  18 -11 4979.93 888.790   7
  -1 -18  11 5914.94 879.309   5
  -1  18  11 6004.31 919.592   7
  -1  18  10 1471.61 591.304   7
   1  18 -10 780.347 377.719   2
   1 -18 -10 1142.27 507.919   5
  -1 -18  10 734.494 324.805   3
  -1 -18  10 1244.39 543.097   5
   1  18 -10 1021.81 518.428   7
  -1  18   9 11890.7 1238.46   7
   1 -18  -9 11538.7 1134.17   5
   1  18  -9 9635.69 898.842   2
  -1 -18   9 12693.8 1185.57   5
  -1 -18   9 10866.9 1003.20   3
   1  18  -9 11255.4 1261.88   7
  -1 -18   8 1024.88 353.115   3
  -1 -18   8 2011.49 612.408   5
   1 -18  -8 618.012 422.020   5
   1  18  -8 1087.04 528.211   7
  -1  18   8 657.342 463.251   7
  -1 -18   7 4189.27 710.081   5
  -1 -18   7 2533.91 487.672   3
   1 -18  -7 3114.56 631.934   5
   1  18  -7 2919.97 713.067   7
  -1  18   7 3790.27 769.358   7
  -1 -18   6 2367.45 473.523   3
  -1 -18   6 3376.76 693.720   5
   1 -18  -6 3710.48 680.489   5
  -1  18   6 4315.13 811.774   7
   1  18  -6 3228.52 713.801   7
  -1 -18   5 204.165 251.683   3
  -1  18   5 590.519 444.274   7
  -1 -18   5 362.192 429.283   5
   1 -18  -5 1400.71 479.279   5
   1  18  -5 133.179 345.743   7
  -1 -18   4 1888.56 398.340   3
  -1 -18   4 2143.95 572.475   5
   1 -18  -4 1863.35 401.776   3
  -1  18   4 1978.76 602.624   7
   1 -18  -4 2199.09 515.345   5
   1  18  -4 1450.70 479.057   7
   1 -18  -3 3130.11 491.457   3
   1 -18  -3 3415.03 630.056   5
   1  18  -3 2449.94 658.548   4
  -1  18   3 3377.36 703.839   7
   1  18  -3 3296.18 717.476   7
  -1 -18   3 4552.36 729.162   5
   1 -18  -2 21.2784 309.146   5
  -1  18   2 206.596 416.854   7
   1  18  -2 337.673 497.988   4
  -1 -18   2 197.127 363.643   5
   1  18  -2 142.914 387.811   7
   1 -18  -2 609.230 274.779   3
   1 -18  -1 1166.13 366.715   3
  -1  18   1 168.660 420.936   7
  -1 -18   1 1319.03 516.581   5
   1  18  -1 945.437 564.110   4
   1 -18  -1 1049.31 425.267   5
   1  18  -1 895.423 441.275   7
  -1 -18   0 2468.16 598.259   5
   1 -18   0 2340.49 421.092   3
   1 -18   0 1834.67 531.689   5
  -1  18   0 2185.87 642.532   7
   1  18   0 1686.33 645.292   4
   1  18   0 1253.59 479.005   7
   1 -18   1-151.716 232.929   3
  -1  18  -1 364.056 419.591   7
  -1 -18  -1 92.5640 402.183   5
   1 -18   1 24.0881 387.497   5
   1  18   1 638.265 546.865   4
   1  18   1-327.601 396.779   7
   1 -18   2 392.023 381.093   5
   1 -18   2 328.561 285.079   3
  -1 -18  -2 1284.89 513.926   5
   1  18   2 1765.26 660.144   4
   1  18   2 1493.99 494.316   7
  -1  18  -2 553.020 427.396   7
   1 -18   3 11002.5 958.613   3
  -1  18  -3 8280.70 1065.05   7
   1  18   3 10514.9 1108.13   7
   1 -18   3 12259.9 1112.85   5
  -1 -18  -3 9942.46 1015.97   5
   1  18   3 10171.4 1207.99   4
   1  18   4 257.989 396.192   7
   1 -18   4 443.519 390.505   3
   1 -18   4-186.042 374.185   5
  -1  18  -4 38.9651 360.269   7
   1  18   4 962.112 602.704   4
  -1 -18  -4-210.031 357.381   5
   1  18   5 2406.31 805.609   4
   1 -18   5 1130.40 389.301   3
  -1 -18  -5 1875.30 586.310   5
  -1  18  -5 988.876 455.587   7
   1 -18   5 1676.86 525.115   5
   1  18   5 1099.32 498.565   7
   1  18   6 9384.50 1063.75   7
  -1  18  -6 9114.33 1139.13   7
   1 -18   6 11542.6 1090.42   5
  -1 -18  -6 10596.6 1074.96   5
   1  18   6 9405.90 1197.47   4
   1 -18   6 9951.66 980.053   3
   1  18   7 25.3537 408.073   7
   1  18   7 344.147 505.762   4
   1 -18   7 1626.70 588.204   5
   1 -18   7 169.125 245.327   3
  -1  18  -7 352.150 449.095   7
  -1 -18  -7 486.515 443.311   5
  -1  18  -8 576.406 480.121   7
   1 -18   8 2060.97 602.694   5
   1 -18   8 1295.99 422.445   3
  -1 -18  -8 1621.33 513.579   5
   1  18   8 795.584 630.185   4
   1  18   8 1151.35 517.872   7
   1  18   9 853.232 423.265   7
   1 -18   9 885.880 411.251   3
  -1  18  -9 951.827 510.140   7
   1  18   9 1890.62 692.688   4
  -1 -18  -9 1024.36 528.479   5
  -1 -18 -10 776.843 468.643   5
  -1  18 -10 58.2662 408.598   7
   1  18  10 1246.77 703.923   4
   1 -18  10 36.5820 277.972   3
   1  18  10-26.2815 325.038   7
   1 -18  11 94.3839 281.662   3
  -1 -18 -11-171.466 390.460   5
  -1  18 -11-291.833 458.054   7
   1  18  11 574.749 532.255   4
   1  18  11 766.238 448.456   7
  -1  18 -12 2852.32 775.654   7
   1  18  12 2766.03 809.547   4
   1  18  12 3267.84 726.246   7
   1 -18  12 3235.54 652.408   3
  -1 -18 -12 2834.29 717.227   5
   1  18  13 1851.63 615.581   7
  -1 -18 -13 2414.65 581.442   9
   1 -18  13 2172.34 631.512   3
   1  18  13 2721.61 835.471   4
  -1 -18 -13 2514.64 636.801   5
  -1  18 -13 1896.19 718.183   7
   1  18  14 231.867 459.407   7
  -1 -18 -14-118.940 346.806   5
   1  18  14 976.874 643.111   4
   1 -18  14 240.932 363.281   3
  -1 -18 -14 187.745 320.617   9
  -1  18 -14 277.093 614.731   7
   1 -18  15 1645.33 556.683   3
   1  18  15 1337.57 583.836   7
  -1 -18 -15 2048.79 652.137   5
   1  18  15 1736.96 719.427   4
  -1  18 -15 1399.23 572.702   7
  -1 -18 -15 1513.37 488.307   9
   1  18  16 3106.73 932.734   4
   1 -18  16 2990.78 702.020   3
  -1 -18 -16 3149.39 762.496   5
  -1  18 -16 5134.05 1019.41   7
   1  18  16 3645.85 794.985   7
   1  18  17 144.062 473.849   7
  -1 -18 -17 979.382 606.818   5
   1 -18  17 1282.44 587.807   3
   1  18  17 1994.73 816.710   4
  -1  18 -17 462.491 442.799   7
  -1 -18 -18 348.294 469.122   5
   1 -18  18 977.412 538.094   3
   1  18  18 1700.15 758.438   4
   1  18  18 411.923 453.054   7
  -1  18 -18 322.914 517.509   7
   1  18  19 721.387 580.428   7
   1 -18  19 404.187 448.068   3
  -1 -18 -19 981.388 537.273   5
   1  18  19 929.308 687.071   4
  -1  18 -19 1028.96 699.714   7
   1  18  20-30.1334 417.252   7
   1 -19 -20 1507.59 540.371   5
  -1  19  19 906.216 544.017   7
   1  19 -19 199.049 533.729   7
   1 -19 -19 878.805 515.085   5
  -1  19  18-343.066 475.980   7
   1  19 -18 532.352 507.492   7
   1 -19 -18 341.712 462.079   5
  -1  19  17 658.051 458.237   7
   1 -19 -17 401.689 462.589   5
   1  19 -17 415.047 558.028   7
  -1  19  16 745.797 571.635   7
   1 -19 -16-592.690 469.177   5
  -1 -19  16 330.174 352.999   9
   1  19 -16 310.612 495.450   7
  -1  19  15 809.573 403.597   7
   1 -19 -15 216.179 412.734   5
  -1 -19  15 1463.63 535.019   9
   1  19 -15 671.168 566.621   7
   1  19 -14 1584.61 671.482   7
  -1  19  14 1538.23 539.097   7
   1 -19 -14 1364.49 536.249   5
  -1 -19  14 270.622 318.221   3
   1  19 -13 131.674 419.163   7
  -1 -19  13-83.0461 324.393   3
   1 -19 -13 135.537 340.040   5
  -1 -19  13-132.602 432.129   5
  -1  19  13 306.896 485.800   7
  -1 -19  12 195.341 286.143   3
   1  19 -12 46.1312 447.555   7
   1 -19 -12 251.304 436.123   5
  -1 -19  12 1041.36 511.424   5
  -1  19  12 349.739 337.527   7
  -1 -19  11 507.104 297.642   3
   1 -19 -11 1217.83 468.299   5
  -1 -19  11 138.077 377.553   5
   1  19 -11 1019.84 526.342   7
  -1  19  11 903.627 590.574   7
  -1 -19  10 1437.32 393.293   3
  -1 -19  10 1624.22 590.052   5
   1 -19 -10 1809.23 585.860   5
  -1  19  10 1735.87 572.006   7
   1  19 -10 892.765 531.476   7
  -1 -19   9 2795.13 663.772   5
   1 -19  -9 2224.89 599.768   5
   1  19  -9 1220.28 567.561   7
  -1 -19   9 2095.74 508.072   3
  -1  19   9 2033.17 588.171   7
  -1 -19   8 2567.82 625.168   5
   1 -19  -8 1779.56 538.894   5
  -1  19   8 1119.07 551.206   7
   1  19  -8 1275.28 586.631   7
  -1 -19   8 1117.10 420.116   3
  -1 -19   7 8760.46 867.914   3
   1 -19  -7 10174.5 1038.92   5
  -1 -19   7 11928.6 1143.42   5
   1  19  -7 9822.59 1177.25   7
  -1  19   7 10942.0 1220.08   7
  -1 -19   6-74.5609 240.384   3
  -1 -19   6 447.995 471.269   5
   1  19  -6 91.5812 374.494   7
   1 -19  -6 501.093 384.105   5
  -1  19   6 193.570 382.032   7
  -1  19   5 1318.04 560.161   7
   1  19  -5 1430.70 562.772   7
   1 -19  -5 1795.29 541.815   5
  -1 -19   5 1316.36 504.423   5
  -1  19   4 1318.67 564.807   7
  -1 -19   4 1133.85 467.149   5
   1  19  -4 811.482 467.702   7
   1 -19  -4 1204.09 479.161   5
   1 -19  -3 1082.64 460.636   5
   1  19  -3 554.095 482.756   7
  -1 -19   3 114.570 348.825   5
  -1  19   3 433.326 479.451   7
  -1 -19   2 734.472 455.940   5
   1 -19  -2 960.723 463.516   5
   1 -19  -2 754.146 297.300   3
  -1  19   2 546.162 502.345   7
   1  19  -2 916.332 465.171   7
   1  19  -2 769.722 535.775   4
  -1  19   1 608.391 418.992   7
   1 -19  -1 262.484 245.009   3
   1 -19  -1-144.998 386.944   5
  -1 -19   1 687.054 411.088   5
   1  19  -1-822.321 506.216   4
   1  19  -1-119.854 340.092   7
   1 -19   0 243.498 402.154   5
   1 -19   0 384.377 281.438   3
  -1 -19   0 649.129 403.046   5
   1  19   0 402.166 414.088   7
  -1  19   0 414.266 407.482   7
   1  19   0-297.533 487.472   4
   1 -19   1 520.332 460.958   5
  -1 -19  -1 298.983 340.304   5
  -1  19  -1 577.999 594.641   7
   1  19   1 1047.00 607.164   4
   1  19   1 387.572 423.077   7
   1 -19   1 337.569 296.480   3
   1  19   2 615.429 439.487   7
   1 -19   2 830.096 448.541   5
  -1 -19  -2 1024.80 496.237   5
  -1  19  -2 127.387 348.285   7
   1  19   2 882.601 567.389   4
   1 -19   2 632.930 374.362   3
   1 -19   3 2232.25 479.033   3
   1  19   3 2097.39 630.678   7
  -1 -19  -3 2335.13 596.189   5
   1 -19   3 2597.65 565.987   5
  -1  19  -3 3426.13 814.809   7
   1  19   3 2589.01 778.025   4
   1 -19   4 2691.01 540.027   3
   1 -19   4 2488.57 620.533   5
  -1 -19  -4 2820.76 641.198   5
   1  19   4 2199.56 667.824   4
   1  19   4 2160.87 640.417   7
  -1  19  -4 2507.38 668.191   7
  -1 -19  -5 1715.65 525.360   5
   1  19   5 1738.24 732.113   4
  -1  19  -5 1005.83 546.024   7
   1  19   5 1210.02 508.832   7
   1 -19   5 1530.82 433.511   3
   1 -19   5 737.060 458.461   5
   1 -19   6 307.750 303.584   3
   1 -19   6 1077.98 560.919   5
   1  19   6 281.071 346.043   7
  -1 -19  -6-36.6135 366.549   5
  -1  19  -6 569.409 499.131   7
   1 -19   7 2326.87 538.251   3
  -1 -19  -7 3358.86 685.799   5
   1  19   7 2864.92 878.903   4
  -1  19  -7 1889.87 685.737   7
   1 -19   7 2662.82 640.323   5
   1  19   7 2429.94 615.134   7
   1  19   8 345.888 666.185   4
   1  19   8 396.180 449.422   7
   1 -19   8 504.520 428.458   5
  -1 -19  -8 659.493 463.932   5
  -1  19  -8 616.632 562.878   7
   1 -19   8 280.691 321.782   3
   1  19   9 2106.91 806.623   4
   1 -19   9 1877.42 652.178   5
  -1 -19  -9 1638.82 601.984   5
  -1  19  -9 1230.41 436.295   7
   1 -19   9 1169.26 435.450   3
   1  19   9 1293.63 525.342   7
   1  19  10 3785.18 910.778   4
   1 -19  10 3290.52 653.162   3
  -1 -19 -10 3698.22 764.539   5
   1  19  10 4542.81 826.023   7
  -1  19 -10 3885.83 853.709   7
[truncated: 1,145,317 more chars]
