# Supplementary material for: Crystal structure of a 1,1,2,2-tetra­chloro­ethane-solvated hydrazinecarbo­thio­amide compound
Source: Acta Crystallogr E Crystallogr Commun. 2017 Aug 1;73(Pt 9):1271–4. doi: 10.1107/S2056989017010830 (PMC5588558; doi:10.1107/S2056989017010830)
Supplement: Supplementary file 2 [file e-73-01271-Isup2.hkl]

data_I                                                                          
_shelx_title ' exp_542 in P2(1)/c'                                              
_shelx_refln_list_code          4                                               
_shelx_F_calc_maximum      291.61                                               
_exptl_crystal_F_000      1016.00                                               
_reflns_d_resolution_high  0.8409                                               
                                                                                
loop_                                                                           
 _space_group_symop_operation_xyz                                               
 'x, y, z'                                                                      
 '-x, y+1/2, -z+1/2'                                                            
 '-x, -y, -z'                                                                   
 'x, -y-1/2, z-1/2'                                                             
                                                                                
_cell_length_a     5.9124                                                       
_cell_length_b    17.6155                                                       
_cell_length_c    20.3351                                                       
_cell_angle_alpha  90.000                                                       
_cell_angle_beta   96.563                                                       
_cell_angle_gamma  90.000                                                       
                                                                                
_shelx_F_squared_multiplier     1.000                                           
                                                                                
loop_                                                                           
 _refln_index_h                                                                 
 _refln_index_k                                                                 
 _refln_index_l                                                                 
 _refln_F_squared_calc                                                          
 _refln_F_squared_meas                                                          
 _refln_F_squared_sigma                                                         
 _refln_observed_status                                                         
   2   0   0       9275.87      10412.34       128.64 o                         
   3   0   0        402.80        279.98        13.16 o                         
   4   0   0        188.00        192.89        12.21 o                         
   5   0   0        711.02        672.87        40.44 o                         
   6   0   0       3612.87       3632.50        98.81 o                         
   1   1   0        711.94        740.71        22.59 o                         
   2   1   0      13952.43      12005.75        86.55 o                         
   3   1   0       1210.68       1270.43        22.36 o                         
   4   1   0         78.67         64.94         6.64 o                         
   5   1   0        194.87        204.61        17.69 o                         
   6   1   0         95.68        106.14        16.29 o                         
   1   2   0        134.58        254.26         4.69 o                         
   2   2   0       1077.88        851.80        16.97 o                         
   3   2   0         29.97         44.83         4.27 o                         
   4   2   0          0.81          8.49         5.69 o                         
   5   2   0         80.15         50.14        11.63 o                         
   6   2   0        423.64        490.95        25.14 o                         
   1   3   0        703.67        786.83         8.93 o                         
   2   3   0        600.20        341.10         8.07 o                         
   3   3   0       3718.68       3377.73        36.11 o                         
   4   3   0       1237.87       1225.59        24.33 o                         
   5   3   0        138.42        144.11        11.76 o                         
   6   3   0         77.99         95.27        13.51 o                         
   0   4   0      17168.96      22772.71       117.21 o                         
   1   4   0       2409.13       2131.80        15.26 o                         
   2   4   0        427.49        587.16        12.52 o                         
   3   4   0          4.83         13.05         3.48 o                         
   4   4   0        489.70        525.44        15.33 o                         
   5   4   0        297.39        289.66        15.67 o                         
   6   4   0          7.98         23.97        10.72 o                         
   1   5   0      16167.64      21103.29        91.52 o                         
   2   5   0          3.10         52.37         7.97 o                         
   3   5   0        182.44        217.18         8.46 o                         
   4   5   0       1675.03       1807.20        32.34 o                         
   5   5   0       1835.60       1855.78        33.54 o                         
   6   5   0         38.13         75.90        23.17 o                         
   0   6   0       3595.69       4573.51        48.46 o                         
   1   6   0       7421.58       7673.63        60.29 o                         
   2   6   0          4.56          4.88         4.98 o                         
   3   6   0         86.46         97.48         8.93 o                         
   4   6   0        509.43        456.88        23.87 o                         
   5   6   0       2132.10       2015.08        37.54 o                         
   6   6   0         57.54         66.17        16.19 o                         
   1   7   0          2.16         29.61         5.17 o                         
   2   7   0       1112.98        784.54        15.16 o                         
   3   7   0       1564.21       1562.37        28.04 o                         
   4   7   0        187.80        223.73        10.27 o                         
   5   7   0         94.22        111.29        11.41 o                         
   6   7   0        154.51        153.97        19.20 o                         
   0   8   0      11040.85      12132.65       105.28 o                         
   1   8   0       2423.82       2499.10        29.68 o                         
   2   8   0       7012.33       7515.55        56.53 o                         
   3   8   0         40.79         76.26         8.93 o                         
   4   8   0       3607.37       3846.34        57.86 o                         
   5   8   0         29.15         49.95        10.98 o                         
   6   8   0         41.25         73.78        19.76 o                         
   1   9   0       1009.64       1095.72        22.54 o                         
   2   9   0        451.26        457.31        14.05 o                         
   3   9   0       1984.64       1822.14        51.51 o                         
   4   9   0        738.76        769.53        20.85 o                         
   5   9   0         93.10        102.23        14.60 o                         
   6   9   0         27.01         40.95        16.93 o                         
   0  10   0       3682.79       2905.14        58.58 o                         
   1  10   0        591.12        519.76        17.14 o                         
   2  10   0       1305.60       1452.77        30.06 o                         
   3  10   0          7.75         10.36         7.15 o                         
   4  10   0         59.92         93.43        11.59 o                         
   5  10   0        615.03        714.15        31.34 o                         
   6  10   0         45.22         52.96        18.66 o                         
   1  11   0       2720.69       2735.97        44.48 o                         
   2  11   0          0.31          0.00         6.18 o                         
   3  11   0        297.46        356.41        19.16 o                         
   4  11   0        976.89        877.47        28.17 o                         
   5  11   0        270.83        246.01        21.04 o                         
   0  12   0        655.64        533.44        30.33 o                         
   1  12   0        208.77        218.50        15.79 o                         
   2  12   0         62.32         58.63        11.15 o                         
   3  12   0         16.95         46.47        11.20 o                         
   4  12   0         38.84         35.47        10.69 o                         
   5  12   0         12.68         21.27        12.25 o                         
   1  13   0         75.32         74.69        11.99 o                         
   2  13   0          0.16         21.26        12.12 o                         
   3  13   0       6660.23       6984.90        94.25 o                         
   4  13   0        266.76        257.58        18.21 o                         
   5  13   0        142.50        121.24        21.39 o                         
   0  14   0       1526.92       1494.18        63.86 o                         
   1  14   0       1436.41       1333.37        36.29 o                         
   2  14   0        142.42        123.72        14.15 o                         
   3  14   0        550.01        501.59        24.03 o                         
   4  14   0         91.72        164.66        18.44 o                         
   5  14   0         12.46         48.52        19.80 o                         
   1  15   0        303.36        294.76        21.43 o                         
   2  15   0        254.09        259.24        20.71 o                         
   3  15   0        320.93        281.29        23.59 o                         
   4  15   0         50.24        100.36        15.54 o                         
   0  16   0         16.84         26.05        18.62 o                         
   1  16   0        526.64        443.20        23.93 o                         
   2  16   0        537.63        521.90        27.21 o                         
   3  16   0        150.42        128.59        18.25 o                         
   4  16   0         55.14         74.76        15.13 o                         
   1  17   0          2.45         34.98        15.77 o                         
   2  17   0       2241.05       2528.80        86.18 o                         
   3  17   0         24.30         52.64        14.78 o                         
   4  17   0        635.75        591.41        32.83 o                         
   0  18   0       1053.84       1106.64        56.62 o                         
   1  18   0        164.06        207.82        22.20 o                         
   2  18   0       1300.02       1107.90        46.38 o                         
   3  18   0         81.24         72.62        18.00 o                         
   1  19   0          9.90         32.80        15.94 o                         
   2  19   0         60.09         61.83        16.32 o                         
   0  20   0          1.12         85.50        34.25 o                         
   1  20   0          0.38          0.00        14.70 o                         
   2  20   0          1.23         13.99        18.78 o                         
  -7   1   1         30.39         21.04        11.39 o                         
  -6   1   1         69.26        104.22        15.09 o                         
  -5   1   1        321.50        373.29        20.06 o                         
  -4   1   1       2024.22       2030.27        58.38 o                         
  -3   1   1        867.03        749.09        20.83 o                         
  -2   1   1       7852.88       7445.06        41.91 o                         
  -1   1   1        570.86        970.69        23.86 o                         
   1   1   1          5.71         20.21         2.09 o                         
   2   1   1       1920.72       1637.64        19.89 o                         
   3   1   1       1274.81        956.02        19.50 o                         
   4   1   1        121.76        127.20        12.16 o                         
   5   1   1        891.19       1039.17        34.60 o                         
   6   1   1         62.70         71.45        17.37 o                         
  -6   2   1        517.07        447.92        23.98 o                         
  -5   2   1        144.48        166.90        16.06 o                         
  -4   2   1       2845.63       2813.78        81.38 o                         
  -3   2   1         54.70        127.11         5.37 o                         
  -2   2   1       2920.15       1923.02        16.57 o                         
  -1   2   1       1640.91       1789.16        11.14 o                         
   1   2   1       8455.38       9595.12        30.31 o                         
   2   2   1       6126.16       5035.42        27.27 o                         
   3   2   1        139.67        119.90         7.72 o                         
   4   2   1        562.54        500.49        19.24 o                         
   5   2   1        951.94        927.09        29.50 o                         
   6   2   1        102.93        116.77        14.92 o                         
  -6   3   1          0.03         19.10        12.13 o                         
  -5   3   1         99.83         97.73        10.17 o                         
  -4   3   1         50.39         29.60         6.99 o                         
  -3   3   1        254.83        384.01         8.79 o                         
  -2   3   1       3540.32       3220.13        20.54 o                         
  -1   3   1       1974.60       1581.76        14.23 o                         
   0   3   1        475.86        466.87         7.94 o                         
   1   3   1         78.57         75.13         4.11 o                         
   2   3   1         19.67         88.24         4.98 o                         
   3   3   1       1497.85       1304.87        32.17 o                         
   4   3   1        303.76        284.62        13.20 o                         
   5   3   1          0.27          1.22         9.32 o                         
   6   3   1        256.74        302.88        20.61 o                         
  -6   4   1        254.07        275.19        20.58 o                         
  -5   4   1       1955.00       2069.98        40.72 o                         
  -4   4   1        482.48        464.24        22.83 o                         
  -3   4   1        211.27        182.84         7.71 o                         
  -2   4   1         31.56         51.16         4.95 o                         
  -1   4   1      18949.13      23913.64       136.31 o                         
   0   4   1         27.10         35.67         3.74 o                         
   1   4   1      85036.84      99042.78       446.84 o                         
   2   4   1       2219.05       2370.53        24.09 o                         
   3   4   1         97.74        124.12         7.22 o                         
   4   4   1        119.16        162.92        10.75 o                         
   5   4   1       1796.11       1984.40        37.69 o                         
   6   4   1          0.46         19.31        11.26 o                         
  -6   5   1         18.14          3.10        10.74 o                         
  -5   5   1         85.07         78.32        12.59 o                         
  -4   5   1        364.59        374.85        17.73 o                         
  -3   5   1        280.61        265.32         9.54 o                         
  -2   5   1         34.57         26.91         4.57 o                         
  -1   5   1        846.33       1483.05        17.55 o                         
   0   5   1       5946.80       6532.90        45.09 o                         
   1   5   1       2027.87       2780.13        30.08 o                         
   2   5   1       1262.47       1002.51        16.54 o                         
   3   5   1        177.83        160.19         7.74 o                         
   4   5   1        659.32        583.38        18.73 o                         
   5   5   1        390.41        406.52        17.16 o                         
   6   5   1          0.43         25.15        13.35 o                         
  -6   6   1        185.85        152.74        20.17 o                         
  -5   6   1         64.10         51.24         9.49 o                         
  -4   6   1        443.30        323.22        10.88 o                         
  -3   6   1       1087.71       1324.93        23.34 o                         
  -2   6   1       5029.86       4034.78        32.08 o                         
  -1   6   1      11034.30      13021.00        55.79 o                         
   0   6   1        709.36        574.40        12.85 o                         
   1   6   1          0.90          0.00         4.15 o                         
   2   6   1       5551.95       5311.05        53.17 o                         
   3   6   1        338.59        291.84        10.60 o                         
   4   6   1       1650.66       1705.77        29.57 o                         
   5   6   1        159.73        133.66        11.50 o                         
   6   6   1        210.43        192.62        20.69 o                         
  -6   7   1          1.22         25.41        16.55 o                         
  -5   7   1         36.25         47.93        10.06 o                         
  -4   7   1        387.77        394.93        13.14 o                         
  -3   7   1       2660.28       2756.70        34.69 o                         
  -2   7   1       2137.97       2146.35        24.77 o                         
  -1   7   1         54.41        251.58        10.39 o                         
   0   7   1        175.61        261.88        10.87 o                         
   1   7   1       1309.53       1114.38        23.74 o                         
   2   7   1         22.90          2.49         4.19 o                         
   3   7   1         48.54         38.65         6.13 o                         
   4   7   1       1202.05       1290.89        24.60 o                         
   5   7   1        244.18        240.96        16.38 o                         
   6   7   1          4.72         38.03        18.22 o                         
  -6   8   1          0.54         30.25        17.53 o                         
  -5   8   1        164.38        136.32        14.86 o                         
  -4   8   1       1736.81       1781.27        27.93 o                         
  -3   8   1       1188.75        956.65        22.07 o                         
  -2   8   1         27.53        119.74         7.78 o                         
  -1   8   1       3327.39       3301.93        42.21 o                         
   0   8   1        967.54       1110.48        21.42 o                         
   1   8   1        322.53        404.32        15.44 o                         
   2   8   1       1436.95       1806.43        37.75 o                         
   3   8   1       1009.05        837.42        30.70 o                         
   4   8   1        284.54        275.52        12.86 o                         
   5   8   1        151.98        191.62        15.31 o                         
   6   8   1        153.83        200.69        25.10 o                         
  -6   9   1          2.55         11.59        20.77 o                         
  -5   9   1         14.54         67.47        13.29 o                         
  -4   9   1        988.73       1047.61        24.64 o                         
  -3   9   1       1739.57       1653.48        29.14 o                         
  -2   9   1       6416.18       6945.08        58.53 o                         
  -1   9   1       4289.00       4686.40        52.91 o                         
   0   9   1        755.83        656.47        19.55 o                         
   1   9   1       8004.94       7785.30       110.42 o                         
   2   9   1       6822.64       7281.91        77.88 o                         
   3   9   1         82.45         59.40         8.52 o                         
   4   9   1       3599.22       3583.29        50.03 o                         
   5   9   1         92.10        166.33        15.93 o                         
   6   9   1        288.03        311.73        29.76 o                         
  -6  10   1        440.33        411.09        34.16 o                         
  -5  10   1          5.53         10.71        11.01 o                         
  -4  10   1        819.17        789.62        22.36 o                         
  -3  10   1        274.10        262.10        12.21 o                         
  -2  10   1         28.45         57.95         8.22 o                         
  -1  10   1       1326.20       1182.79        28.89 o                         
   0  10   1       1496.60       1526.37        30.28 o                         
   1  10   1        156.87        243.79        13.57 o                         
   2  10   1          9.08         11.01         5.05 o                         
   3  10   1         48.75         71.88         8.79 o                         
   4  10   1        450.65        455.63        18.14 o                         
   5  10   1         22.41         39.51        13.35 o                         
   6  10   1         21.16         36.59        19.74 o                         
  -5  11   1        207.32        210.69        19.26 o                         
  -4  11   1          4.86         12.08         9.12 o                         
  -3  11   1       1223.35       1338.46        32.94 o                         
  -2  11   1         66.74         52.56        10.36 o                         
  -1  11   1        314.24        330.13        17.83 o                         
   0  11   1       2336.25       1982.79        36.56 o                         
   1  11   1          0.67         14.34         9.59 o                         
   2  11   1        143.39        123.54         9.45 o                         
   3  11   1          5.30         11.67        10.75 o                         
   4  11   1         27.97         34.73        10.13 o                         
   5  11   1         26.56         35.54        12.49 o                         
  -5  12   1        130.61        129.51        19.90 o                         
  -4  12   1         20.85         50.48        11.13 o                         
  -3  12   1       1155.80       1197.24        32.77 o                         
  -2  12   1       1323.31       1262.77        38.14 o                         
  -1  12   1          6.71         11.19         9.70 o                         
   0  12   1         67.63         70.24        11.42 o                         
   1  12   1        187.67        182.24        11.95 o                         
   2  12   1       2075.94       2081.30        43.14 o                         
   3  12   1         89.90         78.88        12.28 o                         
   4  12   1        697.81        687.15        26.96 o                         
   5  12   1         38.29         43.51        13.70 o                         
  -5  13   1         97.93        116.93        19.91 o                         
  -4  13   1         59.24         89.07        12.69 o                         
  -3  13   1       1619.71       1527.33        37.95 o                         
  -2  13   1          3.16          8.25        13.08 o                         
  -1  13   1        492.40        498.14        22.78 o                         
   0  13   1        307.18        382.21        19.20 o                         
   1  13   1        146.55        142.13        14.06 o                         
   2  13   1          3.49         17.02        11.60 o                         
   3  13   1       1823.71       1922.98        43.66 o                         
   4  13   1         76.44         76.82        14.10 o                         
   5  13   1         80.18         74.58        17.44 o                         
  -5  14   1         35.21         31.05        16.57 o                         
  -4  14   1         25.98         12.26        12.81 o                         
  -3  14   1        222.50        193.08        15.85 o                         
  -2  14   1        292.21        302.69        18.60 o                         
  -1  14   1          0.07         37.81        11.52 o                         
   0  14   1        228.79        268.25        17.47 o                         
   1  14   1        411.26        448.86        22.02 o                         
   2  14   1       1125.61       1198.31        36.75 o                         
   3  14   1        396.15        423.84        22.83 o                         
   4  14   1         19.63         49.30        14.51 o                         
   5  14   1          0.11         23.10        19.76 o                         
  -4  15   1        177.20        137.43        17.11 o                         
  -3  15   1       1161.37       1127.77        39.25 o                         
  -2  15   1        328.51        330.13        21.46 o                         
  -1  15   1        674.88        827.48        30.45 o                         
   0  15   1         31.72          2.97        11.38 o                         
   1  15   1         23.05         17.08        13.38 o                         
   2  15   1          5.98         24.82        16.61 o                         
   3  15   1         14.75          0.57        11.74 o                         
   4  15   1          1.18         23.91        13.98 o                         
  -4  16   1        158.37        221.37        20.91 o                         
  -3  16   1        730.85        619.18        31.01 o                         
  -2  16   1        137.42        162.81        19.39 o                         
  -1  16   1         23.68         70.90        13.94 o                         
   0  16   1         24.38         23.36        14.85 o                         
   1  16   1          0.84         18.97        20.53 o                         
   2  16   1         49.12         76.03        14.93 o                         
   3  16   1        153.81        159.89        23.21 o                         
   4  16   1        104.93         74.60        14.89 o                         
  -4  17   1        369.75        284.96        24.03 o                         
  -3  17   1         12.08          0.28        13.70 o                         
  -2  17   1       1347.53       1411.17        49.52 o                         
  -1  17   1        703.61        759.14        36.37 o                         
   0  17   1         14.77         20.08        10.78 o                         
   1  17   1        134.90        148.12        18.51 o                         
   2  17   1        853.89        802.67        34.41 o                         
   3  17   1        123.30        131.25        18.99 o                         
   4  17   1        492.50        329.08        25.77 o                         
  -3  18   1        118.13         95.42        16.49 o                         
  -2  18   1       1084.25       1202.12        47.82 o                         
  -1  18   1        107.56         93.89        18.45 o                         
   0  18   1        138.95        103.24        18.47 o                         
   1  18   1          4.67          5.39        14.95 o                         
   2  18   1        124.83         69.31        18.21 o                         
   3  18   1         64.06         71.79        17.14 o                         
  -2  19   1         76.40         64.07        17.35 o                         
  -1  19   1         10.85         11.48        20.13 o                         
   0  19   1        296.23        341.43        35.85 o                         
   1  19   1          4.15         48.70        17.06 o                         
   2  19   1        398.80        291.31        25.14 o                         
  -2  20   1        303.35        365.73        28.52 o                         
  -1  20   1         59.66         46.17        19.15 o                         
   0  20   1          2.07         24.82        20.68 o                         
   1  20   1          7.27          0.00        14.78 o                         
   2  20   1        607.73        747.38        38.74 o                         
  -7   0   2        107.87         69.60        20.88 o                         
  -6   0   2        130.00        153.08        21.15 o                         
  -5   0   2        595.38        656.33        38.65 o                         
  -4   0   2         81.95        151.49        16.66 o                         
  -3   0   2        567.82        783.08        34.51 o                         
  -2   0   2       2322.22       1401.26        26.37 o                         
  -1   0   2        140.07        138.26         4.86 o                         
   1   0   2       2915.31       3691.59        23.62 o                         
   2   0   2       4992.71       3384.06        55.78 o                         
   3   0   2        746.60        623.49        18.84 o                         
   4   0   2         37.38         25.16         5.90 o                         
   5   0   2       1600.46       1492.77        58.12 o                         
   6   0   2       2211.93       2143.83        76.41 o                         
  -7   1   2         50.53         56.36        14.27 o                         
  -6   1   2         77.24        110.19        14.45 o                         
  -5   1   2         29.87         20.13         8.62 o                         
  -4   1   2        246.34        267.48        13.73 o                         
  -3   1   2        963.28        892.18        22.79 o                         
  -2   1   2      10404.77       8879.69        61.82 o                         
  -1   1   2       1630.45       2121.68        12.92 o                         
   1   1   2        386.47        368.78         5.70 o                         
   2   1   2        640.33        473.23         9.24 o                         
   3   1   2          9.11         21.81         4.11 o                         
   4   1   2         96.37         66.85         8.45 o                         
   5   1   2        693.82        731.14        29.12 o                         
   6   1   2        442.95        467.17        28.79 o                         
  -6   2   2         91.60        138.96        16.47 o                         
  -5   2   2       1051.07       1015.78        35.38 o                         
  -4   2   2       4961.48       4962.20        60.73 o                         
  -3   2   2       2895.91       2756.20        33.05 o                         
  -2   2   2        234.42        801.59        12.78 o                         
  -1   2   2        373.77        111.38         3.57 o                         
   1   2   2       4216.00       4871.30        26.49 o                         
   2   2   2       4088.01       4170.31        30.19 o                         
   3   2   2       2200.86       1899.76        28.61 o                         
   4   2   2        204.76        217.48        12.51 o                         
   5   2   2        601.46        540.59        23.53 o                         
   6   2   2        486.73        441.99        24.20 o                         
  -6   3   2        383.90        297.05        21.45 o                         
  -5   3   2        259.89        254.41        19.30 o                         
  -4   3   2       2259.34       2362.08        37.63 o                         
  -3   3   2        414.75        510.58        11.73 o                         
  -2   3   2       1268.31       1384.87        14.63 o                         
  -1   3   2       1627.98       1810.48        13.32 o                         
   0   3   2       5237.20       6462.84        27.75 o                         
   1   3   2       7393.86      11912.93        64.33 o                         
   2   3   2        681.30        485.48        11.40 o                         
   3   3   2        651.75        675.70        15.72 o                         
   4   3   2        570.91        539.30        18.07 o                         
   5   3   2       3323.19       3654.35        58.46 o                         
   6   3   2        121.54        101.19        14.09 o                         
  -6   4   2          6.89         21.22        12.02 o                         
  -5   4   2        265.43        303.75        20.79 o                         
  -4   4   2       1402.29       1460.69        36.81 o                         
  -3   4   2        309.96        302.94         9.28 o                         
  -2   4   2       1373.64       1191.94        15.22 o                         
  -1   4   2        202.87         53.65         4.00 o                         
   0   4   2       2043.07       2228.68        15.92 o                         
   1   4   2      49169.30      57524.67       307.16 o                         
   2   4   2        518.62        667.62        11.06 o                         
   3   4   2        239.11        312.60        10.12 o                         
   4   4   2        350.39        310.86        11.51 o                         
   5   4   2        487.28        489.58        20.42 o                         
   6   4   2         80.32         85.90        15.59 o                         
  -6   5   2        181.20        179.15        18.80 o                         
  -5   5   2         62.52         61.63        11.12 o                         
  -4   5   2       1627.37       1688.66        38.65 o                         
  -3   5   2       1319.27       1384.83        18.66 o                         
  -2   5   2         15.98         10.52         4.15 o                         
  -1   5   2      28713.43      29368.82       157.27 o                         
   0   5   2       6714.86       7142.32        69.72 o                         
   1   5   2       3944.04       4055.93        39.82 o                         
   2   5   2        367.34        460.13        11.90 o                         
   3   5   2        839.90        787.27        17.05 o                         
   4   5   2       1634.24       1451.22        36.24 o                         
   5   5   2       1012.96        970.44        25.49 o                         
   6   5   2         13.47         24.09        12.10 o                         
  -6   6   2        427.10        509.64        32.30 o                         
  -5   6   2         73.39         53.14         9.28 o                         
  -4   6   2       1155.22       1203.53        20.22 o                         
  -3   6   2       1205.28       1276.11        22.90 o                         
  -2   6   2         56.94         23.45         5.18 o                         
  -1   6   2        151.36         49.09         5.54 o                         
   0   6   2          8.49          3.62         5.57 o                         
   1   6   2       1243.15        946.95        26.00 o                         
   2   6   2         47.24         43.87         5.50 o                         
   3   6   2         25.66         23.58         4.60 o                         
   4   6   2          0.81         13.95         6.01 o                         
   5   6   2        283.57        263.95        15.00 o                         
   6   6   2         41.09         83.84        16.32 o                         
  -6   7   2         95.73         73.91        15.99 o                         
  -5   7   2        515.30        496.57        21.37 o                         
  -4   7   2       1035.43       1033.35        20.26 o                         
  -3   7   2        855.86        697.58        18.21 o                         
  -2   7   2       3793.15       3630.96        35.01 o                         
  -1   7   2         43.74         49.22        10.13 o                         
   0   7   2       4209.43       4429.45        45.24 o                         
   1   7   2        833.92        985.84        22.42 o                         
   2   7   2       1470.31       1435.47        46.88 o                         
   3   7   2        152.12        149.48         9.31 o                         
   4   7   2          0.07          8.40         6.31 o                         
   5   7   2          5.49         12.97         9.48 o                         
   6   7   2          0.60          0.00        15.41 o                         
  -6   8   2        164.62        229.98        22.78 o                         
  -5   8   2         41.11         55.86        11.03 o                         
  -4   8   2        240.45        290.03        12.84 o                         
  -3   8   2       2051.31       2175.69        32.63 o                         
  -2   8   2       1245.65       1111.60        22.18 o                         
  -1   8   2       1696.26       1434.88        28.75 o                         
   0   8   2       1924.28       2024.42        33.10 o                         
   1   8   2       1059.22       1450.85        27.81 o                         
   2   8   2        609.63       1111.94        30.36 o                         
   3   8   2       1089.40       1073.68        24.62 o                         
   4   8   2        458.68        463.90        25.57 o                         
   5   8   2        261.03        270.41        17.64 o                         
   6   8   2        167.80        147.71        23.52 o                         
  -6   9   2        108.17        129.96        22.18 o                         
  -5   9   2        273.79        281.83        20.49 o                         
  -4   9   2         29.55         50.08         7.70 o                         
  -3   9   2       1928.55       2025.72        32.74 o                         
  -2   9   2        608.51        845.39        20.50 o                         
  -1   9   2        855.79        991.71        25.65 o                         
   0   9   2         11.21         26.72         8.32 o                         
   1   9   2       1474.14       1491.47        25.72 o                         
   2   9   2       2433.19       2949.90        47.26 o                         
   3   9   2        495.45        513.18        24.44 o                         
   4   9   2        474.08        434.84        18.98 o                         
   5   9   2         12.95         18.86        11.54 o                         
   6   9   2         44.88         57.70        18.24 o                         
  -6  10   2         12.07         28.92        20.68 o                         
  -5  10   2       1000.38       1000.98        35.71 o                         
  -4  10   2        239.61        270.25        14.69 o                         
  -3  10   2       2897.99       3024.89        41.24 o                         
  -2  10   2        238.13        366.74        16.55 o                         
  -1  10   2        165.95        227.70        14.12 o                         
   0  10   2        911.47        658.41        20.80 o                         
   1  10   2        513.11        384.75        14.81 o                         
   2  10   2       1133.04       1154.28        42.82 o                         
   3  10   2       1797.94       1902.99        42.48 o                         
   4  10   2       2283.63       2343.44        48.44 o                         
   5  10   2          0.05         10.58        11.64 o                         
   6  10   2        349.68        291.08        29.90 o                         
  -5  11   2          0.74          9.00        10.62 o                         
  -4  11   2        112.36        117.74        11.21 o                         
  -3  11   2         57.20         45.76         9.27 o                         
  -2  11   2       4287.97       4336.21        80.14 o                         
  -1  11   2        318.94        342.03        18.01 o                         
   0  11   2       2929.41       3326.45        46.63 o                         
   1  11   2         14.45         34.11         8.39 o                         
   2  11   2          4.19          9.43         8.37 o                         
   3  11   2       2357.64       2787.78        52.62 o                         
   4  11   2         98.88        159.70        16.01 o                         
   5  11   2        292.68        385.27        23.18 o                         
  -5  12   2          1.55          3.10        14.14 o                         
  -4  12   2         22.64         25.47        10.81 o                         
  -3  12   2       3912.87       4404.17        66.34 o                         
  -2  12   2       1495.53       1483.27        34.95 o                         
  -1  12   2        355.42        359.38        19.40 o                         
   0  12   2         36.09         25.05         9.66 o                         
   1  12   2       2997.14       2948.46        46.30 o                         
   2  12   2        311.15        343.82        18.83 o                         
   3  12   2       1353.18       1258.12        37.39 o                         
   4  12   2         19.14         18.31        10.60 o                         
   5  12   2          0.67          9.13        10.95 o                         
  -5  13   2         15.47         33.60        16.34 o                         
  -4  13   2        557.10        629.59        29.15 o                         
  -3  13   2        456.00        401.00        20.41 o                         
  -2  13   2       2359.08       2301.53        43.43 o                         
  -1  13   2        908.71        973.67        32.82 o                         
   0  13   2       3474.40       3234.97        53.15 o                         
   1  13   2         52.38         68.38        10.67 o                         
   2  13   2       1145.64       1097.08        32.59 o                         
   3  13   2       4211.28       4177.02        64.13 o                         
   4  13   2         54.61         51.55        12.16 o                         
   5  13   2         27.95         20.38        12.98 o                         
  -5  14   2         65.56         10.09        16.64 o                         
  -4  14   2        129.59        158.24        17.99 o                         
  -3  14   2         97.10         82.92        15.21 o                         
  -2  14   2         22.01         41.21        10.54 o                         
  -1  14   2        340.44        340.06        21.03 o                         
   0  14   2        272.39        293.27        18.85 o                         
   1  14   2        205.60        232.90        24.20 o                         
   2  14   2       1035.45       1067.64        33.55 o                         
   3  14   2       2589.21       2379.63        50.52 o                         
   4  14   2        211.41        197.31        17.25 o                         
   5  14   2         26.06         38.83        20.95 o                         
  -4  15   2         34.41         90.89        15.41 o                         
  -3  15   2        446.16        384.28        23.69 o                         
  -2  15   2        121.16        112.14        13.81 o                         
  -1  15   2        124.92        141.53        18.75 o                         
   0  15   2          6.04         14.01        10.19 o                         
   1  15   2        313.45        295.88        18.61 o                         
   2  15   2         74.41         57.01        13.25 o                         
   3  15   2        650.40        622.06        28.00 o                         
   4  15   2         29.84         42.26        13.96 o                         
  -4  16   2        354.37        455.63        27.74 o                         
  -3  16   2        301.75        255.22        22.39 o                         
  -2  16   2        359.85        371.32        26.82 o                         
  -1  16   2       1850.45       1684.22        44.46 o                         
   0  16   2        181.86        166.20        16.28 o                         
   1  16   2          3.78         19.78        14.65 o                         
   2  16   2         49.51         37.34        12.60 o                         
   3  16   2        234.97        294.02        25.76 o                         
   4  16   2        572.29        500.38        29.84 o                         
  -4  17   2         70.60         37.01        14.47 o                         
  -3  17   2        117.33        136.32        19.88 o                         
  -2  17   2        770.78        662.19        35.13 o                         
  -1  17   2        304.19        318.59        21.83 o                         
   0  17   2         77.31         66.68        13.41 o                         
   1  17   2        480.89        433.96        31.31 o                         
   2  17   2        572.93        694.52        31.05 o                         
   3  17   2         17.02         20.14        26.44 o                         
  -3  18   2         45.13         48.07        15.01 o                         
  -2  18   2        216.94        307.49        26.63 o                         
  -1  18   2         26.17         26.87        14.78 o                         
   0  18   2        255.14        309.22        25.51 o                         
   1  18   2         58.76         85.48        24.89 o                         
   2  18   2          3.13         25.82        15.54 o                         
   3  18   2        646.69        551.86        32.12 o                         
  -2  19   2        309.14        240.83        24.12 o                         
  -1  19   2         82.17         79.74        17.82 o                         
   0  19   2        210.73        340.86        32.32 o                         
   1  19   2         81.74         65.95        17.86 o                         
   2  19   2         20.69         25.65        15.62 o                         
  -2  20   2         14.62         73.29        19.73 o                         
  -1  20   2        587.47        471.12        41.44 o                         
   0  20   2         72.39         82.24        25.90 o                         
   1  20   2         35.24         35.34        16.06 o                         
  -7   1   3        274.36        263.68        22.00 o                         
  -6   1   3        369.90        341.82        22.51 o                         
  -5   1   3        205.57        166.40        13.23 o                         
  -4   1   3        637.78        594.44        19.40 o                         
  -3   1   3       1170.57       1352.59        34.77 o                         
  -2   1   3       6128.61       4940.42        25.79 o                         
  -1   1   3        361.25        688.31         7.26 o                         
   1   1   3       7616.40       8194.08        43.18 o                         
   2   1   3       1680.15       1178.10        18.54 o                         
   3   1   3         32.13         33.52         5.33 o                         
   4   1   3         63.88         62.91         5.21 o                         
   5   1   3       1867.00       1936.11        45.97 o                         
   6   1   3        101.42        126.78        18.17 o                         
  -6   2   3        107.67         82.75        13.08 o                         
  -5   2   3        204.31        183.36        13.98 o                         
  -4   2   3        160.63        154.85         6.61 o                         
  -3   2   3      12020.86      13667.22        66.83 o                         
  -2   2   3        338.62        230.66         5.92 o                         
  -1   2   3         17.06         74.14         3.66 o                         
   0   2   3      30867.61      35120.85       172.84 o                         
   1   2   3       4966.94       5749.69        26.01 o                         
   2   2   3        312.09        458.74        11.29 o                         
   3   2   3        177.43        110.80         7.40 o                         
   4   2   3        398.25        316.62        19.50 o                         
   5   2   3         11.23         22.78        11.21 o                         
   6   2   3        155.77        139.72        20.01 o                         
  -6   3   3         30.33         25.40        14.42 o                         
  -5   3   3         59.88         76.56        11.27 o                         
  -4   3   3        742.32        832.82        21.69 o                         
  -3   3   3        403.32        318.85        16.03 o                         
  -2   3   3       1235.31       1050.69        13.49 o                         
  -1   3   3       5191.49       4401.65        25.01 o                         
   0   3   3       1151.20       1259.17        11.28 o                         
   1   3   3       2366.71       3916.99        42.75 o                         
   2   3   3         31.21        137.38         8.33 o                         
   3   3   3       1276.12       1188.72        21.41 o                         
   4   3   3        231.32        213.22        10.89 o                         
   5   3   3        168.96        144.81        14.13 o                         
   6   3   3        147.03        168.20        16.13 o                         
  -6   4   3          0.07         40.92        14.73 o                         
  -5   4   3         92.16        135.99        16.35 o                         
  -4   4   3        517.78        496.48        18.62 o                         
  -3   4   3         18.25         74.57         5.65 o                         
  -2   4   3       5308.13       4692.39        32.97 o                         
  -1   4   3         12.42         93.29         5.75 o                         
   0   4   3        549.41        960.02        11.83 o                         
   1   4   3      17391.29      15797.12       113.12 o                         
   2   4   3          2.98          9.08         3.89 o                         
   3   4   3       2528.33       2388.09        32.78 o                         
   4   4   3         21.12         26.03         6.54 o                         
   5   4   3        218.60        152.10        12.76 o                         
   6   4   3        771.87        698.15        34.50 o                         
  -6   5   3         86.01         72.09        16.37 o                         
  -5   5   3         99.14         84.37        13.98 o                         
  -4   5   3        450.89        464.88        17.31 o                         
  -3   5   3          0.89          0.39         4.89 o                         
  -2   5   3        198.52        407.78        11.24 o                         
  -1   5   3          9.47         18.86         7.23 o                         
   0   5   3       6625.67       8486.45        71.89 o                         
   1   5   3        140.36        248.71        11.62 o                         
   2   5   3        536.77        412.17        11.38 o                         
   3   5   3         61.85         56.92         7.34 o                         
   4   5   3        134.52        134.10        10.56 o                         
   5   5   3       2468.72       2433.41        40.14 o                         
   6   5   3        121.36        114.88        17.36 o                         
  -6   6   3          6.34         28.78        14.20 o                         
  -5   6   3        208.91        227.44        14.66 o                         
  -4   6   3       1341.45       1544.07        23.26 o                         
  -3   6   3          4.49          0.00         5.94 o                         
  -2   6   3        181.52        200.11         9.63 o                         
  -1   6   3        569.81        179.36        10.31 o                         
   0   6   3       7042.73       7053.74        70.45 o                         
   1   6   3        398.50        288.82        14.45 o                         
   2   6   3        124.98         89.48         6.69 o                         
   3   6   3        407.69        337.69        15.58 o                         
   4   6   3        256.30        260.78        11.77 o                         
   5   6   3        605.49        623.27        23.88 o                         
   6   6   3         92.15        142.45        20.68 o                         
  -6   7   3        176.67        105.08        20.36 o                         
  -5   7   3       1172.97       1180.06        31.39 o                         
  -4   7   3        898.30        790.24        18.21 o                         
  -3   7   3       3361.58       3390.39        37.42 o                         
  -2   7   3        814.43        446.82        13.40 o                         
  -1   7   3       2677.39       2403.94        32.83 o                         
   0   7   3       1894.49       1984.12        35.26 o                         
   1   7   3       2435.80       2401.68        44.00 o                         
   2   7   3       4906.60       5422.58        55.43 o                         
   3   7   3        152.16        180.04         9.46 o                         
   4   7   3       2103.11       2186.39        43.67 o                         
   5   7   3         26.77         18.58         9.74 o                         
   6   7   3        273.04        287.21        26.55 o                         
  -6   8   3         22.82         40.38        18.74 o                         
  -5   8   3       1184.14       1139.53        31.83 o                         
  -4   8   3         86.41         78.82         7.77 o                         
  -3   8   3          0.19         26.19         7.48 o                         
  -2   8   3        256.16        265.67        13.58 o                         
  -1   8   3       1023.83       1060.14        23.18 o                         
   0   8   3       1244.32       1323.74        29.70 o                         
   1   8   3        338.60        308.02        14.38 o                         
   2   8   3      13950.87      15657.08       104.72 o                         
   3   8   3         45.85         29.24        11.91 o                         
   4   8   3        105.45        128.68        10.97 o                         
   5   8   3        113.16        147.90        15.85 o                         
   6   8   3          0.00         23.69        16.85 o                         
  -6   9   3        191.06        114.15        24.95 o                         
  -5   9   3         95.72         92.47        11.93 o                         
  -4   9   3          4.76         10.98         7.15 o                         
  -3   9   3        380.03        439.42        16.56 o                         
  -2   9   3         68.02         57.91         7.89 o                         
  -1   9   3        470.47        512.50        19.41 o                         
   0   9   3        729.92        571.49        18.30 o                         
   1   9   3        111.89        160.03        13.40 o                         
   2   9   3          3.16         11.58         9.24 o                         
   3   9   3         56.94         85.25        12.84 o                         
   4   9   3        408.40        365.96        17.07 o                         
   5   9   3        125.29        116.93        15.10 o                         
   6   9   3        146.39        141.69        22.86 o                         
  -6  10   3         69.47        149.30        28.00 o                         
  -5  10   3          6.00         17.38        10.37 o                         
  -4  10   3          1.16         15.43         7.77 o                         
  -3  10   3         31.05         17.13        10.62 o                         
  -2  10   3        605.68        656.26        18.91 o                         
  -1  10   3       1076.69       1249.24        30.43 o                         
   0  10   3       1253.69       1031.61        28.73 o                         
   1  10   3       1823.39       1834.91        55.96 o                         
   2  10   3       1224.33       1186.21        33.34 o                         
   3  10   3        410.39        382.27        21.13 o                         
   4  10   3       1808.25       1710.49        42.42 o                         
   5  10   3         82.77         97.16        15.24 o                         
  -5  11   3          0.01          7.60        12.35 o                         
  -4  11   3         13.75         25.17         8.79 o                         
  -3  11   3         37.37         46.79         9.11 o                         
  -2  11   3       2674.52       2695.11        49.59 o                         
  -1  11   3        146.49        220.32        15.91 o                         
   0  11   3       1482.06       1749.37        36.16 o                         
   1  11   3        368.91        238.02        16.13 o                         
   2  11   3        181.30        251.01        18.43 o                         
   3  11   3        258.21        291.50        19.55 o                         
   4  11   3         86.49         78.10        12.71 o                         
   5  11   3        137.92        128.33        16.66 o                         
  -5  12   3         74.85        124.29        20.60 o                         
  -4  12   3        140.86        169.31        16.12 o                         
  -3  12   3         14.55         23.94         8.18 o                         
  -2  12   3        789.93        818.41        24.59 o                         
  -1  12   3        134.08        119.25        13.77 o                         
   0  12   3         20.40         60.01        11.80 o                         
   1  12   3        446.37        406.89        18.17 o                         
   2  12   3       1595.76       1765.97        42.89 o                         
   3  12   3        444.27        473.79        24.68 o                         
   4  12   3         79.98        114.11        15.07 o                         
   5  12   3         25.04         35.04        13.51 o                         
  -5  13   3        183.77        143.53        22.28 o                         
  -4  13   3          9.79         11.46        11.91 o                         
  -3  13   3        694.79        602.16        26.02 o                         
  -2  13   3        831.82        802.06        25.64 o                         
  -1  13   3         94.13         97.35        12.98 o                         
   0  13   3        294.67        258.33        17.43 o                         
   1  13   3        642.55        580.96        21.69 o                         
   2  13   3        763.95        793.79        30.38 o                         
   3  13   3         52.95         56.58        18.36 o                         
   4  13   3          7.46         31.35        13.14 o                         
   5  13   3        106.66         94.97        15.68 o                         
  -5  14   3         53.42         99.76        20.32 o                         
  -4  14   3        665.48        684.46        30.80 o                         
  -3  14   3        442.68        391.13        23.15 o                         
  -2  14   3        715.92        744.82        25.53 o                         
  -1  14   3        364.00        438.04        22.84 o                         
   0  14   3         77.32         99.62        12.99 o                         
   1  14   3        751.80        729.75        25.53 o                         
   2  14   3         22.79         31.11        12.15 o                         
   3  14   3        249.56        311.75        21.57 o                         
   4  14   3         89.36        117.40        14.85 o                         
   5  14   3         26.97         91.58        20.02 o                         
  -4  15   3          2.54         19.52        13.65 o                         
  -3  15   3        847.66        797.18        33.81 o                         
  -2  15   3        111.00        117.57        16.82 o                         
  -1  15   3        976.70        908.33        31.96 o                         
   0  15   3         23.96         35.33        11.77 o                         
   1  15   3        415.79        505.01        29.38 o                         
   2  15   3         45.93         54.36        14.18 o                         
   3  15   3         47.37         43.69        11.96 o                         
   4  15   3        244.20        299.31        21.92 o                         
  -4  16   3          1.60          0.00        13.23 o                         
  -3  16   3         62.82         39.99        12.92 o                         
  -2  16   3        573.79        613.89        32.86 o                         
  -1  16   3        203.29        195.26        17.69 o                         
   0  16   3        133.91        127.93        14.67 o                         
   1  16   3        107.36        123.41        19.11 o                         
   2  16   3         15.33         38.03        13.24 o                         
   3  16   3         43.90         31.41        13.22 o                         
   4  16   3         32.36         38.46        16.10 o                         
  -4  17   3        126.51         58.23        15.44 o                         
  -3  17   3        118.06        120.61        19.38 o                         
  -2  17   3        234.13        233.28        22.82 o                         
  -1  17   3        155.51        146.79        16.94 o                         
   0  17   3         62.54         80.32        16.81 o                         
   1  17   3         98.29        125.71        22.40 o                         
   2  17   3          2.54         13.84        14.14 o                         
   3  17   3          7.90         16.56        14.66 o                         
  -3  18   3         29.11         69.55        16.62 o                         
  -2  18   3        245.82        264.41        22.60 o                         
  -1  18   3        318.23        347.85        26.54 o                         
   0  18   3        410.25        350.84        26.64 o                         
   1  18   3       1068.36       1071.69        44.59 o                         
   2  18   3        555.01        460.39        27.03 o                         
   3  18   3         85.12         81.44        17.56 o                         
  -2  19   3        329.23        451.86        29.95 o                         
  -1  19   3          4.06         52.54        21.99 o                         
   0  19   3          0.79          3.51        14.52 o                         
   1  19   3        297.30        255.67        25.56 o                         
   2  19   3        271.01        393.39        28.81 o                         
  -1  20   3         32.45         44.76        23.88 o                         
   0  20   3         15.05         21.41        26.37 o                         
   1  20   3         24.17         22.79        16.60 o                         
  -7   0   4         11.63          0.00        17.45 o                         
  -6   0   4       1273.92       1196.55        65.38 o                         
  -5   0   4         79.43        129.70        19.77 o                         
  -4   0   4         11.30         22.71        12.67 o                         
  -3   0   4       1014.01        936.74        36.25 o                         
  -2   0   4      10150.24       8396.44        62.36 o                         
  -1   0   4        344.70        310.71         7.33 o                         
   0   0   4       2599.51       2903.74        31.71 o                         
   1   0   4        499.51        259.23         7.12 o                         
   2   0   4        145.71         42.75         7.69 o                         
   3   0   4        583.69        601.28        24.91 o                         
   4   0   4        336.07        341.09        24.65 o                         
   5   0   4         39.98         57.15        16.53 o                         
   6   0   4        177.20        170.54        30.75 o                         
  -7   1   4          0.79         39.44        14.26 o                         
  -6   1   4         36.23         18.66        14.68 o                         
  -5   1   4          7.53         14.24        11.00 o                         
  -4   1   4        101.80        122.10        10.98 o                         
  -3   1   4       3271.19       4690.20        56.64 o                         
  -2   1   4        129.35         87.72         5.42 o                         
  -1   1   4         39.41         99.36         3.99 o                         
   0   1   4      31880.62      33599.07       150.66 o                         
   1   1   4       6010.34       6236.00        26.97 o                         
   2   1   4        139.37        260.62         8.19 o                         
   3   1   4         25.47         14.05         4.90 o                         
   4   1   4        166.71        125.01         8.62 o                         
   5   1   4         20.28         28.44        12.12 o                         
   6   1   4       4574.16       4441.09       115.13 o                         
  -6   2   4        119.10         95.06        15.14 o                         
  -5   2   4         24.58         40.37        11.31 o                         
  -4   2   4        171.30        141.36         8.76 o                         
  -3   2   4       1197.11       1262.27        29.04 o                         
  -2   2   4        330.34        389.70         8.29 o                         
  -1   2   4       4783.92       4853.50        24.05 o                         
   0   2   4        215.48        316.61         6.44 o                         
   1   2   4      19190.65      18698.88       100.06 o                         
   2   2   4       1493.08       1205.37        19.82 o                         
   3   2   4       2200.54       1995.76        38.03 o                         
   4   2   4        730.77        672.63        25.48 o                         
   5   2   4       1476.36       1565.63        40.44 o                         
   6   2   4          5.35         31.47        13.61 o                         
  -6   3   4        190.47        237.32        21.38 o                         
  -5   3   4        266.29        246.42        16.00 o                         
  -4   3   4          3.05         12.85         4.75 o                         
  -3   3   4       1728.81       1740.36        20.50 o                         
  -2   3   4        399.68        725.09        12.22 o                         
  -1   3   4       1259.58        940.67        12.47 o                         
   0   3   4       3066.68       3409.68        32.80 o                         
   1   3   4       2500.16       4449.38        26.65 o                         
   2   3   4        150.17        146.54         6.57 o                         
   3   3   4        332.79        240.71        12.40 o                         
   4   3   4         62.93         79.17         9.90 o                         
   5   3   4         32.12         29.89        10.16 o                         
   6   3   4       1059.46        932.15        37.21 o                         
  -6   4   4         46.75         96.96        16.35 o                         
  -5   4   4         18.01         28.70         8.69 o                         
  -4   4   4       1883.61       1968.15        29.06 o                         
  -3   4   4       1184.98       1195.54        17.89 o                         
  -2   4   4       2888.94       2713.48        28.65 o                         
  -1   4   4          0.73         17.52         5.87 o                         
   0   4   4       1914.84       1766.77        17.41 o                         
   1   4   4        104.44        277.99        11.84 o                         
   2   4   4       1512.85       1701.27        27.29 o                         
   3   4   4         81.66         87.42         8.55 o                         
   4   4   4         61.35         55.00         9.62 o                         
   5   4   4        289.92        321.81        17.13 o                         
   6   4   4          6.65         13.14        12.95 o                         
  -6   5   4         70.33        132.18        19.63 o                         
  -5   5   4         36.47         27.40         9.12 o                         
  -4   5   4        118.91        104.07        10.95 o                         
  -3   5   4        661.20        509.48        13.23 o                         
  -2   5   4       5003.93       4547.91        38.44 o                         
  -1   5   4      26023.76      24821.07       118.12 o                         
   0   5   4        916.02        699.77        13.66 o                         
   1   5   4       2881.41       4223.22        39.64 o                         
   2   5   4        375.55        291.90        13.10 o                         
   3   5   4       1056.43        823.18        28.67 o                         
   4   5   4         16.72         44.57         8.57 o                         
   5   5   4        163.25        123.82        11.68 o                         
   6   5   4         71.33         99.50        16.36 o                         
  -6   6   4        405.08        435.81        28.93 o                         
  -5   6   4        122.40         90.24        12.29 o                         
  -4   6   4        776.67        819.45        18.43 o                         
  -3   6   4       1094.61       1009.69        19.48 o                         
  -2   6   4       1867.83       2350.42        29.88 o                         
  -1   6   4        171.54        113.30        10.69 o                         
   0   6   4        692.28        604.32        15.27 o                         
   1   6   4       1299.31        994.94        17.76 o                         
   2   6   4       1499.65       1567.75        26.44 o                         
   3   6   4        213.86        206.15        13.66 o                         
   4   6   4        541.57        442.87        14.95 o                         
   5   6   4       2407.42       2445.30        45.72 o                         
   6   6   4          0.30         19.26        14.92 o                         
  -6   7   4         51.96         78.16        18.43 o                         
  -5   7   4        378.67        357.73        18.45 o                         
  -4   7   4        153.43        200.29        10.03 o                         
  -3   7   4        264.46        180.47        10.47 o                         
  -2   7   4       1500.69       1537.05        27.16 o                         
  -1   7   4        256.68        170.42        11.92 o                         
   0   7   4       1175.10       1418.73        23.36 o                         
   1   7   4       7966.36       9213.67        60.50 o                         
   2   7   4       5389.14       6495.32        61.79 o                         
   3   7   4        431.90        397.71        15.16 o                         
   4   7   4          0.62          9.17         7.30 o                         
   5   7   4          1.39          0.00         9.32 o                         
   6   7   4         56.64         39.25        18.55 o                         
  -6   8   4        250.23        271.59        27.53 o                         
  -5   8   4         29.07         31.74         9.96 o                         
  -4   8   4        195.63        284.44        12.97 o                         
  -3   8   4         15.52         50.86         7.97 o                         
  -2   8   4        959.98        919.71        18.76 o                         
  -1   8   4        146.19        154.21        11.62 o                         
   0   8   4         70.47         92.74         8.33 o                         
   1   8   4         49.49         22.83        11.46 o                         
   2   8   4       1637.74       1965.20        36.00 o                         
   3   8   4        767.87        848.32        22.48 o                         
   4   8   4        549.98        482.84        19.03 o                         
   5   8   4        572.60        675.90        28.94 o                         
   6   8   4         75.08         83.10        19.20 o                         
  -6   9   4         27.91         69.58        22.50 o                         
  -5   9   4         65.97         74.75        15.02 o                         
  -4   9   4          4.74         12.30         7.12 o                         
  -3   9   4        153.66        155.45        11.02 o                         
  -2   9   4        263.61        278.85        11.40 o                         
  -1   9   4       3330.64       3407.92        50.03 o                         
   0   9   4         91.15         89.51         9.16 o                         
   1   9   4       1855.07       1998.02        46.06 o                         
   2   9   4       1842.56       1898.47        40.02 o                         
   3   9   4         20.75         14.30        12.43 o                         
   4   9   4        734.41        676.74        26.32 o                         
   5   9   4        225.41        252.03        26.76 o                         
   6   9   4        197.09        216.26        27.05 o                         
  -6  10   4        146.36        146.53        26.05 o                         
  -5  10   4        405.34        415.23        26.36 o                         
  -4  10   4         22.54         32.28         8.70 o                         
  -3  10   4        206.01        179.09        15.84 o                         
  -2  10   4         11.43          4.11         7.56 o                         
  -1  10   4       1538.54       1881.23        30.21 o                         
   0  10   4        194.74        149.43        12.75 o                         
   1  10   4        306.40        241.16        19.60 o                         
   2  10   4        308.30        237.30        17.49 o                         
   3  10   4       1230.96       1376.55        37.58 o                         
   4  10   4        339.00        318.87        20.97 o                         
   5  10   4        168.94        157.08        18.10 o                         
  -5  11   4        191.71        182.87        19.35 o                         
  -4  11   4        568.47        554.08        20.49 o                         
  -3  11   4         40.79         36.86         8.64 o                         
  -2  11   4       2981.69       2947.75        39.27 o                         
  -1  11   4        314.77        451.92        16.88 o                         
   0  11   4        185.10        183.98        15.13 o                         
   1  11   4         66.76         53.33         9.14 o                         
   2  11   4        115.04        182.31        17.08 o                         
   3  11   4        110.39         98.60        15.33 o                         
   4  11   4         36.02         51.76        11.67 o                         
   5  11   4         12.88         15.07        13.93 o                         
  -5  12   4        118.29        150.70        21.58 o                         
  -4  12   4        225.57        300.61        18.18 o                         
  -3  12   4         67.20         74.24         9.92 o                         
  -2  12   4        540.72        462.32        19.45 o                         
  -1  12   4        557.13        530.39        19.18 o                         
   0  12   4       4942.20       4804.11        65.96 o                         
   1  12   4       2575.66       2280.33       118.54 o                         
   2  12   4         29.15         87.99        14.41 o                         
   3  12   4        916.66        955.57        33.74 o                         
   4  12   4          0.30          8.81        11.38 o                         
   5  12   4        213.91        203.81        20.28 o                         
  -5  13   4          1.58         40.37        16.61 o                         
  -4  13   4        494.82        469.33        25.39 o                         
  -3  13   4         40.79         17.97        10.46 o                         
  -2  13   4        133.12        135.52        11.94 o                         
  -1  13   4       1596.18       1627.74        39.70 o                         
   0  13   4        826.99        810.73        27.76 o                         
   1  13   4        564.09        508.84        20.08 o                         
   2  13   4        331.31        398.72        23.40 o                         
   3  13   4        584.70        694.38        30.76 o                         
   4  13   4         12.45         24.35        12.24 o                         
   5  13   4        205.46        185.18        21.78 o                         
  -5  14   4        209.79        265.39        32.29 o                         
  -4  14   4        158.95        178.97        17.50 o                         
  -3  14   4         70.75         76.77        15.68 o                         
  -2  14   4        293.18        331.71        22.54 o                         
  -1  14   4        332.73        325.40        20.08 o                         
   0  14   4        960.88       1018.66        31.88 o                         
   1  14   4         62.81         75.64        16.31 o                         
   2  14   4        588.38        577.83        30.87 o                         
   3  14   4        931.64        874.70        35.13 o                         
   4  14   4        142.65        135.32        16.64 o                         
  -4  15   4        121.24        119.32        17.64 o                         
  -3  15   4        186.47        198.93        19.69 o                         
  -2  15   4        898.41        921.07        35.54 o                         
  -1  15   4        277.96        286.73        19.96 o                         
   0  15   4         39.48         53.63        13.04 o                         
   1  15   4        280.19        284.75        26.45 o                         
   2  15   4         22.69         51.04        15.59 o                         
   3  15   4        826.81        919.06        34.57 o                         
   4  15   4        550.40        483.85        26.49 o                         
  -4  16   4         41.85         55.22        14.72 o                         
  -3  16   4          0.05          9.30        13.03 o                         
  -2  16   4       1041.45       1108.05        39.36 o                         
  -1  16   4          0.45          0.00        10.78 o                         
   0  16   4         11.02         37.49        14.65 o                         
   1  16   4        124.00        172.36        20.20 o                         
   2  16   4        255.23        347.46        26.79 o                         
   3  16   4        495.03        545.58        28.14 o                         
   4  16   4        871.62        801.40        37.23 o                         
  -4  17   4        155.29        230.33        24.09 o                         
  -3  17   4         44.09         82.72        16.52 o                         
  -2  17   4         41.85         50.87        15.89 o                         
  -1  17   4        352.49        332.80        22.55 o                         
   0  17   4          0.06         17.19        14.53 o                         
   1  17   4         57.52        100.98        18.87 o                         
   2  17   4        116.73        129.03        17.26 o                         
   3  17   4        197.52        187.70        20.41 o                         
  -3  18   4        170.96        202.37        21.80 o                         
  -2  18   4         70.65         35.90        16.85 o                         
  -1  18   4        238.40        196.28        19.87 o                         
   0  18   4         63.88         49.63        19.07 o                         
   1  18   4         17.93         16.39        16.49 o                         
   2  18   4         79.11        111.44        17.26 o                         
   3  18   4         33.62         31.46        17.73 o                         
  -2  19   4        269.14        230.28        23.40 o                         
  -1  19   4        126.57        113.08        25.03 o                         
   0  19   4          7.13         38.09        14.30 o                         
   1  19   4        231.13        257.06        26.04 o                         
   2  19   4        148.88        153.58        22.23 o                         
  -1  20   4        429.90        435.49        40.47 o                         
   0  20   4          9.05         57.68        17.15 o                         
   1  20   4         23.81         61.55        18.35 o                         
  -6   1   5        110.69        118.32        18.53 o                         
  -5   1   5          5.68         12.34        10.35 o                         
  -4   1   5        257.13        223.26        11.27 o                         
  -3   1   5       1738.78       1993.29        23.10 o                         
  -2   1   5        171.38        360.11         7.48 o                         
  -1   1   5       3641.48       3362.36        34.01 o                         
   0   1   5        136.92        312.14         7.39 o                         
   1   1   5      15663.99      14588.23        67.77 o                         
   2   1   5       7846.51       8471.73        75.37 o                         
   3   1   5       1809.40       1665.55        29.91 o                         
   4   1   5          7.28         20.67         6.73 o                         
   5   1   5         13.22         13.73        11.51 o                         
   6   1   5         76.15         89.62        16.57 o                         
  -6   2   5        354.29        323.04        25.26 o                         
  -5   2   5       1190.45       1142.96        32.45 o                         
  -4   2   5         58.41         42.91         6.31 o                         
  -3   2   5       2375.46       2229.38        28.54 o                         
  -2   2   5         33.93         28.05         3.99 o                         
  -1   2   5       1707.70       2212.30        16.33 o                         
   0   2   5         69.29        174.77         5.97 o                         
   1   2   5       1023.05        965.62        11.94 o                         
   2   2   5         62.93        103.55         6.81 o                         
   3   2   5        123.78        205.71        12.14 o                         
   4   2   5         38.80         47.46         9.88 o                         
   5   2   5        218.81        236.96        18.21 o                         
   6   2   5       2167.23       1929.20        52.42 o                         
  -6   3   5        355.39        337.07        22.15 o                         
  -5   3   5        120.61        145.67        13.82 o                         
  -4   3   5       2116.87       2127.57        53.42 o                         
  -3   3   5        728.95        751.57        15.03 o                         
  -2   3   5        709.73        754.08        13.51 o                         
  -1   3   5       2150.99       2291.70        22.51 o                         
   0   3   5         88.78        160.50         7.11 o                         
   1   3   5      14306.55      13237.70        47.94 o                         
   2   3   5       3489.23       3756.13        29.18 o                         
   3   3   5         33.20         40.33         6.69 o                         
   4   3   5          9.28         12.30         8.18 o                         
   5   3   5        129.25        184.69        16.14 o                         
   6   3   5         84.74        111.51        16.82 o                         
  -6   4   5         87.05        142.93        20.42 o                         
  -5   4   5         73.49         92.72        12.26 o                         
  -4   4   5         83.82        104.68        10.17 o                         
  -3   4   5          0.03         46.17         5.73 o                         
  -2   4   5       3742.25       3221.27        29.98 o                         
  -1   4   5       5508.71       3862.49        32.06 o                         
   0   4   5       5615.73       7122.72        37.97 o                         
   1   4   5       4202.14       3807.22        30.92 o                         
   2   4   5         82.68         59.94         4.94 o                         
   3   4   5       1394.23       1161.83        26.51 o                         
   4   4   5        666.83        679.62        23.30 o                         
   5   4   5        152.02        186.34        15.08 o                         
   6   4   5        308.79        281.29        23.99 o                         
  -6   5   5         85.17        106.46        17.65 o                         
  -5   5   5        261.15        256.06        17.74 o                         
  -4   5   5         43.67         33.62         6.29 o                         
  -3   5   5         82.30         63.56         6.73 o                         
  -2   5   5       6789.99       7682.20        68.65 o                         
  -1   5   5       1999.19       1718.34        24.79 o                         
   0   5   5        475.73        618.95        12.88 o                         
   1   5   5       3754.31       3263.01        63.51 o                         
   2   5   5        548.74        505.24        12.38 o                         
   3   5   5         48.20         56.70         6.74 o                         
   4   5   5         47.62         96.65        11.52 o                         
   5   5   5        413.36        425.64        20.73 o                         
   6   5   5         46.63         52.24        16.83 o                         
  -6   6   5        144.88        107.53        19.42 o                         
  -5   6   5          0.44         10.65         7.74 o                         
  -4   6   5       2499.47       2477.53        32.95 o                         
  -3   6   5       1406.24       1339.07        22.77 o                         
  -2   6   5      11128.12      11680.86       128.88 o                         
  -1   6   5       5106.68       4682.86        46.21 o                         
   0   6   5         31.32         58.08         5.53 o                         
   1   6   5          1.55         10.47         5.90 o                         
   2   6   5         46.61         35.52         5.15 o                         
   3   6   5        201.67        169.58        11.41 o                         
   4   6   5       2274.58       2316.64        32.16 o                         
   5   6   5        201.55        193.18        15.12 o                         
   6   6   5        201.77        186.26        22.97 o                         
  -6   7   5         29.59         35.63        15.50 o                         
  -5   7   5          2.89          7.94        13.14 o                         
  -4   7   5        150.51        224.15        11.52 o                         
  -3   7   5       1501.80       1440.09        25.81 o                         
  -2   7   5       3588.23       3740.66        49.21 o                         
  -1   7   5        121.08        218.92        13.05 o                         
   0   7   5        672.38        418.40        15.00 o                         
   1   7   5       9755.98       9767.78        93.58 o                         
   2   7   5       2835.32       3237.59        44.96 o                         
   3   7   5        465.85        379.66        13.96 o                         
   4   7   5       2079.52       2209.19        36.99 o                         
   5   7   5        120.57         97.52        14.25 o                         
   6   7   5          1.11         13.14        15.88 o                         
  -6   8   5         41.98         35.85        17.32 o                         
  -5   8   5        398.15        378.47        19.52 o                         
  -4   8   5        931.56        862.22        20.26 o                         
  -3   8   5         59.03         56.20         9.35 o                         
  -2   8   5        285.11        237.23        12.87 o                         
  -1   8   5        676.75        788.57        22.07 o                         
   0   8   5         23.03         31.40         6.41 o                         
   1   8   5       3824.66       4484.51        47.09 o                         
   2   8   5       4313.15       4009.22        52.13 o                         
   3   8   5        196.21        171.75        11.70 o                         
   4   8   5         33.14         41.49         9.65 o                         
   5   8   5          3.73         37.37        11.87 o                         
   6   8   5         80.51         42.28        16.19 o                         
  -6   9   5        368.21        452.21        40.22 o                         
  -5   9   5         15.76          0.81         9.30 o                         
  -4   9   5         19.92         18.68         7.34 o                         
  -3   9   5       2616.24       3053.15        38.09 o                         
  -2   9   5        189.31        199.90        15.61 o                         
  -1   9   5        791.47        688.86        20.33 o                         
   0   9   5       5189.29       4676.86        52.96 o                         
   1   9   5       1269.11       1013.17        26.54 o                         
   2   9   5       1733.32       1898.99        37.57 o                         
   3   9   5        141.38         96.91        11.81 o                         
   4   9   5         55.50         65.24        12.09 o                         
   5   9   5          5.20         20.17        12.55 o                         
  -6  10   5        100.87         83.01        22.94 o                         
  -5  10   5        586.71        551.49        26.43 o                         
  -4  10   5         28.31         45.97         7.91 o                         
  -3  10   5        278.82        236.85        12.76 o                         
  -2  10   5         20.43         13.20        10.30 o                         
  -1  10   5        439.51        463.07        17.65 o                         
   0  10   5        191.92        186.55        12.34 o                         
   1  10   5        765.12        627.05        28.82 o                         
   2  10   5         65.20         67.70        12.36 o                         
   3  10   5        218.38        209.41        17.05 o                         
   4  10   5         28.21         50.79        12.05 o                         
   5  10   5        142.57        108.79        17.80 o                         
  -5  11   5          1.51         26.47        13.31 o                         
  -4  11   5          1.94          5.44         8.72 o                         
  -3  11   5         63.91         65.41         8.33 o                         
  -2  11   5        322.51        312.21        17.10 o                         
  -1  11   5         40.25         88.36        10.02 o                         
   0  11   5       2007.75       2084.92        42.46 o                         
   1  11   5       1922.62       1864.14        50.05 o                         
   2  11   5        647.68        561.62        25.55 o                         
   3  11   5       2431.44       2494.30        52.29 o                         
   4  11   5        354.31        303.63        21.04 o                         
   5  11   5         20.79         37.92        16.42 o                         
  -5  12   5        250.62        281.21        26.78 o                         
  -4  12   5        257.56        265.42        17.33 o                         
  -3  12   5        226.84        251.83        16.33 o                         
  -2  12   5       1784.42       1797.71        38.78 o                         
  -1  12   5        216.37        262.31        15.42 o                         
   0  12   5        167.19        196.84        21.73 o                         
   1  12   5        135.15        103.38        18.76 o                         
   2  12   5         20.34          9.81        12.79 o                         
   3  12   5       1025.94        932.90        34.14 o                         
   4  12   5         22.70         50.04        13.42 o                         
   5  12   5        665.68        570.04        32.03 o                         
  -5  13   5          0.29         17.65        15.84 o                         
  -4  13   5         99.28        142.67        15.87 o                         
  -3  13   5        207.22        191.78        15.48 o                         
  -2  13   5         82.62         89.57        15.97 o                         
  -1  13   5          0.54          0.00        11.02 o                         
   0  13   5        268.76        205.87        16.79 o                         
   1  13   5        105.09         98.79        18.73 o                         
   2  13   5       1049.78        925.59        37.03 o                         
   3  13   5        301.69        330.26        23.05 o                         
   4  13   5         79.85         99.34        15.08 o                         
   5  13   5        169.87        223.67        24.58 o                         
  -5  14   5         45.19        122.08        21.44 o                         
  -4  14   5         34.78         13.39        17.48 o                         
  -3  14   5         32.04         75.55        14.24 o                         
  -2  14   5       1284.93       1388.48        41.24 o                         
  -1  14   5         26.99         60.41        14.41 o                         
   0  14   5        199.64        201.00        17.85 o                         
   1  14   5          5.92         23.76        22.67 o                         
   2  14   5         24.93         40.58        14.30 o                         
   3  14   5        122.71        220.67        20.50 o                         
   4  14   5        273.91        302.78        23.26 o                         
  -4  15   5          0.05          0.00        16.55 o                         
  -3  15   5        131.05        115.71        16.41 o                         
  -2  15   5         43.80         41.56        13.15 o                         
  -1  15   5        655.00        648.01        28.45 o                         
   0  15   5        260.92        324.55        20.29 o                         
   1  15   5        460.71        500.13        30.33 o                         
   2  15   5        747.70        622.18        32.52 o                         
   3  15   5        848.04        825.30        36.21 o                         
   4  15   5        307.15        279.64        23.86 o                         
  -4  16   5         22.08         14.73        13.29 o                         
  -3  16   5         82.70        112.58        19.56 o                         
  -2  16   5        154.95        160.19        18.34 o                         
  -1  16   5        521.97        568.45        28.73 o                         
   0  16   5        110.63        142.87        21.11 o                         
   1  16   5          0.00         10.76        14.67 o                         
   2  16   5          5.83          0.65        17.83 o                         
   3  16   5        866.99        837.23        34.31 o                         
   4  16   5        140.52         83.82        17.01 o                         
  -3  17   5        102.30        167.24        23.34 o                         
  -2  17   5         33.64         19.87        13.92 o                         
  -1  17   5        401.92        424.69        26.64 o                         
   0  17   5         91.29         93.87        18.85 o                         
   1  17   5        808.44        907.63        40.36 o                         
   2  17   5        100.21        110.79        17.88 o                         
   3  17   5          7.69         10.18        12.90 o                         
  -3  18   5          4.37         43.79        14.59 o                         
  -2  18   5        371.34        365.77        26.26 o                         
  -1  18   5         25.13         47.48        17.94 o                         
   0  18   5        125.23        198.00        26.71 o                         
   1  18   5        151.74        147.07        21.06 o                         
   2  18   5        141.06        108.20        15.84 o                         
   3  18   5          0.12          0.20        15.31 o                         
  -2  19   5        165.37        205.46        22.28 o                         
  -1  19   5        132.30        150.35        27.61 o                         
   0  19   5         42.87         47.18        17.30 o                         
   1  19   5        121.20        133.96        21.39 o                         
   2  19   5          0.04         36.59        14.42 o                         
  -1  20   5        583.66        566.82        58.48 o                         
   0  20   5         11.83          9.27        16.38 o                         
   1  20   5        203.17        108.09        20.34 o                         
  -6   0   6        195.57        182.12        31.44 o                         
  -5   0   6       1010.41       1235.70        49.33 o                         
  -4   0   6        158.89        150.19        12.41 o                         
  -3   0   6       6046.30       6853.03        69.60 o                         
  -2   0   6       7000.64       7534.33        86.40 o                         
  -1   0   6      34673.88      34569.95       339.80 o                         
   0   0   6       5405.11       4956.17        45.85 o                         
   1   0   6       8373.82      10588.12        54.02 o                         
   2   0   6       2430.74       2476.28        36.03 o                         
   3   0   6       1087.16       1457.51        30.31 o                         
   4   0   6         17.23         25.88         9.94 o                         
   5   0   6          8.29         54.51        19.61 o                         
   6   0   6         13.46         12.13        20.51 o                         
  -6   1   6         19.09         27.52        15.02 o                         
  -5   1   6        247.67        273.18        18.17 o                         
  -4   1   6         14.37         22.63         6.87 o                         
  -3   1   6       2415.40       2027.11        35.96 o                         
  -2   1   6        153.90        184.08         6.36 o                         
  -1   1   6       7182.91       7523.94        52.02 o                         
   0   1   6        742.51        995.01        16.04 o                         
   1   1   6       1467.46       1154.74        12.53 o                         
   2   1   6        156.68        214.49         9.68 o                         
   3   1   6       1096.95       1162.05        22.84 o                         
   4   1   6        156.53        131.65        12.33 o                         
   5   1   6          2.99         17.81        12.16 o                         
   6   1   6          0.06         30.52        14.10 o                         
  -6   2   6        323.51        240.87        20.15 o                         
  -5   2   6         76.36         73.09        12.09 o                         
  -4   2   6         56.67         39.17         9.45 o                         
  -3   2   6       2768.18       2849.20        28.74 o                         
  -2   2   6         90.89        111.77         6.06 o                         
  -1   2   6        337.94        288.40         7.21 o                         
   0   2   6          1.08          4.94         4.62 o                         
   1   2   6       2209.13       1301.85        13.79 o                         
   2   2   6        947.93       1081.21        18.73 o                         
   3   2   6       1919.18       2240.09        37.88 o                         
   4   2   6        968.19       1015.81        27.79 o                         
   5   2   6         83.43         55.26        12.40 o                         
   6   2   6         55.86         59.94        14.51 o                         
  -6   3   6          0.31         18.97        12.88 o                         
  -5   3   6        558.22        519.67        22.93 o                         
  -4   3   6       1188.98       1134.14        37.18 o                         
  -3   3   6       3396.23       3593.80        33.58 o                         
  -2   3   6        110.31        124.86         6.81 o                         
  -1   3   6      12190.78      11918.21        59.68 o                         
   0   3   6          8.76          3.69         4.95 o                         
   1   3   6        429.61        387.90         8.95 o                         
   2   3   6      17363.42      18745.62       143.62 o                         
   3   3   6       2897.51       2814.30        47.40 o                         
   4   3   6        454.73        429.77        18.20 o                         
   5   3   6        505.75        443.42        20.44 o                         
   6   3   6        139.87        109.14        16.57 o                         
  -6   4   6         41.63          6.93        11.93 o                         
  -5   4   6         55.90         62.42        11.15 o                         
  -4   4   6          6.94         22.41         5.47 o                         
  -3   4   6         21.10         34.53         5.88 o                         
  -2   4   6          8.20         20.24         4.75 o                         
  -1   4   6       3632.44       3495.11        30.91 o                         
   0   4   6        403.89        602.56        13.36 o                         
   1   4   6         18.69         57.64         5.58 o                         
   2   4   6        636.60        914.34        14.59 o                         
   3   4   6        334.68        360.93        13.35 o                         
   4   4   6         17.34         21.71         9.51 o                         
   5   4   6         96.68         96.32        11.94 o                         
   6   4   6          8.44         15.13        12.57 o                         
  -6   5   6        525.27        695.96        33.15 o                         
  -5   5   6         16.47          0.81        10.76 o                         
  -4   5   6         83.38         83.00         7.14 o                         
  -3   5   6         28.68         47.61         6.78 o                         
  -2   5   6       6497.96       9367.11        93.19 o                         
  -1   5   6       3781.93       3008.34        30.42 o                         
   0   5   6        169.43        186.23         8.29 o                         
   1   5   6       1823.70       1676.89        21.48 o                         
   2   5   6        561.56        399.71         9.60 o                         
   3   5   6       4584.12       4640.72        63.50 o                         
   4   5   6        475.10        410.03        18.96 o                         
   5   5   6         71.88         86.55        11.95 o                         
   6   5   6         46.65         69.64        17.40 o                         
  -6   6   6         70.45         75.79        17.15 o                         
  -5   6   6          3.91          1.66        14.01 o                         
  -4   6   6          9.08         14.54         5.78 o                         
  -3   6   6       1011.26        819.61        19.94 o                         
  -2   6   6        258.35        372.95        13.98 o                         
  -1   6   6       2026.68       2156.82        32.72 o                         
   0   6   6        885.22        552.25        13.36 o                         
   1   6   6        235.18        134.55         7.58 o                         
   2   6   6       3555.80       3865.94        36.84 o                         
   3   6   6        673.21        746.59        21.32 o                         
   4   6   6        262.24        276.42        13.12 o                         
   5   6   6         17.79         23.34         9.87 o                         
   6   6   6          5.26         34.72        16.24 o                         
  -6   7   6         41.72         47.31        16.25 o                         
  -5   7   6        540.48        550.71        23.31 o                         
  -4   7   6        136.93        133.86        10.00 o                         
  -3   7   6        776.24        737.44        19.66 o                         
  -2   7   6         52.16         46.98        11.69 o                         
  -1   7   6         82.59         87.49         9.57 o                         
   0   7   6        672.56        758.53        16.12 o                         
   1   7   6        716.28        699.33        18.13 o                         
   2   7   6        856.71        749.92        23.04 o                         
   3   7   6          7.85         19.65         5.13 o                         
   4   7   6         61.75         48.57         9.21 o                         
   5   7   6          5.82         15.98        11.23 o                         
   6   7   6          0.05         19.27        15.13 o                         
  -6   8   6        122.87         61.61        20.62 o                         
  -5   8   6        767.99        791.12        31.57 o                         
  -4   8   6        142.81        149.04        11.73 o                         
  -3   8   6        650.74        577.81        23.74 o                         
  -2   8   6        172.95        225.97        14.27 o                         
  -1   8   6       5687.93       5196.63        55.65 o                         
   0   8   6       1295.45       1502.53        28.45 o                         
   1   8   6       2500.13       3420.83        40.38 o                         
   2   8   6        401.03        346.53        17.51 o                         
   3   8   6         35.32         34.56        10.19 o                         
   4   8   6         32.49         51.79        10.74 o                         
   5   8   6         21.54         21.73        11.67 o                         
   6   8   6        301.60        356.33        30.53 o                         
  -6   9   6         91.94         97.88        21.07 o                         
  -5   9   6          9.44         20.41        12.98 o                         
  -4   9   6        158.03        180.41        12.31 o                         
  -3   9   6         60.83         95.14        11.52 o                         
  -2   9   6       1046.95       1202.25        31.15 o                         
  -1   9   6          5.66         11.46         8.77 o                         
   0   9   6        112.64        117.30         9.08 o                         
   1   9   6         30.67         85.43        10.39 o                         
   2   9   6          1.66         16.74         9.93 o                         
   3   9   6        212.12        196.64        15.80 o                         
   4   9   6         34.52         70.36        12.92 o                         
   5   9   6         36.19         57.37        12.97 o                         
  -6  10   6         77.45         71.65        26.60 o                         
  -5  10   6         98.58         62.55        13.07 o                         
  -4  10   6         96.66         49.63         9.29 o                         
  -3  10   6        382.03        327.19        16.36 o                         
  -2  10   6        563.46        641.58        21.37 o                         
  -1  10   6       4964.01       4808.28        54.21 o                         
   0  10   6         57.80         24.48         6.94 o                         
   1  10   6       1037.02        997.63        28.84 o                         
   2  10   6          0.17          8.79        11.25 o                         
   3  10   6         91.68         90.46        12.76 o                         
   4  10   6         68.56         45.98        12.15 o                         
   5  10   6        166.36        136.12        16.48 o                         
  -5  11   6        307.67        314.42        23.79 o                         
  -4  11   6        429.11        326.02        19.10 o                         
  -3  11   6        410.33        393.36        18.18 o                         
  -2  11   6       3552.70       3568.68        55.31 o                         
  -1  11   6        412.45        397.04        18.95 o                         
   0  11   6         17.24         69.24         9.41 o                         
   1  11   6         52.31         38.83        10.47 o                         
   2  11   6        394.81        413.24        23.37 o                         
   3  11   6       4624.08       4669.14        72.45 o                         
   4  11   6        324.61        265.64        20.49 o                         
   5  11   6        258.86        248.81        22.72 o                         
  -5  12   6         40.82         42.80        16.33 o                         
  -4  12   6          4.96          8.66        10.04 o                         
  -3  12   6         90.29         56.75        11.54 o                         
  -2  12   6         23.16         36.97        13.55 o                         
  -1  12   6        371.16        458.99        22.52 o                         
   0  12   6          0.25         23.55        10.73 o                         
   1  12   6         70.59         83.61        15.57 o                         
   2  12   6          1.99         18.92        12.83 o                         
   3  12   6         33.94         56.22        21.18 o                         
   4  12   6         85.23         68.47        13.60 o                         
   5  12   6          9.99         18.31        12.78 o                         
  -5  13   6         97.62         60.77        17.21 o                         
  -4  13   6        322.88        329.32        19.37 o                         
  -3  13   6         40.91        122.86        14.58 o                         
  -2  13   6         35.04         54.10        13.57 o                         
  -1  13   6        939.30       1055.09        31.41 o                         
   0  13   6        631.64        594.77        26.34 o                         
   1  13   6        241.13        214.51        22.09 o                         
   2  13   6        213.16        143.65        19.47 o                         
   3  13   6        219.82        214.75        18.93 o                         
   4  13   6         19.69         27.86        12.53 o                         
  -5  14   6         33.84         89.57        18.93 o                         
  -4  14   6        430.16        395.01        23.75 o                         
  -3  14   6        115.13        146.58        17.44 o                         
  -2  14   6        697.28        722.00        30.94 o                         
  -1  14   6       1315.81       1276.50        39.90 o                         
   0  14   6        417.04        418.02        23.01 o                         
   1  14   6        348.13        343.96        21.89 o                         
   2  14   6        590.15        589.15        31.68 o                         
   3  14   6         24.38         60.42        14.56 o                         
   4  14   6         23.66         27.14        12.83 o                         
  -4  15   6         50.37         22.04        11.69 o                         
  -3  15   6        355.97        319.10        23.04 o                         
  -2  15   6        263.81        243.37        21.06 o                         
  -1  15   6       1558.25       1535.03        44.58 o                         
   0  15   6       1330.44       1347.75        37.54 o                         
   1  15   6        144.73        177.52        22.53 o                         
   2  15   6        284.61        227.06        21.35 o                         
   3  15   6         34.05        119.51        17.90 o                         
   4  15   6        207.56        206.44        21.20 o                         
  -4  16   6         62.04         29.81        13.57 o                         
  -3  16   6        452.52        474.36        28.36 o                         
  -2  16   6          7.91         14.78        12.33 o                         
  -1  16   6       1100.12       1102.25        39.58 o                         
   0  16   6        271.40        298.07        24.88 o                         
   1  16   6        337.50        370.24        30.67 o                         
   2  16   6       1122.73       1106.34        51.63 o                         
   3  16   6         26.65         45.87        14.62 o                         
  -3  17   6        412.42        520.24        29.94 o                         
  -2  17   6        874.11        824.97        36.11 o                         
  -1  17   6        335.56        342.95        24.91 o                         
   0  17   6         99.36        189.42        22.12 o                         
   1  17   6         27.77         43.93        18.09 o                         
   2  17   6          0.04         11.88        22.29 o                         
   3  17   6        443.91        429.30        26.66 o                         
  -3  18   6        375.30        332.23        25.93 o                         
  -2  18   6         22.28         36.81        18.34 o                         
  -1  18   6        281.50        337.46        29.26 o                         
   0  18   6        106.33        108.33        18.37 o                         
   1  18   6       1239.29       1030.62        45.22 o                         
   2  18   6         57.81         79.82        15.66 o                         
  -2  19   6        229.52        224.04        22.60 o                         
  -1  19   6         23.50         19.43        15.65 o                         
   0  19   6         99.35        122.80        20.91 o                         
   1  19   6          9.48         38.51        17.56 o                         
   2  19   6          2.55         11.42        14.36 o                         
  -1  20   6         53.53         50.93        23.66 o                         
   0  20   6          0.11          6.99        14.97 o                         
  -6   1   7        804.50        777.86        33.20 o                         
  -5   1   7        169.29        254.15        17.11 o                         
  -4   1   7        692.51        644.47        20.66 o                         
  -3   1   7        948.47        960.83        19.15 o                         
  -2   1   7       3269.26       3727.07        27.84 o                         
  -1   1   7         28.70         51.17         4.89 o                         
   0   1   7      11766.81      13368.61        76.74 o                         
   1   1   7         13.24         51.48         3.98 o                         
   2   1   7       1093.13       1013.92        19.69 o                         
   3   1   7       1175.16       1315.30        25.03 o                         
   4   1   7        220.96        289.59        17.00 o                         
   5   1   7         54.40         56.22        13.69 o                         
   6   1   7         36.24         19.49        13.85 o                         
  -6   2   7         54.74         64.45        15.14 o                         
  -5   2   7        458.87        425.81        21.26 o                         
  -4   2   7         51.73         38.89         6.84 o                         
  -3   2   7       5453.84       5445.68        45.29 o                         
  -2   2   7       1238.95       1433.52        19.30 o                         
  -1   2   7         83.40        181.48         6.16 o                         
   0   2   7        527.96        708.22        16.37 o                         
   1   2   7       2298.72       1956.98        20.40 o                         
   2   2   7        786.95        791.82        18.42 o                         
   3   2   7       3017.08       2987.74        45.01 o                         
   4   2   7        151.89        156.74        13.55 o                         
   5   2   7        458.53        462.79        24.31 o                         
   6   2   7         21.26         63.51        15.09 o                         
  -6   3   7        484.24        383.58        25.10 o                         
  -5   3   7        305.65        297.51        18.74 o                         
  -4   3   7        612.26        607.37        15.65 o                         
  -3   3   7        206.43        142.54         9.52 o                         
  -2   3   7        138.42        152.37         7.35 o                         
  -1   3   7        582.23        975.12        15.89 o                         
   0   3   7       5885.23       6927.35        46.95 o                         
   1   3   7       8288.85       7468.39        39.65 o                         
   2   3   7        120.27        112.26         7.50 o                         
   3   3   7        516.56        554.12        18.59 o                         
   4   3   7         57.23         61.17        10.25 o                         
   5   3   7        316.37        339.57        18.55 o                         
   6   3   7         19.07         36.00        13.63 o                         
  -6   4   7        333.06        268.79        23.11 o                         
  -5   4   7        863.86        828.69        30.28 o                         
  -4   4   7       1509.15       1523.34        23.40 o                         
  -3   4   7        189.02        190.90         9.00 o                         
  -2   4   7       1991.64       2454.30        27.43 o                         
  -1   4   7       7246.64       6653.61        57.44 o                         
   0   4   7       6433.41       6816.21        61.06 o                         
   1   4   7       6456.16       5944.11        40.76 o                         
   2   4   7       4161.49       5303.23        55.29 o                         
   3   4   7        138.56         89.46        10.90 o                         
   4   4   7        438.02        413.70        19.62 o                         
   5   4   7         15.32          8.55         9.41 o                         
   6   4   7        181.85        237.54        25.89 o                         
  -6   5   7         27.79         45.09        15.62 o                         
  -5   5   7         51.36         39.98         9.69 o                         
  -4   5   7         56.45         77.49         8.56 o                         
  -3   5   7        148.58        251.13        12.83 o                         
  -2   5   7        428.00        555.91        14.43 o                         
  -1   5   7       3066.64       3477.25        47.47 o                         
   0   5   7        449.78        584.79        15.55 o                         
   1   5   7       1691.24       1296.56        18.92 o                         
   2   5   7        276.61        309.00         9.91 o                         
   3   5   7         14.26         32.01         7.04 o                         
   4   5   7        136.73        138.02        13.00 o                         
   5   5   7         47.77         54.83        11.01 o                         
   6   5   7         15.58         36.91        16.33 o                         
  -6   6   7         60.30         49.51        14.34 o                         
  -5   6   7       1310.95       1108.76        31.54 o                         
  -4   6   7         67.40        103.03         8.57 o                         
  -3   6   7       1400.00       1153.91        21.89 o                         
  -2   6   7       5106.49       5414.70        68.18 o                         
  -1   6   7         39.67        111.22        10.32 o                         
   0   6   7        129.34        149.62         8.57 o                         
   1   6   7       5115.41       5128.15        42.32 o                         
   2   6   7        143.22        145.70         7.86 o                         
   3   6   7        285.81        226.21        13.74 o                         
   4   6   7         35.68         46.72         9.02 o                         
   5   6   7         84.66         88.86        14.22 o                         
   6   6   7          8.28         69.42        18.18 o                         
  -6   7   7          1.27         27.39        14.95 o                         
  -5   7   7        132.84        146.17        15.05 o                         
  -4   7   7       1762.81       1953.77        34.98 o                         
  -3   7   7         91.77        151.39         9.59 o                         
  -2   7   7       7878.48       8467.77        77.78 o                         
  -1   7   7        265.60        207.54        12.80 o                         
   0   7   7          5.17         17.03         5.43 o                         
   1   7   7          4.25         27.50         5.43 o                         
   2   7   7         99.93         74.46         9.51 o                         
   3   7   7         29.65         34.17         7.69 o                         
   4   7   7        665.66        747.93        23.25 o                         
   5   7   7         17.80         27.30        12.48 o                         
   6   7   7          2.23         24.35        19.37 o                         
  -6   8   7          0.31         31.82        15.23 o                         
  -5   8   7        302.89        276.36        18.23 o                         
  -4   8   7        196.85        159.80        11.15 o                         
  -3   8   7         45.50         65.57        10.10 o                         
  -2   8   7       1016.72       1016.14        28.15 o                         
  -1   8   7        190.60        236.74        15.61 o                         
   0   8   7       2622.19       2533.32        34.05 o                         
   1   8   7        501.71        714.85        25.83 o                         
   2   8   7       1724.59       1568.49        34.95 o                         
   3   8   7          4.20         18.68        10.04 o                         
   4   8   7        154.49        211.22        16.44 o                         
   5   8   7          5.19          8.63        12.56 o                         
  -6   9   7        176.26        241.07        34.11 o                         
  -5   9   7        227.88        266.70        18.41 o                         
  -4   9   7         79.32         73.42         9.87 o                         
  -3   9   7        634.76        608.25        22.31 o                         
  -2   9   7        354.45        377.80        19.58 o                         
  -1   9   7       1580.05       2341.85        43.33 o                         
   0   9   7       4880.33       4498.37        62.64 o                         
   1   9   7       1168.91       1192.80        26.27 o                         
   2   9   7       2204.84       2130.97        41.51 o                         
   3   9   7         61.03         44.08        11.31 o                         
   4   9   7        801.09        989.37        33.10 o                         
   5   9   7        317.03        264.21        21.05 o                         
  -6  10   7        646.95        692.57        48.96 o                         
  -5  10   7        233.16        219.27        21.25 o                         
  -4  10   7        305.21        272.19        15.12 o                         
  -3  10   7         76.32        105.86        12.94 o                         
  -2  10   7        588.35        450.09        29.84 o                         
  -1  10   7        374.70        407.08        20.01 o                         
   0  10   7       1722.76       1597.53        28.29 o                         
   1  10   7         79.80         86.44        11.20 o                         
   2  10   7         74.07         82.39        12.86 o                         
   3  10   7        184.96        215.88        16.82 o                         
   4  10   7         75.46         51.44        12.66 o                         
   5  10   7         92.53         75.30        15.35 o                         
  -5  11   7         69.75        140.27        23.09 o                         
  -4  11   7       1444.26       1224.04        33.11 o                         
  -3  11   7         12.75         17.98        10.25 o                         
  -2  11   7         13.22          6.73        13.17 o                         
  -1  11   7       1563.39       1641.17        35.78 o                         
   0  11   7        128.82        113.63        10.39 o                         
   1  11   7        126.30        128.13        13.93 o                         
   2  11   7          0.81         17.86        12.80 o                         
   3  11   7        127.77        186.86        16.57 o                         
   4  11   7        222.80        234.98        19.03 o                         
   5  11   7        118.53        117.42        17.46 o                         
  -5  12   7        386.71        328.22        30.18 o                         
  -4  12   7        139.56        169.17        15.41 o                         
  -3  12   7       2836.16       2887.83        55.82 o                         
  -2  12   7         51.66         61.25        11.43 o                         
  -1  12   7        321.30        383.73        20.96 o                         
   0  12   7        415.68        438.61        22.43 o                         
   1  12   7       2669.27       2482.59        49.24 o                         
   2  12   7        289.28        285.14        25.69 o                         
   3  12   7       2474.91       2345.16        54.72 o                         
   4  12   7         34.96         41.55        12.97 o                         
   5  12   7          3.07          4.28        12.88 o                         
  -5  13   7        210.55        158.38        26.01 o                         
  -4  13   7         15.18         10.05         9.64 o                         
  -3  13   7        255.84        262.39        18.51 o                         
  -2  13   7        184.83        165.22        14.21 o                         
  -1  13   7        695.05        841.19        32.62 o                         
   0  13   7       1548.46       1461.12        42.96 o                         
   1  13   7        355.72        337.13        21.78 o                         
   2  13   7        164.77        151.01        18.92 o                         
   3  13   7         53.54         64.45        13.48 o                         
   4  13   7         20.62         40.61        13.28 o                         
  -5  14   7        126.04        104.15        23.74 o                         
  -4  14   7        168.11        166.45        17.68 o                         
  -3  14   7        870.83        860.96        31.18 o                         
  -2  14   7        263.16        285.10        20.91 o                         
  -1  14   7        258.86        286.11        19.81 o                         
   0  14   7        319.06        285.94        20.12 o                         
   1  14   7        652.41        688.28        31.38 o                         
   2  14   7        260.76        320.24        25.86 o                         
   3  14   7         13.65         61.05        15.61 o                         
   4  14   7        196.08        168.71        19.30 o                         
  -4  15   7        548.25        427.79        26.51 o                         
  -3  15   7         90.22         77.72        15.64 o                         
  -2  15   7        205.47        215.13        20.22 o                         
  -1  15   7        475.76        390.94        24.23 o                         
   0  15   7          7.99          6.36         9.81 o                         
   1  15   7         97.85        110.55        22.35 o                         
   2  15   7        191.61        222.24        22.23 o                         
   3  15   7        352.54        428.17        27.78 o                         
   4  15   7        389.06        310.90        28.48 o                         
  -4  16   7        211.16        246.45        22.01 o                         
  -3  16   7         47.56         23.64        13.62 o                         
  -2  16   7        517.82        534.73        29.10 o                         
  -1  16   7         88.51         90.23        15.45 o                         
   0  16   7         72.67         94.12        17.21 o                         
   1  16   7          1.82         43.98        21.68 o                         
   2  16   7         16.20         29.91        16.34 o                         
   3  16   7        496.81        526.01        31.33 o                         
  -3  17   7          3.68          6.85        12.98 o                         
  -2  17   7        277.56        267.70        23.17 o                         
  -1  17   7        331.16        258.11        21.93 o                         
   0  17   7        348.19        365.09        27.95 o                         
   1  17   7        465.45        447.96        31.04 o                         
   2  17   7        148.50        117.30        20.23 o                         
   3  17   7         32.66         67.00        19.52 o                         
  -3  18   7        106.79        164.45        20.69 o                         
  -2  18   7         23.48         27.04        14.57 o                         
  -1  18   7        303.99        333.68        29.06 o                         
   0  18   7        389.42        264.32        26.40 o                         
   1  18   7          0.03         42.27        16.26 o                         
   2  18   7        440.98        437.41        27.89 o                         
  -2  19   7         67.92         70.17        20.81 o                         
  -1  19   7        993.43       1045.20        48.62 o                         
   0  19   7        254.08        247.43        25.36 o                         
   1  19   7        313.47        266.69        27.21 o                         
   0  20   7        171.45        186.86        23.50 o                         
  -6   0   8         53.06         37.62        14.64 o                         
  -5   0   8          5.79         10.12        17.50 o                         
  -4   0   8       1087.51       1119.93        43.45 o                         
  -3   0   8        402.50        809.53        44.83 o                         
  -2   0   8        633.81        516.60        37.92 o                         
  -1   0   8       5568.38       5126.74        57.47 o                         
   0   0   8          8.63          3.56        10.44 o                         
   1   0   8       1747.70       1368.76        23.76 o                         
   2   0   8        408.05        391.67        16.54 o                         
   3   0   8       6096.26       6702.62       147.67 o                         
   4   0   8        236.75        315.21        20.63 o                         
   5   0   8        129.64        132.52        26.34 o                         
   6   0   8        221.55        209.14        33.36 o                         
  -6   1   8        154.83        125.58        16.30 o                         
  -5   1   8        513.60        614.95        24.32 o                         
  -4   1   8        126.86        158.45        12.83 o                         
  -3   1   8        343.40        308.76        10.65 o                         
  -2   1   8       1878.69       2126.11        44.97 o                         
  -1   1   8          1.93        163.48         6.69 o                         
   0   1   8       3816.23       3824.26        38.63 o                         
   1   1   8         30.09         20.06         3.67 o                         
   2   1   8        155.51         76.74         7.11 o                         
   3   1   8        362.83        329.87        14.55 o                         
   4   1   8          6.63         14.18         6.14 o                         
   5   1   8        311.40        281.80        22.02 o                         
   6   1   8         53.53         41.24        15.46 o                         
  -6   2   8        531.55        515.21        27.96 o                         
  -5   2   8        566.16        568.81        24.15 o                         
  -4   2   8       1527.00       1395.97        45.84 o                         
  -3   2   8        692.91        640.46        18.30 o                         
  -2   2   8       1785.98       1668.14        21.63 o                         
  -1   2   8       8374.42       7464.61        57.60 o                         
   0   2   8       5225.91       6040.80        48.67 o                         
   1   2   8        687.35        480.60        10.98 o                         
   2   2   8       2245.08       2001.92        46.63 o                         
   3   2   8         11.45          8.92         6.19 o                         
   4   2   8         71.90         74.35        11.60 o                         
   5   2   8         20.94         25.91        11.84 o                         
   6   2   8         39.91         52.86        14.36 o                         
  -6   3   8        119.87         95.01        14.89 o                         
  -5   3   8        634.28        632.23        25.57 o                         
  -4   3   8         11.71         17.22         6.86 o                         
  -3   3   8        937.89        971.42        18.88 o                         
  -2   3   8        834.05        733.78        15.94 o                         
  -1   3   8       3687.64       4647.76        37.56 o                         
   0   3   8          0.61         19.07         5.82 o                         
   1   3   8        319.20        140.10         7.80 o                         
   2   3   8        638.16        376.88        13.45 o                         
   3   3   8        229.22        187.84        11.28 o                         
   4   3   8       1251.13       1356.66        32.01 o                         
   5   3   8         43.66         48.87        10.93 o                         
   6   3   8         22.37         43.14        14.71 o                         
  -6   4   8          0.00         13.62        14.36 o                         
  -5   4   8        186.47        156.99        15.39 o                         
  -4   4   8        336.77        360.70        14.07 o                         
  -3   4   8        142.29        134.59         8.46 o                         
  -2   4   8       2272.81       2395.31        29.96 o                         
  -1   4   8       1256.62       1448.58        22.69 o                         
   0   4   8       1377.79       1525.64        25.71 o                         
   1   4   8        529.57        614.03        14.29 o                         
   2   4   8        179.69        210.03        10.42 o                         
   3   4   8        251.47        290.59        12.93 o                         
   4   4   8        320.03        331.63        18.12 o                         
   5   4   8         15.52         10.36        10.97 o                         
   6   4   8         19.48         64.65        17.79 o                         
  -6   5   8        373.34        435.43        29.31 o                         
  -5   5   8       1332.42       1307.58        34.04 o                         
  -4   5   8        600.00        552.38        15.05 o                         
  -3   5   8       1707.66       1778.06        28.76 o                         
  -2   5   8       1791.64       1751.05        24.99 o                         
  -1   5   8       2582.95       2838.52        29.52 o                         
   0   5   8        408.62        439.43        15.06 o                         
   1   5   8         11.42         60.45         6.39 o                         
   2   5   8       3098.01       3356.19        35.18 o                         
   3   5   8        713.98        579.06        15.34 o                         
   4   5   8        444.03        417.40        19.76 o                         
   5   5   8         46.80         42.54        10.41 o                         
   6   5   8         10.15         30.28        19.59 o                         
  -6   6   8          1.18          4.40        14.29 o                         
  -5   6   8        339.28        295.81        17.52 o                         
  -4   6   8        331.59        381.12        14.01 o                         
  -3   6   8        897.73        763.69        19.58 o                         
  -2   6   8          8.02         30.81         7.95 o                         
  -1   6   8        151.33        146.21        10.35 o                         
   0   6   8        195.36        111.12         8.89 o                         
   1   6   8        443.77        376.89        12.65 o                         
   2   6   8        127.27        108.17         7.32 o                         
   3   6   8        428.58        380.81        13.22 o                         
   4   6   8        252.13        270.67        16.81 o                         
   5   6   8         90.36         86.08        14.30 o                         
   6   6   8        206.27        236.06        25.94 o                         
  -6   7   8        629.48        536.34        30.51 o                         
  -5   7   8        535.99        401.41        20.97 o                         
  -4   7   8         87.52         77.36         8.91 o                         
  -3   7   8       1765.08       1720.65        30.73 o                         
  -2   7   8        501.54        519.14        19.35 o                         
  -1   7   8       2430.93       2373.37        38.36 o                         
   0   7   8        583.50        576.27        15.22 o                         
   1   7   8       1744.53       1837.03        27.76 o                         
   2   7   8         69.46         30.99         6.22 o                         
   3   7   8        285.12        347.51        15.91 o                         
   4   7   8        173.86        212.36        13.91 o                         
   5   7   8         47.93         67.03        13.49 o                         
  -6   8   8         22.47         58.86        17.56 o                         
  -5   8   8        100.52        141.99        14.84 o                         
  -4   8   8        711.29        636.52        19.87 o                         
  -3   8   8        173.89        184.54        14.19 o                         
  -2   8   8       2150.32       2255.29        39.23 o                         
  -1   8   8       9492.18      10245.88       108.31 o                         
   0   8   8        676.85        703.40        17.18 o                         
   1   8   8        145.29        142.10         9.51 o                         
   2   8   8        916.11        912.94        25.32 o                         
   3   8   8          7.34          0.00        10.72 o                         
   4   8   8        370.00        255.31        18.00 o                         
   5   8   8        145.86        189.53        19.03 o                         
  -6   9   8        586.31        566.63        40.22 o                         
  -5   9   8         71.14         62.15        12.60 o                         
  -4   9   8         16.93         29.22         9.55 o                         
  -3   9   8          5.46          5.75         9.91 o                         
  -2   9   8        140.15        202.93        15.69 o                         
  -1   9   8       1479.20       1529.65        33.63 o                         
   0   9   8        192.80        135.05        10.76 o                         
   1   9   8        209.35        186.43        12.40 o                         
   2   9   8          1.48         17.69        10.60 o                         
   3   9   8        598.82        524.79        23.90 o                         
   4   9   8        290.61        274.66        18.36 o                         
   5   9   8          8.69         36.40        13.23 o                         
  -5  10   8         72.96         67.72        12.84 o                         
  -4  10   8       1428.78       1468.18        33.31 o                         
  -3  10   8        220.51        236.24        16.45 o                         
  -2  10   8       1396.92       1458.96        37.15 o                         
  -1  10   8       1685.39       1465.09        34.15 o                         
   0  10   8        575.00        479.07        18.27 o                         
   1  10   8        214.72        199.94        13.18 o                         
   2  10   8       2763.43       2677.37        49.09 o                         
   3  10   8        145.39        173.73        15.77 o                         
   4  10   8        160.59        106.36        13.76 o                         
   5  10   8         49.28         34.45        12.77 o                         
  -5  11   8        122.08        142.19        18.40 o                         
  -4  11   8        194.06        193.00        13.75 o                         
  -3  11   8       1247.49       1377.79        33.93 o                         
  -2  11   8        775.88        696.35        31.13 o                         
  -1  11   8       1841.11       1760.48        41.64 o                         
   0  11   8       1062.12        932.01        23.04 o                         
   1  11   8         79.40        135.20        15.47 o                         
   2  11   8        163.47        186.25        16.35 o                         
   3  11   8         43.21         38.74        11.91 o                         
   4  11   8        397.28        493.95        25.93 o                         
   5  11   8        116.22         87.26        15.80 o                         
  -5  12   8         58.30        112.57        21.36 o                         
  -4  12   8       1117.30        962.59        31.20 o                         
  -3  12   8        331.76        361.90        20.99 o                         
  -2  12   8        618.95        686.79        26.56 o                         
  -1  12   8         43.42         85.33        13.35 o                         
   0  12   8          6.10          4.81         8.73 o                         
   1  12   8         16.57         19.00        13.74 o                         
   2  12   8        717.64        884.85        33.84 o                         
   3  12   8          6.08          9.87        11.56 o                         
   4  12   8        223.49        188.71        19.88 o                         
  -5  13   8        412.37        492.90        40.15 o                         
  -4  13   8         60.00         60.83        11.57 o                         
  -3  13   8          6.47         16.79        11.05 o                         
  -2  13   8        328.72        314.72        18.66 o                         
  -1  13   8        641.57        552.55        27.08 o                         
   0  13   8       3770.81       3782.97        61.09 o                         
   1  13   8          2.63          3.24        11.58 o                         
   2  13   8        275.55        284.45        23.24 o                         
   3  13   8        147.39        122.04        16.89 o                         
   4  13   8         22.33         50.60        14.70 o                         
  -4  14   8          1.89         23.59        11.29 o                         
  -3  14   8        119.90        103.64        14.50 o                         
  -2  14   8        391.38        407.52        24.04 o                         
  -1  14   8         29.64         39.52        14.30 o                         
   0  14   8         27.17         18.21        10.16 o                         
   1  14   8         31.81         24.99        16.91 o                         
   2  14   8       1327.88       1338.28        47.17 o                         
   3  14   8        111.48         75.69        14.49 o                         
   4  14   8        165.21        112.61        17.49 o                         
  -4  15   8         71.04         54.15        14.29 o                         
  -3  15   8        352.22        356.18        21.88 o                         
  -2  15   8         13.65         25.81        14.57 o                         
  -1  15   8        176.13        170.26        18.52 o                         
   0  15   8        815.11        756.16        34.03 o                         
   1  15   8         27.10         57.62        16.87 o                         
   2  15   8        161.03        137.84        20.56 o                         
   3  15   8          6.83          2.90        13.34 o                         
   4  15   8        521.48        480.97        30.70 o                         
  -4  16   8       1146.59       1078.52        49.75 o                         
  -3  16   8        166.49        201.32        22.64 o                         
  -2  16   8       1329.80       1204.18        41.68 o                         
  -1  16   8        230.55        258.91        21.49 o                         
   0  16   8         80.19        163.32        23.29 o                         
   1  16   8          0.32         24.16        16.13 o                         
   2  16   8        446.21        448.06        31.22 o                         
   3  16   8         84.95         91.96        16.68 o                         
  -3  17   8         22.36         39.42        14.18 o                         
  -2  17   8         16.84         17.05        15.98 o                         
  -1  17   8         14.86         20.94        14.31 o                         
   0  17   8        371.42        455.41        31.29 o                         
   1  17   8        256.15        302.44        30.36 o                         
   2  17   8          8.46         10.65        16.07 o                         
   3  17   8        159.04        160.70        23.76 o                         
  -2  18   8        438.84        464.75        30.67 o                         
  -1  18   8         91.82        105.81        20.61 o                         
   0  18   8         63.65         60.58        17.68 o                         
   1  18   8        181.69        128.43        21.42 o                         
   2  18   8        210.75        251.56        24.93 o                         
  -2  19   8         13.73         24.27        22.06 o                         
  -1  19   8        115.40        162.49        24.79 o                         
   0  19   8         96.24        119.60        20.74 o                         
   1  19   8         46.44         46.52        18.61 o                         
  -6   1   9        445.83        369.19        23.37 o                         
  -5   1   9       1720.48       1791.61        41.25 o                         
  -4   1   9        668.44        684.11        22.55 o                         
  -3   1   9       3661.22       3352.98        45.37 o                         
  -2   1   9        539.71        356.09        14.46 o                         
  -1   1   9          2.18         15.78         4.26 o                         
   0   1   9         91.69        254.84        12.38 o                         
   1   1   9       6238.03       5612.16        85.27 o                         
   2   1   9       3481.79       3109.73        42.29 o                         
   3   1   9       1482.18       1389.44        26.22 o                         
   4   1   9        116.89        118.61        10.17 o                         
   5   1   9        360.58        371.05        24.65 o                         
   6   1   9        224.28        235.73        25.41 o                         
  -6   2   9        122.02         80.56        14.35 o                         
  -5   2   9          0.05         59.34        12.51 o                         
  -4   2   9        163.83        175.25        11.13 o                         
  -3   2   9          0.68          5.89         6.09 o                         
  -2   2   9       2577.37       2627.02        32.10 o                         
  -1   2   9      10969.63      11566.51       103.38 o                         
   0   2   9       2016.21       1998.67        28.43 o                         
   1   2   9         45.75         92.55         5.97 o                         
   2   2   9        302.47        479.45        16.70 o                         
   3   2   9        478.44        416.34        16.38 o                         
   4   2   9        197.65        277.43        17.43 o                         
   5   2   9        491.37        524.07        25.99 o                         
   6   2   9          6.28          8.59        12.17 o                         
  -6   3   9         31.63         34.62        12.84 o                         
  -5   3   9         61.32         67.90        11.35 o                         
  -4   3   9        337.59        363.96        13.64 o                         
  -3   3   9         88.82         92.49         9.00 o                         
  -2   3   9        514.18        517.21        13.57 o                         
  -1   3   9       1503.17       1356.46        17.83 o                         
   0   3   9         56.28          6.28         7.28 o                         
   1   3   9       2256.74       2218.07        26.19 o                         
   2   3   9        102.86         85.85         8.81 o                         
   3   3   9        527.86        490.15        17.70 o                         
   4   3   9        170.56        137.90        13.52 o                         
   5   3   9         21.80         29.45        11.23 o                         
   6   3   9        230.44        189.72        23.38 o                         
  -6   4   9         33.39         30.84        13.11 o                         
  -5   4   9         50.17         21.92        11.16 o                         
  -4   4   9          3.26         17.89         7.55 o                         
  -3   4   9        573.79        617.99        18.29 o                         
  -2   4   9        228.37        332.71        11.69 o                         
  -1   4   9       3668.12       4045.42        51.63 o                         
   0   4   9       9328.87       9053.24        69.26 o                         
   1   4   9       4355.29       4038.34        41.24 o                         
   2   4   9         23.77         34.23         7.57 o                         
   3   4   9        284.68        311.09        14.18 o                         
   4   4   9        576.31        627.92        24.46 o                         
   5   4   9         11.33         23.83        10.54 o                         
   6   4   9         25.23         42.60        17.14 o                         
  -6   5   9        127.81        164.19        22.13 o                         
  -5   5   9       1103.23       1039.97        31.30 o                         
  -4   5   9        412.85        364.15        13.32 o                         
  -3   5   9        231.03        167.67        11.19 o                         
  -2   5   9         77.67         48.39         6.43 o                         
  -1   5   9        744.46        650.18        16.19 o                         
   0   5   9        282.67        308.33        13.46 o                         
   1   5   9         74.29         82.44         8.40 o                         
   2   5   9        163.89        157.36         9.57 o                         
   3   5   9        366.60        375.72        14.16 o                         
   4   5   9         26.29         30.78         9.98 o                         
   5   5   9          9.96         20.07        12.85 o                         
  -6   6   9        113.94         57.45        21.54 o                         
  -5   6   9        361.21        423.81        21.35 o                         
  -4   6   9        743.41        737.71        19.30 o                         
  -3   6   9          0.05          0.00         6.26 o                         
  -2   6   9        693.35        826.86        20.24 o                         
  -1   6   9        234.62        132.42         8.36 o                         
   0   6   9       2268.42       2271.92        33.08 o                         
   1   6   9        828.46        951.74        20.13 o                         
   2   6   9         69.01         75.83         7.39 o                         
   3   6   9         11.21         27.78         5.69 o                         
   4   6   9         68.48         64.57        11.45 o                         
   5   6   9         11.19         26.03        12.63 o                         
  -6   7   9         40.75         44.63        16.30 o                         
  -5   7   9        360.05        332.10        19.77 o                         
  -4   7   9       2393.97       2309.11        34.45 o                         
  -3   7   9       1008.62        947.25        23.95 o                         
  -2   7   9        309.34        382.48        17.74 o                         
  -1   7   9        566.97        434.77        18.39 o                         
   0   7   9       1530.21       1472.08        27.40 o                         
   1   7   9       1089.49       1232.78        23.12 o                         
   2   7   9        766.01        747.72        19.42 o                         
   3   7   9        191.63        209.36        13.78 o                         
   4   7   9        167.01        211.75        17.79 o                         
   5   7   9        343.47        345.33        23.03 o                         
  -6   8   9       1111.14       1051.29        41.97 o                         
  -5   8   9         43.12         62.69        11.94 o                         
  -4   8   9         40.97         71.71         9.89 o                         
  -3   8   9        305.56        338.74        17.10 o                         
  -2   8   9        893.96       1083.93        28.48 o                         
  -1   8   9       1245.47       1325.98        31.07 o                         
   0   8   9       3613.41       3343.92        41.69 o                         
   1   8   9        935.93        845.31        20.49 o                         
   2   8   9        149.75        145.64        12.72 o                         
   3   8   9        311.45        314.55        19.37 o                         
   4   8   9        684.04        753.28        28.41 o                         
   5   8   9        268.15        250.16        20.56 o                         
  -6   9   9        338.30        305.24        25.42 o                         
  -5   9   9        573.39        595.49        26.95 o                         
  -4   9   9         97.05        109.89        11.26 o                         
  -3   9   9        898.42        952.28        28.99 o                         
  -2   9   9        642.70        621.93        23.59 o                         
  -1   9   9       1059.45        992.81        28.61 o                         
   0   9   9          8.48          5.51         7.71 o                         
   1   9   9       1854.61       1897.56        41.77 o                         
   2   9   9       2298.29       2244.39        40.87 o                         
   3   9   9        173.48        131.67        15.38 o                         
   4   9   9        511.31        525.54        24.50 o                         
   5   9   9         83.03         88.78        15.81 o                         
  -5  10   9        119.98        155.07        17.38 o                         
  -4  10   9        313.90        284.91        17.47 o                         
  -3  10   9         10.00         10.88        10.60 o                         
  -2  10   9        231.90        166.70        14.63 o                         
  -1  10   9        912.64       1021.27        30.03 o                         
   0  10   9       1643.31       1510.13        32.52 o                         
   1  10   9        537.98        414.87        19.95 o                         
   2  10   9          0.31         31.41        11.72 o                         
   3  10   9       1952.10       1855.08        44.11 o                         
   4  10   9         19.20         50.55        12.84 o                         
   5  10   9         75.68         69.18        15.97 o                         
  -5  11   9        189.62        212.69        17.30 o                         
  -4  11   9        351.10        290.61        16.40 o                         
  -3  11   9        196.36        244.82        17.59 o                         
  -2  11   9         36.83         28.05        13.31 o                         
  -1  11   9          7.99          3.85        10.48 o                         
   0  11   9          2.60          7.60         7.78 o                         
   1  11   9        396.40        305.94        18.36 o                         
   2  11   9       1289.59       1121.30        33.56 o                         
   3  11   9         35.07         52.87        13.17 o                         
   4  11   9        111.69        124.99        15.61 o                         
   5  11   9        216.84        200.41        20.33 o                         
  -5  12   9         66.58        113.97        27.51 o                         
  -4  12   9          0.30         23.56         9.84 o                         
  -3  12   9        550.33        507.18        22.73 o                         
  -2  12   9        207.38        170.50        16.08 o                         
  -1  12   9         31.91         37.56        12.41 o                         
   0  12   9       2101.87       2101.50        40.61 o                         
   1  12   9        107.07        105.76        14.46 o                         
   2  12   9        231.62        250.96        20.07 o                         
   3  12   9        108.10        175.46        17.19 o                         
   4  12   9        149.68        197.81        19.04 o                         
  -5  13   9        558.38        453.32        39.58 o                         
  -4  13   9         24.46         35.35        16.37 o                         
  -3  13   9        224.44        242.66        18.03 o                         
  -2  13   9        115.24        122.57        13.97 o                         
  -1  13   9        111.50        104.65        12.81 o                         
   0  13   9         78.24         91.76        11.91 o                         
   1  13   9        140.97        146.45        27.00 o                         
   2  13   9         33.91         56.62        15.12 o                         
   3  13   9          6.76         47.75        14.19 o                         
   4  13   9        223.81        195.95        20.39 o                         
  -4  14   9          9.50         31.55        12.15 o                         
  -3  14   9         64.15         98.54        14.31 o                         
  -2  14   9          0.01          9.07        11.07 o                         
  -1  14   9        440.88        370.21        21.86 o                         
   0  14   9         28.65         22.13        11.46 o                         
   1  14   9        266.50        269.21        28.18 o                         
   2  14   9         15.75         40.83        14.90 o                         
   3  14   9        160.81        147.38        19.26 o                         
   4  14   9          0.10          4.17        13.57 o                         
  -4  15   9        183.05        261.95        22.40 o                         
  -3  15   9        316.81        335.89        21.72 o                         
  -2  15   9         99.05        111.78        17.08 o                         
  -1  15   9        292.68        202.54        18.11 o                         
   0  15   9        242.41        231.61        20.95 o                         
   1  15   9         21.19         24.92        16.64 o                         
   2  15   9         10.82         17.13        14.80 o                         
   3  15   9         54.67         26.33        14.61 o                         
  -3  16   9        957.64        881.91        37.36 o                         
  -2  16   9        227.25        247.00        22.63 o                         
  -1  16   9        629.57        669.41        29.60 o                         
   0  16   9        322.75        341.85        24.64 o                         
   1  16   9         91.91         97.22        20.36 o                         
   2  16   9          7.87         12.88        15.69 o                         
   3  16   9         25.88         55.77        16.37 o                         
  -3  17   9         14.19         43.15        14.55 o                         
  -2  17   9         19.73          3.68        13.36 o                         
  -1  17   9         50.71         56.91        21.36 o                         
   0  17   9          3.68         19.51        16.95 o                         
   1  17   9         81.86        126.41        29.04 o                         
   2  17   9         50.90         36.55        16.39 o                         
  -2  18   9        366.92        360.47        32.48 o                         
  -1  18   9       1060.18       1143.77        45.67 o                         
   0  18   9         85.35         72.14        18.64 o                         
   1  18   9         62.82        108.32        22.28 o                         
   2  18   9        106.57        105.32        18.26 o                         
  -1  19   9        259.75        214.79        26.44 o                         
   0  19   9        262.37        269.46        42.43 o                         
   1  19   9         86.39        151.23        22.39 o                         
  -6   0  10        477.57        496.74        38.00 o                         
  -5   0  10        150.45        142.34        20.07 o                         
  -4   0  10       1042.97       1083.49        52.52 o                         
  -3   0  10        450.55        435.63        40.85 o                         
  -2   0  10         56.02        119.69        14.49 o                         
  -1   0  10         59.70         27.26         8.37 o                         
   0   0  10       1401.72       1250.69        37.86 o                         
   1   0  10          9.76         13.16         5.24 o                         
   2   0  10       3684.61       3206.29       112.12 o                         
   3   0  10         39.81         35.92        10.98 o                         
   4   0  10        591.92        511.94        27.29 o                         
   5   0  10          1.98         49.04        30.42 o                         
   6   0  10         48.39         55.82        22.43 o                         
  -6   1  10         79.18         85.66        15.19 o                         
  -5   1  10         52.94        101.69        13.64 o                         
  -4   1  10        372.58        399.70        17.97 o                         
  -3   1  10        257.07        310.87        17.70 o                         
  -2   1  10         45.50         34.44         7.26 o                         
  -1   1  10       2026.44       1625.91        51.46 o                         
   0   1  10        260.53        313.76        14.75 o                         
   1   1  10       1338.29       1182.43        24.46 o                         
   2   1  10        365.96        318.44        12.29 o                         
   3   1  10        256.85        333.79        14.52 o                         
   4   1  10        102.78        138.64        12.22 o                         
   5   1  10        592.94        612.10        32.94 o                         
   6   1  10          0.27         15.65        20.80 o                         
  -6   2  10         10.85          3.95        12.50 o                         
  -5   2  10         81.48        101.31        13.82 o                         
  -4   2  10       1169.70       1150.98        30.51 o                         
  -3   2  10          7.01          6.98         7.24 o                         
  -2   2  10       2091.29       2165.92        34.26 o                         
  -1   2  10       2009.47       1924.81        40.66 o                         
   0   2  10       7212.24       7539.72        57.48 o                         
   1   2  10        561.78        509.17        10.86 o                         
   2   2  10       1204.94        940.15        25.19 o                         
   3   2  10       1547.84       1532.90        30.56 o                         
   4   2  10        406.16        405.63        19.16 o                         
   5   2  10        144.55        150.66        15.18 o                         
  -6   3  10        198.84        255.59        27.85 o                         
  -5   3  10        243.16        293.62        18.85 o                         
  -4   3  10       2750.29       2824.09        53.48 o                         
  -3   3  10       2896.44       2978.28        34.89 o                         
  -2   3  10       2951.63       2715.40        47.77 o                         
  -1   3  10        133.37        239.12         8.44 o                         
   0   3  10          0.40         93.75         9.94 o                         
   1   3  10         22.31         19.27         5.05 o                         
   2   3  10        129.83        119.31        10.60 o                         
   3   3  10         41.96         41.22         8.60 o                         
   4   3  10         46.95         42.83        10.76 o                         
   5   3  10         12.65         20.83        10.38 o                         
  -6   4  10          8.96         38.17        18.54 o                         
  -5   4  10        406.01        508.77        25.41 o                         
  -4   4  10         82.79        104.52        10.04 o                         
  -3   4  10        514.69        512.17        17.29 o                         
  -2   4  10        728.49        582.75        15.31 o                         
  -1   4  10        826.39        844.03        17.95 o                         
   0   4  10         11.38         51.56         8.44 o                         
   1   4  10        224.74        144.60         8.94 o                         
   2   4  10         71.13         78.38         8.95 o                         
   3   4  10        151.39        142.77        11.04 o                         
   4   4  10        479.60        416.93        20.68 o                         
   5   4  10        437.34        439.55        23.49 o                         
  -6   5  10         13.05         40.03        19.14 o                         
  -5   5  10        597.36        513.69        23.09 o                         
  -4   5  10        114.78        142.99         9.68 o                         
  -3   5  10          2.91          7.12         8.23 o                         
  -2   5  10       2139.08       1836.57        38.10 o                         
  -1   5  10       2143.66       2415.34        37.48 o                         
   0   5  10          3.84          7.29         7.49 o                         
   1   5  10          1.24          0.00         7.30 o                         
   2   5  10        407.76        369.46        15.69 o                         
   3   5  10        835.76        831.75        22.73 o                         
   4   5  10         10.00         14.00         9.42 o                         
   5   5  10        167.65        178.58        18.26 o                         
  -6   6  10         56.64         74.84        19.42 o                         
  -5   6  10        109.62        143.87        14.48 o                         
  -4   6  10        141.36        140.74        10.64 o                         
  -3   6  10         45.00         62.63        11.91 o                         
  -2   6  10        461.71        436.03        14.15 o                         
  -1   6  10         44.11        137.85         9.33 o                         
   0   6  10        171.55        139.40        11.11 o                         
   1   6  10          3.00         27.90         7.81 o                         
   2   6  10         57.49         54.31         8.33 o                         
   3   6  10        525.25        471.45        17.13 o                         
   4   6  10       1570.72       1517.64        37.01 o                         
   5   6  10        128.56         79.66        15.04 o                         
  -6   7  10         39.63         66.90        20.70 o                         
  -5   7  10         12.55         42.68        11.75 o                         
  -4   7  10         71.13         83.83         9.56 o                         
  -3   7  10         24.05         23.97         7.04 o                         
  -2   7  10        105.17        139.13        12.16 o                         
  -1   7  10       2170.42       1963.13        45.89 o                         
   0   7  10       2027.18       1994.36        32.96 o                         
   1   7  10        993.48       1124.47        23.12 o                         
   2   7  10         51.12         44.94         8.03 o                         
   3   7  10        491.42        437.46        17.01 o                         
   4   7  10        105.56        143.20        16.59 o                         
   5   7  10         25.04         34.76        13.15 o                         
  -6   8  10          0.37         15.67        19.69 o                         
  -5   8  10        715.25        817.98        30.37 o                         
  -4   8  10        214.65        178.04        12.24 o                         
  -3   8  10        394.98        396.44        18.96 o                         
  -2   8  10        105.85        182.62        14.18 o                         
  -1   8  10          6.56         38.33        10.76 o                         
   0   8  10         93.08         75.63         9.89 o                         
   1   8  10        653.50        707.45        19.02 o                         
   2   8  10       2074.44       2057.81        38.87 o                         
   3   8  10        191.39        201.15        16.82 o                         
   4   8  10        785.06        711.67        28.50 o                         
   5   8  10         66.81         81.04        14.99 o                         
  -5   9  10          7.89         17.46        13.11 o                         
  -4   9  10        468.28        371.58        16.16 o                         
  -3   9  10        245.77        233.91        16.98 o                         
  -2   9  10          5.87         19.65        11.20 o                         
  -1   9  10         26.72         33.42        11.91 o                         
   0   9  10         55.25         53.66        15.06 o                         
   1   9  10        889.90        895.62        22.32 o                         
   2   9  10          8.23         12.87        12.33 o                         
   3   9  10         34.29         32.09        11.85 o                         
   4   9  10         17.51         43.67        12.37 o                         
   5   9  10         23.55         19.58        12.95 o                         
  -5  10  10        171.00        141.07        15.53 o                         
  -4  10  10          9.95         12.19         9.17 o                         
  -3  10  10          8.49          9.59        10.79 o                         
  -2  10  10       1276.89       1419.44        35.85 o                         
  -1  10  10        696.38        641.09        24.75 o                         
   0  10  10        191.74        224.32        17.35 o                         
   1  10  10          5.51          1.71         9.15 o                         
   2  10  10       1058.86       1012.79        30.00 o                         
   3  10  10        172.14        190.43        17.14 o                         
   4  10  10        177.50        201.23        17.64 o                         
   5  10  10         10.23         23.05        13.40 o                         
  -5  11  10         57.96         63.67        13.61 o                         
  -4  11  10        331.68        364.01        18.50 o                         
  -3  11  10        419.82        442.08        22.55 o                         
  -2  11  10          1.09          9.32        12.38 o                         
  -1  11  10       1543.13       1522.45        38.24 o                         
   0  11  10        136.64        154.73        16.43 o                         
   1  11  10         43.36         38.08        15.55 o                         
   2  11  10        497.42        501.72        24.24 o                         
   3  11  10        225.56        186.44        17.62 o                         
   4  11  10         11.65         62.77        14.39 o                         
  -5  12  10          4.10         10.08        14.39 o                         
  -4  12  10        164.52        199.29        14.69 o                         
  -3  12  10        453.01        412.05        21.30 o                         
  -2  12  10         78.98         75.59        14.21 o                         
  -1  12  10       1401.25       1407.43        37.83 o                         
   0  12  10        607.85        547.01        22.02 o                         
   1  12  10         84.79         82.85        12.63 o                         
   2  12  10          6.45         12.19        12.10 o                         
   3  12  10        120.08        135.60        16.24 o                         
   4  12  10         81.30         95.03        15.19 o                         
  -4  13  10        124.35        139.66        13.14 o                         
  -3  13  10        106.62        100.98        12.98 o                         
  -2  13  10        134.93        146.69        14.72 o                         
  -1  13  10        173.97        170.74        15.30 o                         
   0  13  10        202.27        191.47        17.83 o                         
   1  13  10        100.57         74.31        18.40 o                         
   2  13  10         12.96         14.76        12.58 o                         
   3  13  10          0.42         19.94        13.52 o                         
   4  13  10          0.71         19.65        12.94 o                         
  -4  14  10         16.22         35.81        11.99 o                         
  -3  14  10        126.04        148.02        14.41 o                         
  -2  14  10        197.02        201.48        17.19 o                         
  -1  14  10         36.60          7.55        10.66 o                         
   0  14  10       1199.57       1068.93        39.06 o                         
   1  14  10         37.49         38.04        36.14 o                         
   2  14  10        470.24        361.45        27.74 o                         
   3  14  10          4.73         38.16        13.69 o                         
  -4  15  10         13.48         29.20        11.85 o                         
  -3  15  10         34.99         46.18        12.62 o                         
  -2  15  10         57.58         33.46        12.45 o                         
  -1  15  10        255.78        249.66        19.04 o                         
   0  15  10        242.42        293.83        32.64 o                         
   1  15  10          3.18          6.28        17.12 o                         
   2  15  10        204.15        215.19        23.82 o                         
   3  15  10         19.51         46.76        15.44 o                         
  -3  16  10        131.33        154.11        16.56 o                         
  -2  16  10        873.64        859.62        35.78 o                         
  -1  16  10          0.44          8.60        14.60 o                         
   0  16  10          0.88         41.04        19.05 o                         
   1  16  10        175.33        215.40        27.41 o                         
   2  16  10          7.48         29.58        15.61 o                         
   3  16  10        827.60        785.62        38.77 o                         
  -3  17  10          0.06         11.86        12.97 o                         
  -2  17  10         68.69         43.72        14.52 o                         
  -1  17  10         10.30          0.00        19.00 o                         
   0  17  10        384.60        411.74        33.88 o                         
   1  17  10        136.96        122.35        22.94 o                         
   2  17  10         60.33         67.84        18.28 o                         
  -2  18  10         36.66         62.47        24.12 o                         
  -1  18  10         67.98        103.44        18.54 o                         
   0  18  10          6.85         37.57        17.62 o                         
   1  18  10          4.17         29.18        22.88 o                         
   0  19  10         82.24         94.00        20.32 o                         
  -6   1  11         55.66         55.12        14.04 o                         
  -5   1  11          0.26         28.96         8.97 o                         
  -4   1  11         10.81         22.21        10.63 o                         
  -3   1  11        328.90        270.39        13.19 o                         
  -2   1  11        856.71        904.63        24.65 o                         
  -1   1  11        767.08        880.60        26.91 o                         
   0   1  11       1178.57       1063.79        26.47 o                         
   1   1  11       1587.41       1592.99        31.45 o                         
   2   1  11         11.58         21.67         7.94 o                         
   3   1  11        669.22        623.12        19.30 o                         
   4   1  11         12.19         13.98         8.60 o                         
   5   1  11          6.66          1.18        16.65 o                         
  -6   2  11         14.51         23.39        12.37 o                         
  -5   2  11        121.49        173.50        16.06 o                         
  -4   2  11        316.21        336.20        17.90 o                         
  -3   2  11       2443.65       2459.11        58.97 o                         
  -2   2  11        375.37        342.98        15.38 o                         
  -1   2  11         63.69         36.22         4.07 o                         
   0   2  11      13752.56      14940.36       115.69 o                         
   1   2  11        520.84        382.06        12.29 o                         
   2   2  11        201.93        238.93        12.16 o                         
   3   2  11        208.62        215.09        13.25 o                         
   4   2  11        375.07        392.05        19.32 o                         
   5   2  11        350.35        287.97        18.69 o                         
  -6   3  11          0.03         17.06        16.49 o                         
  -5   3  11        123.36        115.27        14.28 o                         
  -4   3  11        388.22        439.47        21.38 o                         
  -3   3  11         40.10         42.46         8.16 o                         
  -2   3  11          2.75          4.71         7.58 o                         
  -1   3  11         80.88        306.58         9.45 o                         
   0   3  11       6030.81       5249.01        66.01 o                         
   1   3  11        367.87        256.72         9.28 o                         
   2   3  11        859.52        846.13        24.50 o                         
   3   3  11        459.84        422.59        17.99 o                         
   4   3  11        468.33        415.08        21.24 o                         
   5   3  11        139.00        149.95        15.48 o                         
  -6   4  11        230.48        264.49        26.61 o                         
  -5   4  11       1056.48        910.21        33.00 o                         
  -4   4  11        425.95        420.16        18.23 o                         
  -3   4  11        458.77        517.18        17.90 o                         
  -2   4  11        474.22        282.57        22.96 o                         
  -1   4  11        599.59        520.49        16.70 o                         
   0   4  11       1941.25       1793.31        32.65 o                         
   1   4  11       3576.16       3781.05        41.96 o                         
   2   4  11        664.22        551.90        17.36 o                         
   3   4  11        298.02        273.80        15.39 o                         
   4   4  11        216.00        177.65        15.07 o                         
   5   4  11        497.36        472.93        26.85 o                         
  -6   5  11        159.51        178.42        24.05 o                         
  -5   5  11        199.78        166.99        15.31 o                         
  -4   5  11        267.16        223.83        13.09 o                         
  -3   5  11        450.56        468.13        17.05 o                         
  -2   5  11        938.99        872.59        23.38 o                         
  -1   5  11        824.63        722.95        20.17 o                         
   0   5  11        477.14        395.43        16.68 o                         
   1   5  11          0.11         11.56         6.72 o                         
   2   5  11        154.48        255.60        12.90 o                         
   3   5  11         99.77        103.91        10.77 o                         
   4   5  11         55.24         51.19        11.06 o                         
   5   5  11         25.92         43.12        13.29 o                         
  -6   6  11         98.84         96.93        21.14 o                         
  -5   6  11       2299.28       2156.83        47.01 o                         
  -4   6  11        576.20        614.79        20.08 o                         
  -3   6  11       2831.97       2832.78        46.36 o                         
  -2   6  11         52.98         60.43         7.62 o                         
  -1   6  11        620.01        634.38        18.66 o                         
   0   6  11         97.38        129.33        11.36 o                         
   1   6  11          7.99         22.13         8.43 o                         
   2   6  11         23.49         10.77         7.83 o                         
   3   6  11        861.23        885.71        23.44 o                         
   4   6  11       1081.12       1269.48        38.83 o                         
   5   6  11        170.82        140.88        17.18 o                         
  -6   7  11         63.74         49.32        18.76 o                         
  -5   7  11          0.00         41.26        11.35 o                         
  -4   7  11        996.89        997.30        24.40 o                         
  -3   7  11        206.00        212.33        14.57 o                         
  -2   7  11         50.75         38.59        11.43 o                         
  -1   7  11        531.77        399.52        14.61 o                         
   0   7  11       3575.76       3529.98        45.60 o                         
   1   7  11        128.90        228.64        13.08 o                         
   2   7  11       1128.37       1117.13        22.80 o                         
   3   7  11         20.61         42.64         8.04 o                         
   4   7  11        946.64        808.42        34.74 o                         
   5   7  11         26.21         86.40        16.63 o                         
  -5   8  11        184.23        175.13        16.55 o                         
  -4   8  11        333.79        283.52        14.20 o                         
  -3   8  11        679.42        783.95        25.20 o                         
  -2   8  11        156.58        192.53        16.73 o                         
  -1   8  11       1912.20       1599.41        34.02 o                         
   0   8  11        205.31        197.17        13.14 o                         
   1   8  11         35.64         80.54        10.25 o                         
   2   8  11        628.57        657.04        26.06 o                         
   3   8  11         16.83         33.93         9.80 o                         
   4   8  11         99.67         83.46        14.74 o                         
   5   8  11         21.57         11.28        12.75 o                         
  -5   9  11       1092.82       1081.95        39.37 o                         
  -4   9  11          3.51         18.44         8.63 o                         
  -3   9  11        616.83        665.03        24.27 o                         
  -2   9  11        177.51        141.48        14.84 o                         
  -1   9  11          1.51         22.83        11.20 o                         
   0   9  11       2501.75       2375.84        38.74 o                         
   1   9  11       1579.26       1601.99        32.45 o                         
   2   9  11         88.12        124.17        13.49 o                         
   3   9  11        272.36        270.66        19.73 o                         
   4   9  11          0.14         19.27        10.84 o                         
   5   9  11          0.87          3.62        13.58 o                         
  -5  10  11         66.74         77.69        15.77 o                         
  -4  10  11         25.36         36.85         9.94 o                         
  -3  10  11          3.21         20.79        10.56 o                         
  -2  10  11         38.95         38.52        11.96 o                         
  -1  10  11         58.05         47.67        11.94 o                         
   0  10  11       1456.84       1546.71        35.97 o                         
   1  10  11         71.76        105.47        13.08 o                         
   2  10  11       1797.84       1911.26        40.65 o                         
   3  10  11         23.30         20.52        11.08 o                         
   4  10  11        408.18        422.52        23.75 o                         
  -5  11  11          0.32         22.34        13.21 o                         
  -4  11  11          0.10         10.89         9.04 o                         
  -3  11  11        691.32        685.87        27.77 o                         
  -2  11  11          2.26         24.94        12.69 o                         
  -1  11  11          7.66         21.24        11.51 o                         
   0  11  11        650.10        652.48        27.87 o                         
   1  11  11        107.67        131.11        13.39 o                         
   2  11  11         24.54         45.55        11.13 o                         
   3  11  11        226.31        183.24        17.84 o                         
   4  11  11         28.60         54.73        13.90 o                         
  -5  12  11        577.83        555.82        29.45 o                         
  -4  12  11         59.32         74.42        11.57 o                         
  -3  12  11        773.49        699.46        28.56 o                         
  -2  12  11          1.03          1.79        12.34 o                         
  -1  12  11        473.61        414.40        22.64 o                         
   0  12  11        525.91        551.85        26.62 o                         
   1  12  11        147.30        162.58        16.24 o                         
   2  12  11         35.81         44.36        12.34 o                         
   3  12  11          5.05         24.51        11.98 o                         
   4  12  11        478.95        513.74        28.19 o                         
  -4  13  11         12.90         15.76         9.90 o                         
  -3  13  11         29.78         22.44        10.44 o                         
  -2  13  11        342.78        338.79        22.70 o                         
  -1  13  11        903.38        889.39        29.14 o                         
   0  13  11         85.15        121.19        12.48 o                         
   1  13  11        389.79        324.58        24.28 o                         
   2  13  11         41.36         62.97        15.22 o                         
   3  13  11        332.05        326.82        24.65 o                         
   4  13  11         91.17         74.82        19.43 o                         
  -4  14  11        146.17        120.25        14.50 o                         
  -3  14  11        241.41        218.98        16.41 o                         
  -2  14  11        399.13        455.24        23.77 o                         
  -1  14  11        203.53        185.24        16.25 o                         
   0  14  11         90.88        127.20        16.56 o                         
   1  14  11          0.30         33.56        18.10 o                         
   2  14  11          1.11         22.03        13.39 o                         
   3  14  11        280.74        342.49        26.21 o                         
  -4  15  11        164.86        235.40        22.05 o                         
  -3  15  11         11.33          2.61        11.05 o                         
  -2  15  11          0.94          0.00        11.56 o                         
  -1  15  11          1.07         10.06        10.23 o                         
   0  15  11        931.89        871.44        38.29 o                         
   1  15  11         20.81          5.16        17.25 o                         
   2  15  11        399.74        414.11        28.18 o                         
   3  15  11       1043.29       1022.01        43.11 o                         
  -3  16  11         44.69         44.13        12.52 o                         
  -2  16  11        180.42        232.89        21.29 o                         
  -1  16  11         96.87         77.79        16.82 o                         
   0  16  11          8.15         10.84        17.49 o                         
   1  16  11        317.33        243.05        27.71 o                         
   2  16  11        321.64        372.10        27.70 o                         
  -2  17  11         78.50         67.63        18.35 o                         
  -1  17  11        511.02        439.57        32.73 o                         
   0  17  11        263.93        294.09        30.21 o                         
   1  17  11        121.24        136.72        23.68 o                         
   2  17  11          0.08         11.43        16.96 o                         
  -2  18  11        562.22        584.35        35.86 o                         
  -1  18  11        526.11        551.31        37.76 o                         
   0  18  11         52.38         57.97        21.89 o                         
   1  18  11          7.90         16.86        19.15 o                         
  -6   0  12        368.57        385.25        40.39 o                         
  -5   0  12        132.47        170.04        25.55 o                         
  -4   0  12      10886.80      10911.96       141.70 o                         
  -3   0  12       1913.75       2135.08        56.22 o                         
  -2   0  12        299.56        375.09        21.37 o                         
  -1   0  12       3629.17       3508.62        79.37 o                         
   0   0  12        830.39        969.23        33.32 o                         
   1   0  12       6358.28       6401.74        82.78 o                         
   2   0  12       7773.10       7661.07       104.94 o                         
   3   0  12         30.89         59.94        13.07 o                         
   4   0  12          0.65          0.00        16.85 o                         
   5   0  12          5.95         43.96        19.64 o                         
  -6   1  12        208.74        245.83        23.46 o                         
  -5   1  12         40.75         31.06        13.14 o                         
  -4   1  12        381.75        291.36        19.81 o                         
  -3   1  12          5.37         10.25         9.68 o                         
  -2   1  12        413.86        328.93        16.58 o                         
  -1   1  12        134.18        118.50         9.47 o                         
   0   1  12          2.58         47.59         9.74 o                         
   1   1  12         66.65         38.57         8.34 o                         
   2   1  12         96.03         99.99         9.71 o                         
   3   1  12          0.11         14.83         8.30 o                         
   4   1  12          0.41         19.10        10.15 o                         
   5   1  12          3.32         24.36        13.25 o                         
  -6   2  12         83.49         68.58        27.36 o                         
  -5   2  12         24.06         28.95        12.98 o                         
  -4   2  12       2179.47       2234.90        78.28 o                         
  -3   2  12         19.08         19.31         7.10 o                         
  -2   2  12        642.47        577.28        20.70 o                         
  -1   2  12         40.81         59.80         5.54 o                         
   0   2  12       1373.73       1075.87        28.25 o                         
   1   2  12        709.91        576.95        15.85 o                         
   2   2  12        178.79        188.15        10.77 o                         
   3   2  12        392.60        361.87        16.74 o                         
   4   2  12         29.22         54.03        10.25 o                         
   5   2  12        268.50        259.68        23.21 o                         
  -6   3  12        275.50        240.92        23.84 o                         
  -5   3  12        138.84        139.34        24.30 o                         
  -4   3  12        483.67        464.45        21.50 o                         
  -3   3  12         38.37         37.57         7.35 o                         
  -2   3  12       2765.26       2159.34        53.98 o                         
  -1   3  12        126.63         92.66         5.80 o                         
   0   3  12          4.07         25.51         6.43 o                         
   1   3  12       3251.45       3270.35        68.64 o                         
   2   3  12       1300.67       1117.91        25.32 o                         
   3   3  12        223.03        239.97        14.59 o                         
   4   3  12        119.77        159.43        13.50 o                         
   5   3  12        226.06        209.74        18.54 o                         
  -6   4  12          9.95         33.05        21.55 o                         
  -5   4  12        441.28        521.38        30.81 o                         
  -4   4  12        284.64        301.50        15.95 o                         
  -3   4  12        178.05        162.98        10.18 o                         
  -2   4  12        264.40        315.48        13.81 o                         
  -1   4  12        289.66        257.31        10.53 o                         
   0   4  12        122.17        119.60        11.25 o                         
   1   4  12        217.78        185.43        10.23 o                         
   2   4  12         54.06         36.22         7.73 o                         
   3   4  12         13.85         20.69         8.97 o                         
   4   4  12          6.67         13.45        10.43 o                         
   5   4  12          7.82         32.87        12.93 o                         
  -6   5  12        228.66        179.67        25.82 o                         
  -5   5  12        705.94        662.38        34.45 o                         
  -4   5  12       1022.52        935.96        23.99 o                         
  -3   5  12        630.40        685.91        21.36 o                         
  -2   5  12       3210.49       3132.15        46.75 o                         
  -1   5  12         35.93         15.27         7.36 o                         
   0   5  12        506.63        425.43        18.17 o                         
   1   5  12         94.59         82.60         9.11 o                         
   2   5  12       2604.11       2498.61        53.32 o                         
   3   5  12         38.30         40.92         9.37 o                         
   4   5  12        197.72        188.03        16.69 o                         
   5   5  12         40.56         38.81        12.61 o                         
  -6   6  12         92.27         92.15        20.73 o                         
  -5   6  12        211.10        235.91        21.36 o                         
  -4   6  12          0.16         14.90        13.55 o                         
  -3   6  12        136.99        173.13        12.21 o                         
  -2   6  12        804.25        861.85        28.90 o                         
  -1   6  12        622.57        590.79        19.55 o                         
   0   6  12         21.64         11.82         9.07 o                         
   1   6  12       7950.05       8460.08       125.22 o                         
   2   6  12         24.83         37.29         8.51 o                         
   3   6  12        379.69        345.29        16.89 o                         
   4   6  12          0.03         11.93        11.54 o                         
   5   6  12         58.01         70.79        16.81 o                         
  -5   7  12        534.38        550.48        28.98 o                         
  -4   7  12         74.81         64.65         9.16 o                         
  -3   7  12          8.46         28.35         8.97 o                         
  -2   7  12       1156.02       1197.95        39.25 o                         
  -1   7  12        770.53        730.86        20.14 o                         
   0   7  12         92.42        117.42        11.42 o                         
   1   7  12        284.69        207.19        13.08 o                         
   2   7  12        250.40        284.16        14.81 o                         
   3   7  12         14.97         16.88         9.47 o                         
   4   7  12        152.10        114.71        15.38 o                         
   5   7  12        173.47        172.27        18.57 o                         
  -5   8  12         43.58         68.49        15.09 o                         
  -4   8  12          5.89         17.06         9.14 o                         
  -3   8  12        265.83        292.78        17.36 o                         
  -2   8  12         63.95         74.23        13.57 o                         
  -1   8  12        566.15        536.89        16.93 o                         
   0   8  12       1508.85       1588.39        32.57 o                         
   1   8  12        457.13        419.64        17.96 o                         
   2   8  12        469.25        443.03        17.84 o                         
   3   8  12         91.32        108.19        12.40 o                         
   4   8  12        415.05        463.99        26.11 o                         
   5   8  12        453.31        510.09        32.16 o                         
  -5   9  12         26.60         21.13        13.06 o                         
  -4   9  12         17.45         49.19         9.41 o                         
  -3   9  12        348.16        271.20        16.82 o                         
  -2   9  12        345.19        349.27        21.06 o                         
  -1   9  12       1028.42        760.30        25.72 o                         
   0   9  12        474.26        505.01        19.93 o                         
   1   9  12          8.77         24.28         9.97 o                         
   2   9  12          2.71         16.65         9.84 o                         
   3   9  12          5.32         19.03        10.14 o                         
   4   9  12        257.64        273.61        21.24 o                         
  -5  10  12         39.64         18.74        12.83 o                         
  -4  10  12        684.71        695.20        23.82 o                         
  -3  10  12        105.41        146.64        14.52 o                         
  -2  10  12        599.17        593.72        27.44 o                         
  -1  10  12        200.41        180.69        16.45 o                         
   0  10  12        507.06        604.57        22.60 o                         
   1  10  12        220.83        217.75        14.67 o                         
   2  10  12         35.82         41.56        10.87 o                         
   3  10  12         11.18         34.70        12.15 o                         
   4  10  12         13.83         28.18        12.13 o                         
  -5  11  12        498.73        473.61        29.30 o                         
  -4  11  12        424.57        390.31        19.83 o                         
  -3  11  12       1842.58       1793.81        43.33 o                         
  -2  11  12        508.54        489.88        25.67 o                         
  -1  11  12         74.25         77.32        13.25 o                         
   0  11  12         89.56         59.17        14.34 o                         
   1  11  12        705.36        655.61        23.47 o                         
   2  11  12       1226.04       1305.03        35.52 o                         
   3  11  12        740.90        711.92        31.04 o                         
   4  11  12        251.35        184.73        22.89 o                         
  -4  12  12          4.43         46.95        11.65 o                         
  -3  12  12          9.12         30.55        13.94 o                         
  -2  12  12         11.50         42.58        14.08 o                         
  -1  12  12        576.47        540.11        25.87 o                         
   0  12  12        322.57        290.05        20.88 o                         
   1  12  12        214.70        213.74        18.02 o                         
   2  12  12          2.41         28.66        10.21 o                         
   3  12  12        459.68        446.60        25.52 o                         
   4  12  12         57.48         62.59        15.56 o                         
  -4  13  12        139.12        108.07        14.04 o                         
  -3  13  12        136.88        139.30        17.14 o                         
  -2  13  12        664.12        689.13        31.16 o                         
  -1  13  12       2142.06       2240.18        50.06 o                         
   0  13  12         10.52         30.05        14.30 o                         
   1  13  12        286.51        225.06        21.78 o                         
   2  13  12        187.75        195.35        20.66 o                         
   3  13  12          0.22         26.15        12.37 o                         
  -4  14  12         19.30         28.00        11.80 o                         
  -3  14  12        146.96        112.03        14.28 o                         
  -2  14  12        621.19        568.52        27.10 o                         
  -1  14  12         56.45         56.15        12.12 o                         
   0  14  12       1672.33       1584.60        46.34 o                         
   1  14  12        221.65        233.96        25.41 o                         
   2  14  12         40.64         60.25        16.64 o                         
   3  14  12        372.09        275.21        23.80 o                         
  -3  15  12          1.37          0.00        11.42 o                         
  -2  15  12        552.64        645.58        29.66 o                         
  -1  15  12        459.64        499.73        27.92 o                         
   0  15  12          0.02         44.34        17.61 o                         
   1  15  12         73.63         65.14        18.95 o                         
   2  15  12        462.51        508.79        31.08 o                         
   3  15  12         66.75         67.44        19.15 o                         
  -3  16  12          9.31          3.35        12.13 o                         
  -2  16  12        401.48        415.71        28.59 o                         
  -1  16  12         14.13         37.51        16.94 o                         
   0  16  12          5.04         43.34        34.01 o                         
   1  16  12        305.12        361.66        32.29 o                         
   2  16  12          0.87          6.41        17.91 o                         
  -2  17  12         81.03         87.20        19.03 o                         
  -1  17  12         35.87         12.17        16.04 o                         
   0  17  12        299.64        265.52        33.58 o                         
   1  17  12        274.72        290.78        31.47 o                         
  -1  18  12        360.94        348.95        35.74 o                         
   0  18  12          8.42          0.00        18.23 o                         
  -6   1  13         13.04         32.30        15.90 o                         
  -5   1  13        416.82        432.88        26.22 o                         
  -4   1  13       1058.96       1138.35        36.41 o                         
  -3   1  13        491.12        447.57        21.58 o                         
  -2   1  13        480.02        535.27        20.81 o                         
  -1   1  13       1082.75        923.86        41.23 o                         
   0   1  13       1327.29       1072.97        28.42 o                         
   1   1  13        457.75        592.41        19.52 o                         
   2   1  13         13.95          4.52         7.81 o                         
   3   1  13        174.82        184.11        14.13 o                         
   4   1  13        150.65        168.04        16.69 o                         
   5   1  13         72.91         82.85        16.54 o                         
  -6   2  13        412.57        366.01        29.13 o                         
  -5   2  13        478.84        463.12        26.85 o                         
  -4   2  13       2711.21       2885.27        62.52 o                         
  -3   2  13          0.44         13.57        10.94 o                         
  -2   2  13          4.13         15.54         9.58 o                         
  -1   2  13        430.07        366.43        21.90 o                         
   0   2  13        174.35        123.52        11.85 o                         
   1   2  13        927.81        871.49        34.29 o                         
   2   2  13        400.48        397.39        15.02 o                         
   3   2  13        131.36        139.80        11.84 o                         
   4   2  13        226.52        207.07        16.94 o                         
   5   2  13        111.29        120.02        19.25 o                         
  -6   3  13          2.63          4.86        15.64 o                         
  -5   3  13          7.42         15.57        13.85 o                         
  -4   3  13        245.29        198.12        21.85 o                         
  -3   3  13       2630.01       2680.16        48.78 o                         
  -2   3  13        591.37        441.97        18.76 o                         
  -1   3  13        853.47        773.93        26.73 o                         
   0   3  13       2756.23       2494.61        67.72 o                         
   1   3  13        104.20         75.84         5.59 o                         
   2   3  13        454.70        396.55        15.02 o                         
   3   3  13       1074.26       1077.86        26.89 o                         
   4   3  13         22.64         41.04        11.15 o                         
   5   3  13        412.08        329.70        23.58 o                         
  -6   4  13        984.76       1004.93        45.05 o                         
  -5   4  13        714.58        734.00        36.24 o                         
  -4   4  13        791.39        840.36        35.93 o                         
  -3   4  13       3019.09       3073.41        49.42 o                         
  -2   4  13       3365.95       3096.02        66.32 o                         
  -1   4  13         63.85         86.78         7.31 o                         
   0   4  13       4790.32       4638.53        65.97 o                         
   1   4  13        778.56        849.69        26.41 o                         
   2   4  13        249.70        342.73        15.02 o                         
   3   4  13       1365.52       1350.75        43.87 o                         
   4   4  13          4.60         30.15        10.10 o                         
   5   4  13        196.55        234.68        21.15 o                         
  -6   5  13         36.19         29.91        17.78 o                         
  -5   5  13        591.79        576.00        32.95 o                         
  -4   5  13        890.88        971.57        27.69 o                         
  -3   5  13        919.60        964.19        28.98 o                         
  -2   5  13        186.03        209.36        11.96 o                         
  -1   5  13        677.83        693.62        20.79 o                         
   0   5  13          8.19         15.44         8.90 o                         
   1   5  13        416.40        519.35        18.46 o                         
   2   5  13        220.45        264.48        14.90 o                         
   3   5  13         73.45         70.40         9.88 o                         
   4   5  13          0.08          3.11         9.75 o                         
   5   5  13         32.27         35.88        13.20 o                         
  -5   6  13        648.77        690.32        32.27 o                         
  -4   6  13        901.08        866.43        27.32 o                         
  -3   6  13        227.55        260.47        16.24 o                         
  -2   6  13        431.84        430.07        22.04 o                         
  -1   6  13        260.90        233.87        14.23 o                         
   0   6  13        374.54        332.29        17.36 o                         
   1   6  13       1805.28       1876.53        34.25 o                         
   2   6  13          2.12          8.32         8.16 o                         
   3   6  13        100.55        112.00        11.59 o                         
   4   6  13         85.77        109.78        15.67 o                         
   5   6  13         91.37        136.80        18.40 o                         
  -5   7  13         64.10         56.35        18.16 o                         
  -4   7  13        192.74        165.50        14.34 o                         
  -3   7  13       2288.00       2376.22        44.01 o                         
  -2   7  13        162.64        218.97        14.25 o                         
  -1   7  13       1073.98        958.37        24.46 o                         
   0   7  13        246.12        228.10        14.92 o                         
   1   7  13         87.31        137.00        11.26 o                         
   2   7  13         85.49         90.65        10.59 o                         
   3   7  13        138.25        184.61        15.63 o                         
   4   7  13          5.55          0.00        11.52 o                         
  -5   8  13        337.70        328.61        24.24 o                         
  -4   8  13        333.91        276.13        17.21 o                         
  -3   8  13        137.30        177.15        15.87 o                         
  -2   8  13       2842.09       2980.79        55.65 o                         
  -1   8  13        299.82        182.93        11.99 o                         
   0   8  13        256.67        275.41        15.92 o                         
   1   8  13          0.08          0.00         8.72 o                         
   2   8  13        569.92        667.95        22.04 o                         
   3   8  13          0.26         13.73         9.18 o                         
   4   8  13         10.35         34.70        12.87 o                         
  -5   9  13          0.89         26.88        13.42 o                         
  -4   9  13        134.09        123.89        13.90 o                         
  -3   9  13         11.94          0.59        10.80 o                         
  -2   9  13       2271.15       2337.42        50.65 o                         
  -1   9  13        589.77        538.35        22.23 o                         
   0   9  13       9927.75      10293.81       106.12 o                         
   1   9  13         38.46         52.49        10.10 o                         
   2   9  13          1.12         10.53        10.02 o                         
   3   9  13        223.93        204.30        17.90 o                         
   4   9  13        347.91        361.72        23.88 o                         
  -5  10  13         95.84         89.77        16.03 o                         
  -4  10  13        182.48        142.47        15.12 o                         
  -3  10  13         35.18         45.83        12.16 o                         
  -2  10  13        317.29        317.77        21.80 o                         
  -1  10  13       1484.48       1589.10        37.66 o                         
   0  10  13        272.72        267.02        15.78 o                         
   1  10  13        346.70        348.48        18.38 o                         
   2  10  13        227.99        256.14        17.24 o                         
   3  10  13         53.09         51.97        13.74 o                         
   4  10  13         18.39         11.76        11.08 o                         
  -5  11  13         33.50         50.83        14.79 o                         
  -4  11  13         32.38         18.17        11.23 o                         
  -3  11  13         30.59         45.67        12.79 o                         
  -2  11  13          0.14         27.88        12.51 o                         
  -1  11  13        621.78        691.39        28.91 o                         
   0  11  13          0.07          0.00         9.01 o                         
   1  11  13        108.18        157.72        13.92 o                         
   2  11  13         25.01         28.25        10.96 o                         
   3  11  13        398.16        389.11        24.22 o                         
   4  11  13          1.66          8.26        14.45 o                         
  -4  12  13        121.55        200.62        18.87 o                         
  -3  12  13         24.64         25.38        13.09 o                         
  -2  12  13          9.32         11.61        13.02 o                         
  -1  12  13          0.03         21.46        13.20 o                         
   0  12  13        116.27        136.20        17.40 o                         
   1  12  13        625.41        600.43        25.93 o                         
   2  12  13         25.94         34.92        10.89 o                         
   3  12  13         94.31        149.43        17.43 o                         
  -4  13  13        146.39        187.93        18.30 o                         
  -3  13  13         42.72         23.33        13.80 o                         
  -2  13  13        728.46        701.34        32.50 o                         
  -1  13  13        402.69        335.69        23.78 o                         
   0  13  13         94.45        145.76        17.10 o                         
   1  13  13        258.91        268.16        22.02 o                         
   2  13  13        237.55        226.02        20.04 o                         
   3  13  13         84.66        142.25        17.96 o                         
  -4  14  13        164.21        247.34        20.38 o                         
  -3  14  13         12.17         15.24        14.14 o                         
  -2  14  13         91.20        133.64        16.77 o                         
  -1  14  13        882.95        836.46        31.80 o                         
   0  14  13        675.30        627.79        35.19 o                         
   1  14  13        124.75        159.34        19.07 o                         
   2  14  13         33.45         56.40        15.63 o                         
   3  14  13         18.18          2.51        14.04 o                         
  -3  15  13        379.77        347.70        22.12 o                         
  -2  15  13       1009.27        802.08        37.32 o                         
  -1  15  13        679.88        676.90        33.17 o                         
   0  15  13        129.40        139.58        20.57 o                         
   1  15  13          3.42         44.78        17.70 o                         
   2  15  13         95.17        137.46        20.40 o                         
  -2  16  13        193.03        235.95        21.71 o                         
  -1  16  13        385.79        311.07        24.49 o                         
   0  16  13        547.57        510.15        37.11 o                         
   1  16  13        134.95         76.80        20.70 o                         
   2  16  13         26.93          6.98        18.82 o                         
  -2  17  13        669.29        588.05        35.89 o                         
  -1  17  13        309.02        344.60        35.32 o                         
   0  17  13        671.86        676.27        43.21 o                         
   1  17  13         78.42         98.47        25.20 o                         
  -6   0  14         27.65         34.88        24.90 o                         
  -5   0  14        483.46        432.31        40.61 o                         
  -4   0  14        148.05        126.83        23.44 o                         
  -3   0  14       2064.37       2133.60        80.13 o                         
  -2   0  14       1664.90       2007.82        88.05 o                         
  -1   0  14       1014.03       1073.00        63.79 o                         
   0   0  14         28.27          5.37        12.79 o                         
   1   0  14         37.35         27.48        13.32 o                         
   2   0  14       1780.70       1809.54        49.67 o                         
   3   0  14         52.51         55.35        16.93 o                         
   4   0  14        307.68        259.56        49.62 o                         
   5   0  14         56.55         16.37        18.66 o                         
  -6   1  14        161.43        214.01        26.91 o                         
  -5   1  14          7.82         16.47        12.33 o                         
  -4   1  14       1570.03       1637.66        43.87 o                         
  -3   1  14        184.03        183.87        16.72 o                         
  -2   1  14       1206.42       1198.22        32.50 o                         
  -1   1  14         51.27         43.37        10.69 o                         
   0   1  14        958.66        928.21        28.16 o                         
   1   1  14         49.91         46.85         9.26 o                         
   2   1  14       1046.14       1056.46        32.98 o                         
   3   1  14        205.42        207.26        15.22 o                         
   4   1  14         72.58        134.91        17.89 o                         
   5   1  14         30.78         11.69        12.67 o                         
  -6   2  14         53.79         28.23        14.57 o                         
  -5   2  14       1046.15        971.11        41.35 o                         
  -4   2  14        195.57        261.26        22.16 o                         
  -3   2  14       6517.45       6567.87        85.90 o                         
  -2   2  14       2409.86       2202.49        40.59 o                         
  -1   2  14          5.30         18.68         8.72 o                         
   0   2  14        245.32        166.40        13.21 o                         
   1   2  14        128.46         93.96        11.08 o                         
   2   2  14        184.32        188.92        13.36 o                         
   3   2  14         51.18         57.81         9.94 o                         
   4   2  14         54.34         85.22        15.07 o                         
   5   2  14         36.74         36.96        14.33 o                         
  -6   3  14        418.68        375.27        29.90 o                         
  -5   3  14          4.67         16.13        13.05 o                         
  -4   3  14        107.62        111.08        17.30 o                         
  -3   3  14       1386.51       1577.27        39.13 o                         
  -2   3  14         75.20         88.83        12.01 o                         
  -1   3  14        216.52        155.51        15.50 o                         
   0   3  14          0.54          5.24         8.44 o                         
   1   3  14        796.03        604.75        25.68 o                         
   2   3  14       1593.31       1341.59        37.89 o                         
   3   3  14        441.54        400.61        17.79 o                         
   4   3  14        219.37        223.95        16.60 o                         
   5   3  14        115.26         60.77        17.94 o                         
  -6   4  14         18.05         52.69        16.95 o                         
  -5   4  14         59.62         72.67        16.80 o                         
  -4   4  14          9.52         44.63        14.58 o                         
  -3   4  14       5696.64       5808.09        70.74 o                         
  -2   4  14        154.54        137.02        12.60 o                         
  -1   4  14         47.96         56.71         6.05 o                         
   0   4  14          3.99         13.08         3.81 o                         
   1   4  14        625.40        674.72        24.77 o                         
   2   4  14        221.90        248.48        13.00 o                         
   3   4  14       1449.60       1537.22        48.74 o                         
   4   4  14          9.14          5.65         9.32 o                         
   5   4  14         77.12         90.98        15.75 o                         
  -5   5  14        545.25        589.13        33.80 o                         
  -4   5  14         92.39         92.24        12.15 o                         
  -3   5  14        221.27        242.17        17.27 o                         
  -2   5  14         78.04         97.46        12.34 o                         
  -1   5  14       2592.49       2551.67        39.02 o                         
   0   5  14       1372.80       1193.73        29.06 o                         
   1   5  14       8283.07       7853.35       118.78 o                         
   2   5  14        359.68        345.21        16.44 o                         
   3   5  14          3.37         27.91         9.43 o                         
   4   5  14         35.45         27.73        12.03 o                         
  -5   6  14       1419.26       1262.02        47.93 o                         
  -4   6  14        289.86        353.41        18.87 o                         
  -3   6  14        693.74        641.73        24.16 o                         
  -2   6  14        972.72        887.49        27.77 o                         
  -1   6  14         74.23         47.22         9.43 o                         
   0   6  14        849.76        766.16        25.67 o                         
   1   6  14          0.62         18.52        11.36 o                         
   2   6  14        722.58        692.51        22.87 o                         
   3   6  14        148.83        160.92        12.89 o                         
   4   6  14         61.82         67.12        13.34 o                         
  -5   7  14          1.16         43.27        14.32 o                         
  -4   7  14         66.16         78.84        12.13 o                         
  -3   7  14        115.04        123.34        13.51 o                         
  -2   7  14       2719.52       2679.04        40.99 o                         
  -1   7  14        137.94        127.89        12.80 o                         
   0   7  14         20.52         33.25        12.42 o                         
   1   7  14        240.48        213.56        13.58 o                         
   2   7  14          0.05          3.43         8.08 o                         
   3   7  14         68.63        100.20        12.67 o                         
   4   7  14        457.33        439.83        27.21 o                         
  -5   8  14         27.54         53.26        13.50 o                         
  -4   8  14        526.38        496.52        25.28 o                         
  -3   8  14        130.17        124.55        14.34 o                         
  -2   8  14       2538.92       2688.80        51.13 o                         
  -1   8  14         10.20         13.29         7.84 o                         
   0   8  14         47.49         55.33        10.62 o                         
   1   8  14          0.02         18.22         8.98 o                         
   2   8  14        299.79        349.67        19.58 o                         
   3   8  14        141.43        158.15        17.31 o                         
   4   8  14         30.54         29.55        13.52 o                         
  -5   9  14          6.05         36.15        13.21 o                         
  -4   9  14        162.24        200.32        18.09 o                         
  -3   9  14          6.09         30.89        12.05 o                         
  -2   9  14        946.02        973.72        34.56 o                         
  -1   9  14        449.09        381.42        16.09 o                         
   0   9  14        419.03        437.65        19.92 o                         
   1   9  14        201.69        189.01        14.01 o                         
   2   9  14        531.14        424.27        21.52 o                         
   3   9  14        140.14        122.64        16.10 o                         
   4   9  14         17.24          5.96        12.47 o                         
  -5  10  14         76.25         78.09        15.86 o                         
  -4  10  14        491.41        410.17        24.55 o                         
  -3  10  14        547.07        629.82        27.54 o                         
  -2  10  14        574.54        648.23        29.51 o                         
  -1  10  14         48.00         47.60        10.91 o                         
   0  10  14       1340.28       1176.39        36.61 o                         
   1  10  14        872.77        797.88        26.01 o                         
   2  10  14        161.47        135.03        14.19 o                         
   3  10  14          6.29          8.19        12.10 o                         
   4  10  14          2.67          6.41        19.19 o                         
  -4  11  14         80.80         87.32        13.45 o                         
  -3  11  14         63.59         77.59        13.46 o                         
  -2  11  14        383.97        362.68        23.61 o                         
  -1  11  14          0.08         11.35        11.18 o                         
   0  11  14        908.33        826.90        31.44 o                         
   1  11  14        218.11        195.05        16.68 o                         
   2  11  14        216.97        239.71        17.87 o                         
   3  11  14        301.89        294.89        22.21 o                         
  -4  12  14          2.15         23.55        12.79 o                         
  -3  12  14        561.66        546.94        27.65 o                         
  -2  12  14         22.01         20.73        12.52 o                         
  -1  12  14       2654.04       2870.07        54.17 o                         
   0  12  14         71.25         85.36        16.32 o                         
   1  12  14          9.91         39.00        11.47 o                         
   2  12  14          1.49         27.33        10.85 o                         
   3  12  14        184.10        333.40        23.87 o                         
  -4  13  14         35.99         64.35        14.36 o                         
  -3  13  14         33.98         25.79        17.23 o                         
  -2  13  14         18.49         37.80        13.29 o                         
  -1  13  14       2262.20       2223.06        52.23 o                         
   0  13  14        214.25        145.87        17.88 o                         
   1  13  14       1571.94       1650.75        48.97 o                         
   2  13  14          2.70         21.36        11.13 o                         
   3  13  14          0.09         34.13        14.38 o                         
  -3  14  14          2.81          0.00        12.66 o                         
  -2  14  14         51.08         47.09        15.06 o                         
  -1  14  14       1166.76        951.97        39.05 o                         
   0  14  14        515.59        487.27        32.68 o                         
   1  14  14          7.61         27.34        17.70 o                         
   2  14  14          0.17         29.22        14.14 o                         
  -3  15  14         22.81         22.87        11.96 o                         
  -2  15  14        245.10        300.68        21.87 o                         
  -1  15  14        485.91        434.05        27.98 o                         
   0  15  14         94.10         68.18        18.61 o                         
   1  15  14          1.14         26.35        16.52 o                         
   2  15  14        166.00        153.73        19.70 o                         
  -2  16  14        423.40        510.67        33.78 o                         
  -1  16  14        103.27         52.70        15.65 o                         
   0  16  14          2.32         39.36        20.11 o                         
   1  16  14        164.15        160.01        22.33 o                         
  -1  17  14        170.70        159.46        28.16 o                         
   0  17  14        963.00        868.64        48.99 o                         
  -5   1  15        744.35        654.09        32.24 o                         
  -4   1  15        113.08        128.28        18.25 o                         
  -3   1  15       2559.91       2615.26        55.44 o                         
  -2   1  15         14.32         22.49        23.59 o                         
  -1   1  15          2.58         13.60        12.73 o                         
   0   1  15         63.03         66.10        12.28 o                         
   1   1  15       1634.08       1749.76        34.49 o                         
   2   1  15       1223.59       1218.24        27.08 o                         
   3   1  15       1089.30       1009.87        30.83 o                         
   4   1  15        212.47        214.32        28.61 o                         
  -5   2  15        181.44        163.54        19.46 o                         
  -4   2  15       3311.49       3015.04        65.81 o                         
  -3   2  15          5.90         30.74        11.98 o                         
  -2   2  15        979.81        893.62        26.70 o                         
  -1   2  15       1493.61       1272.06        79.69 o                         
   0   2  15         45.38         49.39        11.39 o                         
   1   2  15        181.46        156.09        13.85 o                         
   2   2  15        632.96        632.82        20.93 o                         
   3   2  15          9.55         20.35         9.93 o                         
   4   2  15         42.54         62.13        14.44 o                         
  -5   3  15        109.51        143.37        19.75 o                         
  -4   3  15          0.95         23.10        13.55 o                         
  -3   3  15       1462.19       1581.01        39.74 o                         
  -2   3  15        533.50        463.33        20.56 o                         
  -1   3  15         48.61         42.55         7.54 o                         
   0   3  15         95.41         93.11        11.35 o                         
   1   3  15        261.27        232.76        12.65 o                         
   2   3  15        136.39        138.27        12.15 o                         
   3   3  15        488.01        473.66        20.84 o                         
   4   3  15         35.95         18.82        12.72 o                         
  -5   4  15          3.25          0.00        13.49 o                         
  -4   4  15        613.47        741.89        35.24 o                         
  -3   4  15        161.09        206.97        17.63 o                         
  -2   4  15       1479.94       1578.62        34.64 o                         
  -1   4  15       2587.84       2178.74        60.88 o                         
   0   4  15       2464.50       2319.51        49.27 o                         
   1   4  15        148.66        109.85        10.54 o                         
   2   4  15       1652.35       1616.18        48.22 o                         
   3   4  15        483.99        435.70        19.07 o                         
   4   4  15        138.22        125.85        13.07 o                         
  -5   5  15         23.91         39.75        14.61 o                         
  -4   5  15        125.09        171.20        17.88 o                         
  -3   5  15         41.49         36.52        10.37 o                         
  -2   5  15        138.27        115.16        14.71 o                         
  -1   5  15         23.54         27.51         7.75 o                         
   0   5  15         14.51         21.15         7.96 o                         
   1   5  15       3314.32       3336.53        54.13 o                         
   2   5  15         22.32         25.16         8.04 o                         
   3   5  15        106.81        130.43        12.13 o                         
   4   5  15          2.67         16.55        12.09 o                         
  -5   6  15          7.70         43.51        16.02 o                         
  -4   6  15         43.27         52.09        12.90 o                         
  -3   6  15        314.96        302.44        19.03 o                         
  -2   6  15       1653.48       1829.46        35.01 o                         
  -1   6  15        105.46        103.76        12.50 o                         
   0   6  15          4.93         18.99         6.55 o                         
   1   6  15        123.39        115.35        10.88 o                         
   2   6  15         61.16         74.24        10.30 o                         
   3   6  15          5.30         14.99         9.87 o                         
   4   6  15         63.37         38.38        13.92 o                         
  -5   7  15       1426.20       1337.03        45.87 o                         
  -4   7  15        246.63        199.16        17.95 o                         
  -3   7  15        371.02        398.29        20.69 o                         
  -2   7  15         46.14         49.65         9.88 o                         
  -1   7  15        585.39        562.29        25.62 o                         
   0   7  15        114.20        121.44        13.41 o                         
   1   7  15        385.49        356.71        17.45 o                         
   2   7  15         85.84         89.67        10.68 o                         
   3   7  15        573.20        656.05        29.77 o                         
   4   7  15        253.04        242.31        25.67 o                         
  -5   8  15        137.09        211.38        21.29 o                         
  -4   8  15        181.03        254.80        20.54 o                         
  -3   8  15        138.19        108.45        13.24 o                         
  -2   8  15       2690.83       2718.69        53.19 o                         
  -1   8  15        410.63        420.89        24.34 o                         
   0   8  15         37.73         32.19        10.30 o                         
   1   8  15        403.19        447.87        19.65 o                         
   2   8  15        108.57        132.66        13.76 o                         
   3   8  15         32.97         26.39        12.09 o                         
   4   8  15        786.62        773.52        37.84 o                         
  -5   9  15        228.52        153.28        19.11 o                         
  -4   9  15        366.55        371.62        23.60 o                         
  -3   9  15         25.17         46.31        11.76 o                         
  -2   9  15          7.28          9.83        11.42 o                         
  -1   9  15        174.25        189.96        16.61 o                         
   0   9  15        332.61        286.90        17.43 o                         
   1   9  15        213.40        210.25        14.87 o                         
   2   9  15        109.65        107.64        13.81 o                         
   3   9  15         15.75         32.37        11.38 o                         
   4   9  15         49.61         60.69        16.43 o                         
  -4  10  15         53.65         28.20        12.27 o                         
  -3  10  15        410.43        331.95        22.00 o                         
  -2  10  15        200.40        242.33        19.88 o                         
  -1  10  15        508.84        469.73        22.71 o                         
   0  10  15        660.64        571.11        22.88 o                         
   1  10  15        882.12        899.51        27.96 o                         
   2  10  15        153.49        178.53        15.69 o                         
   3  10  15          5.43          6.74        11.76 o                         
  -4  11  15        290.08        334.98        23.49 o                         
  -3  11  15         41.40         58.97        13.58 o                         
  -2  11  15         20.95         28.32        12.28 o                         
  -1  11  15       1360.81       1249.27        36.09 o                         
   0  11  15        333.05        343.49        21.99 o                         
   1  11  15         86.73        108.90        14.23 o                         
   2  11  15          2.69         29.53        11.47 o                         
   3  11  15        239.51        320.58        23.61 o                         
  -4  12  15          0.62          1.74        11.74 o                         
  -3  12  15        367.00        312.48        22.58 o                         
  -2  12  15         18.75         30.62        13.20 o                         
  -1  12  15        389.32        403.22        22.90 o                         
   0  12  15        894.22        907.29        36.60 o                         
   1  12  15         59.34         42.40        12.88 o                         
   2  12  15         81.92        101.60        14.09 o                         
   3  12  15          6.03         12.16        14.31 o                         
  -3  13  15          0.64         10.14        12.73 o                         
  -2  13  15        663.36        720.89        33.98 o                         
  -1  13  15        230.78        306.31        20.44 o                         
   0  13  15          0.03         22.53        15.25 o                         
   1  13  15        107.76         94.86        15.35 o                         
   2  13  15          1.81         20.20        10.98 o                         
  -3  14  15        117.15        116.73        17.39 o                         
  -2  14  15          1.62         15.87        12.89 o                         
  -1  14  15        420.33        453.79        24.87 o                         
   0  14  15       1169.57       1168.46        48.09 o                         
   1  14  15        143.53        204.73        21.13 o                         
   2  14  15          4.81         39.90        18.45 o                         
  -2  15  15         33.40         36.30        13.41 o                         
  -1  15  15        185.65        118.41        17.01 o                         
   0  15  15          9.99         48.50        24.27 o                         
   1  15  15        127.33        132.76        25.38 o                         
  -1  16  15          2.50          6.41        17.39 o                         
   0  16  15        368.74        319.36        29.20 o                         
  -5   0  16       1318.44       1327.20        69.15 o                         
  -4   0  16        230.41        331.41        35.43 o                         
  -3   0  16       2359.50       2372.57       107.14 o                         
  -2   0  16        751.90        614.37        56.04 o                         
  -1   0  16        505.86        591.02        53.70 o                         
   0   0  16        835.66        800.04        32.75 o                         
   1   0  16       3868.58       3728.72        66.58 o                         
   2   0  16         53.24        104.87        18.48 o                         
   3   0  16        534.12        441.77        36.66 o                         
   4   0  16        113.42        161.28        36.97 o                         
  -5   1  16          2.14          3.53        15.56 o                         
  -4   1  16        124.14        147.57        18.61 o                         
  -3   1  16         18.73         60.20        16.30 o                         
  -2   1  16       1438.40       1595.37        60.04 o                         
  -1   1  16        375.57        339.90        47.32 o                         
   0   1  16       1234.25       1193.36        30.14 o                         
   1   1  16         81.42        104.60        12.18 o                         
   2   1  16       4848.84       5363.37        64.87 o                         
   3   1  16         28.24         36.36        11.59 o                         
   4   1  16         27.93         72.31        18.57 o                         
  -5   2  16          1.95         41.36        17.21 o                         
  -4   2  16          3.95         16.19        12.42 o                         
  -3   2  16        228.69        160.34        17.08 o                         
  -2   2  16       1309.63       1223.56        30.92 o                         
  -1   2  16          3.92          1.84        13.13 o                         
   0   2  16          3.92         11.75        11.67 o                         
   1   2  16          5.43         15.92        10.68 o                         
   2   2  16        287.34        314.60        18.62 o                         
   3   2  16        396.89        438.28        22.88 o                         
   4   2  16        170.28        184.76        21.89 o                         
  -5   3  16        383.66        396.54        28.99 o                         
  -4   3  16       1242.96       1372.08        46.73 o                         
  -3   3  16         60.08        116.26        14.91 o                         
  -2   3  16       2014.35       2057.55        48.44 o                         
  -1   3  16         82.07         70.21        12.74 o                         
   0   3  16         39.61         25.48        10.72 o                         
   1   3  16        209.83        174.66        14.31 o                         
   2   3  16        276.54        269.45        17.02 o                         
   3   3  16         85.14         89.90        13.21 o                         
   4   3  16        157.96        197.34        22.54 o                         
  -5   4  16         16.54         24.05        13.76 o                         
  -4   4  16        428.39        424.90        27.82 o                         
  -3   4  16         81.71         92.64        14.03 o                         
  -2   4  16        235.32        203.12        14.95 o                         
  -1   4  16        348.66        301.80        18.70 o                         
   0   4  16          5.17         10.35        11.24 o                         
   1   4  16         58.12         37.94        11.39 o                         
   2   4  16         86.80        105.44        13.88 o                         
   3   4  16        327.43        275.22        18.87 o                         
   4   4  16          0.18          9.81        15.10 o                         
  -5   5  16         29.17         17.86        14.29 o                         
  -4   5  16        513.58        589.49        32.49 o                         
  -3   5  16        117.56        121.39        16.21 o                         
  -2   5  16        963.91        930.98        27.87 o                         
  -1   5  16        286.78        296.99        12.92 o                         
   0   5  16         13.57         26.82         7.12 o                         
   1   5  16       1255.72       1243.78        34.77 o                         
   2   5  16         74.30         68.99        12.67 o                         
   3   5  16          6.64         23.64        10.54 o                         
   4   5  16          0.05         26.93        14.02 o                         
  -5   6  16          0.06          0.00        14.96 o                         
  -4   6  16         12.98         29.20        12.66 o                         
  -3   6  16          0.26         20.77        10.17 o                         
  -2   6  16         59.71         47.05         9.52 o                         
  -1   6  16        520.13        501.26        19.77 o                         
   0   6  16         48.86         47.35         7.47 o                         
   1   6  16       1271.49       1276.79        35.91 o                         
   2   6  16        816.17        714.39        28.87 o                         
   3   6  16          0.01         18.77        14.59 o                         
   4   6  16         22.36         41.33        14.04 o                         
  -5   7  16         62.65         78.99        17.35 o                         
  -4   7  16        117.78         89.80        17.65 o                         
  -3   7  16        358.06        331.30        19.41 o                         
  -2   7  16        959.02        913.43        30.06 o                         
  -1   7  16         94.80        135.82        13.02 o                         
   0   7  16         31.86         55.16        10.96 o                         
   1   7  16          2.30         19.54        11.49 o                         
   2   7  16         16.01         29.59        11.90 o                         
   3   7  16        130.61        191.06        23.18 o                         
   4   7  16        193.42        226.63        25.25 o                         
  -5   8  16        674.23        701.17        35.39 o                         
  -4   8  16         11.44         38.74        13.52 o                         
  -3   8  16        383.49        328.43        19.72 o                         
  -2   8  16        404.62        526.95        25.46 o                         
  -1   8  16        500.72        492.40        19.59 o                         
   0   8  16        162.27        125.96        12.10 o                         
   1   8  16       1399.71       1475.44        39.04 o                         
   2   8  16        140.33        114.13        15.28 o                         
   3   8  16        800.42        773.71        40.09 o                         
  -4   9  16          2.88         33.12        14.17 o                         
  -3   9  16          6.66         41.71        12.30 o                         
  -2   9  16          3.36         17.42        11.80 o                         
  -1   9  16        745.23        771.84        29.12 o                         
   0   9  16        781.32        724.19        26.49 o                         
   1   9  16        201.93        195.01        14.75 o                         
   2   9  16        171.75        182.58        18.12 o                         
   3   9  16         29.34         34.91        16.44 o                         
  -4  10  16         33.15         26.84        11.79 o                         
  -3  10  16        379.95        515.11        25.13 o                         
  -2  10  16        283.83        291.12        20.87 o                         
  -1  10  16          0.69          4.97        12.11 o                         
   0  10  16         52.23         61.38        14.42 o                         
   1  10  16       1521.05       1430.07        38.77 o                         
   2  10  16          6.27         11.11        11.93 o                         
   3  10  16         66.93         76.92        16.70 o                         
  -4  11  16        170.38        165.08        18.51 o                         
  -3  11  16        185.10        189.91        18.35 o                         
  -2  11  16         80.95         80.52        17.37 o                         
  -1  11  16       1190.54       1116.03        37.09 o                         
   0  11  16          4.76         18.11        12.36 o                         
   1  11  16         16.60         24.69        10.84 o                         
   2  11  16         20.80         48.18        12.62 o                         
   3  11  16        128.50        158.02        21.03 o                         
  -3  12  16        326.77        277.00        21.62 o                         
  -2  12  16         10.06         31.44        13.63 o                         
  -1  12  16        328.91        279.01        19.72 o                         
   0  12  16         75.59         98.70        16.50 o                         
   1  12  16        139.26        157.07        21.00 o                         
   2  12  16          3.81         31.35        12.81 o                         
  -3  13  16        107.55         86.22        16.27 o                         
  -2  13  16        223.08        217.67        20.78 o                         
  -1  13  16        169.40        140.76        16.02 o                         
   0  13  16        396.49        320.07        26.76 o                         
   1  13  16        199.23        272.80        24.81 o                         
   2  13  16          2.26          8.51        14.57 o                         
  -2  14  16        101.38        115.94        17.32 o                         
  -1  14  16         80.43         68.63        14.16 o                         
   0  14  16        266.54        218.16        23.45 o                         
   1  14  16        176.51        175.26        25.38 o                         
  -2  15  16         57.74         36.76        14.65 o                         
  -1  15  16          4.35          9.36        14.14 o                         
   0  15  16        826.87        836.51        43.01 o                         
   1  15  16          5.29         17.34        15.33 o                         
  -5   1  17         57.25         62.21        19.19 o                         
  -4   1  17        213.15        312.85        27.71 o                         
  -3   1  17        135.75        233.24        29.33 o                         
  -2   1  17         12.98         52.95        20.63 o                         
  -1   1  17        696.55        716.39        36.49 o                         
   0   1  17        202.58        215.21        15.18 o                         
   1   1  17         28.31         45.66        10.75 o                         
   2   1  17       2449.79       2398.85        44.61 o                         
   3   1  17         32.51         55.91        12.34 o                         
   4   1  17         69.40        100.35        20.96 o                         
  -5   2  17        122.91        117.19        19.50 o                         
  -4   2  17         39.07         63.54        16.30 o                         
  -3   2  17        236.04        197.48        18.85 o                         
  -2   2  17       1202.64        989.36        43.51 o                         
  -1   2  17        673.16        792.17        38.36 o                         
   0   2  17          3.87          4.95        11.13 o                         
   1   2  17          1.18         11.68        11.56 o                         
   2   2  17       1661.81       1579.97        38.52 o                         
   3   2  17        213.36        259.78        19.27 o                         
   4   2  17          2.13         41.10        15.35 o                         
  -5   3  17          0.55         44.23        15.29 o                         
  -4   3  17          3.21          7.54        12.54 o                         
  -3   3  17          0.03         10.20        13.85 o                         
  -2   3  17        327.15        279.52        16.47 o                         
  -1   3  17        123.51        106.76        12.86 o                         
   0   3  17        309.88        326.02        20.76 o                         
   1   3  17        112.41        119.76        13.25 o                         
   2   3  17        186.21        161.12        15.36 o                         
   3   3  17        807.66        827.73        31.74 o                         
   4   3  17          0.00         12.48        22.87 o                         
  -5   4  17         62.50         55.62        17.01 o                         
  -4   4  17        261.07        229.73        22.61 o                         
  -3   4  17         38.58         54.52        12.24 o                         
  -2   4  17        204.19        265.93        16.74 o                         
  -1   4  17        790.64        772.78        28.42 o                         
   0   4  17        112.25        101.47        12.98 o                         
   1   4  17         22.50         25.00        10.73 o                         
   2   4  17        148.74        145.33        15.41 o                         
   3   4  17        967.31        942.57        33.41 o                         
   4   4  17         72.40         45.38        20.89 o                         
  -5   5  17         76.43         90.06        17.49 o                         
  -4   5  17         35.91         42.41        17.24 o                         
  -3   5  17          4.90          2.62        10.64 o                         
  -2   5  17        765.02        741.15        25.48 o                         
  -1   5  17        543.02        516.87        23.13 o                         
   0   5  17        200.82        210.61        16.86 o                         
   1   5  17        559.09        638.30        25.41 o                         
   2   5  17        152.50        187.76        16.71 o                         
   3   5  17        311.96        344.82        27.44 o                         
   4   5  17        167.04        169.21        22.21 o                         
  -5   6  17         44.14         45.65        19.14 o                         
  -4   6  17        254.58        246.44        21.12 o                         
  -3   6  17       1129.33       1118.53        34.43 o                         
  -2   6  17         38.68         44.82         9.41 o                         
  -1   6  17       2112.09       2039.53        38.33 o                         
   0   6  17        276.28        244.80        17.06 o                         
   1   6  17        453.98        499.97        22.57 o                         
   2   6  17        475.98        503.35        24.84 o                         
   3   6  17        256.80        301.49        24.42 o                         
  -4   7  17          0.37         25.59        12.12 o                         
  -3   7  17        225.70        229.16        16.98 o                         
  -2   7  17        474.42        410.93        21.49 o                         
  -1   7  17         17.84         29.98        10.56 o                         
   0   7  17         35.41         65.39        12.09 o                         
   1   7  17        461.62        535.12        25.13 o                         
   2   7  17        698.50        698.67        32.73 o                         
   3   7  17        759.28        734.16        39.68 o                         
  -4   8  17        104.46         97.95        16.36 o                         
  -3   8  17         53.50         47.86        11.69 o                         
  -2   8  17        741.87        738.69        27.23 o                         
  -1   8  17        259.82        302.12        19.08 o                         
   0   8  17         88.86         76.21        12.80 o                         
   1   8  17         15.51         28.08        10.87 o                         
   2   8  17        215.60        196.94        18.87 o                         
   3   8  17         72.76         54.82        17.31 o                         
  -4   9  17         54.79         79.67        13.99 o                         
  -3   9  17        829.36        916.02        31.87 o                         
  -2   9  17          0.14         12.25        11.40 o                         
  -1   9  17       1446.58       1378.80        37.38 o                         
   0   9  17        285.19        296.78        18.02 o                         
   1   9  17         41.44         51.66        12.22 o                         
   2   9  17        176.86        210.39        19.54 o                         
   3   9  17          3.25         20.05        16.81 o                         
  -4  10  17        107.98        114.94        15.95 o                         
  -3  10  17         29.99         76.39        14.17 o                         
  -2  10  17        147.97        126.66        15.75 o                         
  -1  10  17          6.50         24.86        17.57 o                         
   0  10  17        113.71         79.62        15.36 o                         
   1  10  17        344.17        397.65        25.43 o                         
   2  10  17         26.17          6.93        15.71 o                         
   3  10  17          7.59          1.05        15.81 o                         
  -3  11  17         38.11         85.79        15.72 o                         
  -2  11  17        216.02        158.77        17.50 o                         
  -1  11  17        878.85        731.16        33.80 o                         
   0  11  17         48.09         56.45        13.83 o                         
   1  11  17         63.16         88.71        19.50 o                         
   2  11  17          0.28         14.77        12.92 o                         
  -3  12  17        322.31        282.21        22.63 o                         
  -2  12  17        591.76        483.34        27.30 o                         
  -1  12  17       1694.81       1644.35        53.32 o                         
   0  12  17         13.89         39.72        15.99 o                         
   1  12  17         58.57         66.95        16.62 o                         
   2  12  17         82.87         85.54        19.10 o                         
  -2  13  17         34.29         59.38        15.37 o                         
  -1  13  17          5.22          5.95        12.62 o                         
   0  13  17         55.87         41.22        16.93 o                         
   1  13  17         35.74         52.75        21.94 o                         
  -2  14  17         52.12         21.28        13.57 o                         
  -1  14  17        751.61        756.50        33.77 o                         
   0  14  17          8.13         63.65        17.90 o                         
   1  14  17          2.52         64.65        19.62 o                         
  -5   0  18         30.62        122.62        42.46 o                         
  -4   0  18        144.69        246.19        43.59 o                         
  -3   0  18        488.71        647.65        62.70 o                         
  -2   0  18        298.82        318.59        46.01 o                         
  -1   0  18        316.66        297.92        43.78 o                         
   0   0  18       3336.21       3227.34        93.15 o                         
   1   0  18       1116.88       1166.34        48.79 o                         
   2   0  18         10.93         13.93        13.08 o                         
   3   0  18        342.06        356.60        30.93 o                         
   4   0  18        203.16        327.90        40.06 o                         
  -5   1  18        443.20        453.11        35.20 o                         
  -4   1  18        143.89        195.58        30.76 o                         
  -3   1  18         36.77         84.37        23.05 o                         
  -2   1  18         90.95         86.42        23.68 o                         
  -1   1  18        676.50        749.81        42.86 o                         
   0   1  18        108.62        102.91        11.70 o                         
   1   1  18        179.87        187.15        15.78 o                         
   2   1  18        204.63        223.18        16.48 o                         
   3   1  18         23.45         56.01        12.41 o                         
   4   1  18         18.40         25.81        18.88 o                         
  -5   2  18         88.37        166.84        24.01 o                         
  -4   2  18          1.30         41.22        17.70 o                         
  -3   2  18         93.73         93.09        24.93 o                         
  -2   2  18         15.74         21.56        19.31 o                         
  -1   2  18        185.10        202.19        24.30 o                         
   0   2  18         92.63         74.32        14.09 o                         
   1   2  18        589.55        544.91        23.98 o                         
   2   2  18        541.18        546.61        24.34 o                         
   3   2  18        257.49        252.64        19.26 o                         
   4   2  18        119.36        143.29        28.21 o                         
  -5   3  18        113.49        129.50        20.00 o                         
  -4   3  18        570.66        536.86        31.00 o                         
  -3   3  18       1519.39       1539.80        67.15 o                         
  -2   3  18       2852.76       2877.20        73.07 o                         
  -1   3  18        181.20        216.37        20.32 o                         
   0   3  18         27.78         26.86        11.30 o                         
   1   3  18        914.58        873.72        29.28 o                         
   2   3  18         33.67         52.97        11.98 o                         
   3   3  18       2536.59       2402.08        55.74 o                         
  -5   4  18          1.23         18.94        17.32 o                         
  -4   4  18         24.19         45.68        18.24 o                         
  -3   4  18         35.18         72.21        19.35 o                         
  -2   4  18         23.59         19.53        15.91 o                         
  -1   4  18          0.29          0.00        14.66 o                         
   0   4  18         76.09         79.63        13.30 o                         
   1   4  18         14.13         21.60        10.43 o                         
   2   4  18         18.75         41.09        12.15 o                         
   3   4  18        299.41        303.71        23.17 o                         
  -4   5  18        365.25        391.82        32.03 o                         
  -3   5  18        159.76        200.93        20.68 o                         
  -2   5  18         15.48         41.83        14.81 o                         
  -1   5  18        361.48        321.18        23.60 o                         
   0   5  18        272.74        239.62        17.44 o                         
   1   5  18        366.19        386.23        21.13 o                         
   2   5  18          0.74         24.70        13.74 o                         
   3   5  18         49.33         48.56        16.63 o                         
  -4   6  18          2.71         23.98        14.31 o                         
  -3   6  18         37.91         32.04        14.58 o                         
  -2   6  18        527.51        552.92        32.48 o                         
  -1   6  18       1132.35       1137.67        37.76 o                         
   0   6  18        175.49        189.64        16.49 o                         
   1   6  18        343.75        394.16        21.43 o                         
   2   6  18        631.45        615.07        30.56 o                         
   3   6  18         34.16         23.54        14.05 o                         
  -4   7  18          0.21         24.81        17.11 o                         
  -3   7  18        274.67        276.66        25.04 o                         
  -2   7  18          0.91          9.85        13.90 o                         
  -1   7  18         59.53         95.24        15.08 o                         
   0   7  18        282.79        292.74        19.14 o                         
   1   7  18         28.26         80.70        13.08 o                         
   2   7  18         36.46         61.35        13.45 o                         
   3   7  18        258.93        289.17        25.55 o                         
  -4   8  18         35.15         49.75        15.02 o                         
  -3   8  18         48.36         91.47        15.80 o                         
  -2   8  18        454.74        391.59        26.82 o                         
  -1   8  18        386.73        373.10        23.13 o                         
   0   8  18        633.20        599.25        24.29 o                         
   1   8  18        267.77        318.13        19.89 o                         
   2   8  18        507.41        460.03        27.99 o                         
   3   8  18         17.26         45.42        17.12 o                         
  -4   9  18        346.08        318.87        26.11 o                         
  -3   9  18        246.43        278.71        21.60 o                         
  -2   9  18        141.65        113.46        17.91 o                         
  -1   9  18         51.16         91.43        15.49 o                         
   0   9  18          5.22          0.00        12.80 o                         
   1   9  18         41.25         38.85        13.00 o                         
   2   9  18         11.63         24.26        13.32 o                         
  -3  10  18         24.75          8.13        12.62 o                         
  -2  10  18        458.92        481.91        29.87 o                         
  -1  10  18        189.12        315.82        23.41 o                         
   0  10  18       1165.48       1144.57        42.40 o                         
   1  10  18        591.03        590.93        34.60 o                         
   2  10  18         62.78         98.05        16.09 o                         
  -3  11  18        400.83        369.07        26.63 o                         
  -2  11  18        278.37        320.33        25.41 o                         
  -1  11  18        573.23        459.23        28.59 o                         
   0  11  18        182.17        270.72        21.20 o                         
   1  11  18        294.56        339.84        28.12 o                         
   2  11  18        147.94        168.59        19.69 o                         
  -2  12  18         16.22         38.79        15.90 o                         
  -1  12  18        243.05        222.19        22.60 o                         
   0  12  18          1.03          7.06        16.38 o                         
   1  12  18         27.12         62.32        17.05 o                         
  -2  13  18         83.56         65.75        16.60 o                         
  -1  13  18         23.32         70.23        17.24 o                         
   0  13  18        120.16        128.10        21.39 o                         
   1  13  18        124.75        112.41        21.67 o                         
  -4   1  19         44.48         19.66        19.44 o                         
  -3   1  19        436.85        522.10        41.04 o                         
  -2   1  19        572.22        495.91        38.66 o                         
  -1   1  19       2585.85       2733.57        80.76 o                         
   0   1  19         15.23         39.23         9.22 o                         
   1   1  19         64.96         71.91        11.01 o                         
   2   1  19        467.17        484.46        22.93 o                         
   3   1  19          1.59         24.97        12.51 o                         
  -4   2  19        121.45        207.56        30.22 o                         
  -3   2  19         10.56         32.24        22.19 o                         
  -2   2  19        219.19        206.46        28.98 o                         
  -1   2  19          0.68         17.01        15.84 o                         
   0   2  19         56.17         29.06         9.81 o                         
   1   2  19         36.50         78.87        12.99 o                         
   2   2  19        293.68        355.02        27.52 o                         
   3   2  19       1680.89       1664.89        45.55 o                         
  -4   3  19        232.81        232.06        32.13 o                         
  -3   3  19          2.04         50.39        23.63 o                         
  -2   3  19        215.18        238.18        26.49 o                         
  -1   3  19        269.38        258.24        22.38 o                         
   0   3  19         30.22         26.20        11.35 o                         
   1   3  19        405.32        466.06        25.72 o                         
   2   3  19         74.65         57.04        12.53 o                         
   3   3  19         12.30         67.06        20.52 o                         
  -4   4  19        290.62        248.08        31.48 o                         
  -3   4  19          5.14         82.03        24.52 o                         
  -2   4  19        834.09        796.37        42.07 o                         
  -1   4  19        432.60        394.58        26.97 o                         
   0   4  19         31.41         35.56        13.47 o                         
   1   4  19        387.31        398.02        21.71 o                         
   2   4  19        162.64        197.51        18.04 o                         
   3   4  19        506.83        566.53        34.92 o                         
  -4   5  19         70.47         42.40        22.01 o                         
  -3   5  19         13.55         52.00        19.57 o                         
  -2   5  19         16.40         41.38        14.62 o                         
  -1   5  19        899.06        813.65        35.88 o                         
   0   5  19         66.92         79.41        14.29 o                         
   1   5  19         72.32         70.30        12.82 o                         
   2   5  19         46.33         83.02        15.42 o                         
   3   5  19         16.53         61.88        17.50 o                         
  -4   6  19         68.66         72.10        19.78 o                         
  -3   6  19         90.54        108.61        21.39 o                         
  -2   6  19         83.61         58.39        18.10 o                         
  -1   6  19        197.45        286.93        23.42 o                         
   0   6  19        158.20        159.57        16.75 o                         
   1   6  19         58.63         26.27        11.91 o                         
   2   6  19        687.57        749.97        34.32 o                         
   3   6  19        105.25         69.86        16.86 o                         
  -4   7  19        461.79        505.67        37.69 o                         
  -3   7  19       1241.74       1154.67        43.32 o                         
  -2   7  19        509.97        548.89        33.82 o                         
  -1   7  19       1257.36       1326.02        48.32 o                         
   0   7  19         76.65         72.00        12.27 o                         
   1   7  19          0.05          9.89        11.53 o                         
   2   7  19         91.45        148.79        17.93 o                         
   3   7  19         95.14        102.93        16.86 o                         
  -4   8  19          8.06         31.74        17.29 o                         
  -3   8  19        108.18        155.83        20.81 o                         
  -2   8  19        497.13        488.52        30.05 o                         
  -1   8  19          0.89         32.59        14.98 o                         
   0   8  19         21.21         21.48        10.44 o                         
   1   8  19         20.19         41.85        12.76 o                         
   2   8  19         97.79        121.67        16.74 o                         
  -3   9  19          0.33         14.53        14.35 o                         
  -2   9  19        481.43        380.39        27.20 o                         
  -1   9  19       1058.85       1217.89        44.86 o                         
   0   9  19        193.65        134.28        20.10 o                         
   1   9  19        172.53        181.30        18.16 o                         
   2   9  19         58.87        133.57        21.49 o                         
  -3  10  19          3.34         15.65        13.72 o                         
  -2  10  19         43.39         37.10        15.12 o                         
  -1  10  19         63.96         78.59        21.75 o                         
   0  10  19        566.87        614.54        31.41 o                         
   1  10  19         47.83         52.95        16.24 o                         
   2  10  19        125.42        155.64        18.76 o                         
  -2  11  19        111.29        115.63        19.78 o                         
  -1  11  19          0.35          6.53        14.71 o                         
   0  11  19         76.24         43.60        16.10 o                         
   1  11  19        111.35        167.27        23.83 o                         
  -2  12  19          8.84         22.19        15.44 o                         
  -1  12  19        114.19        130.92        19.96 o                         
   0  12  19        250.84        242.51        25.75 o                         
   1  12  19         96.45         86.54        19.76 o                         
  -4   0  20         13.99          5.65        25.09 o                         
  -3   0  20         94.65        129.78        52.68 o                         
  -2   0  20        321.02        283.91        46.83 o                         
  -1   0  20       1072.37        780.25        80.09 o                         
   0   0  20         29.21         44.02        31.84 o                         
   1   0  20        164.24        155.16        21.31 o                         
   2   0  20          0.25          0.00        15.34 o                         
   3   0  20         45.68         80.51        20.09 o                         
  -4   1  20        120.07        127.32        29.84 o                         
  -3   1  20         29.05         79.41        22.91 o                         
  -2   1  20        566.45        449.36        38.93 o                         
  -1   1  20       1234.29       1172.71        56.37 o                         
   0   1  20        109.80        135.25        21.66 o                         
   1   1  20        258.07        344.43        20.50 o                         
   2   1  20          2.47          8.11         9.84 o                         
   3   1  20        207.17        163.40        18.94 o                         
  -4   2  20       1237.52       1171.34        63.77 o                         
  -3   2  20        465.49        565.78        43.98 o                         
  -2   2  20        138.87        123.65        24.72 o                         
  -1   2  20          2.44         10.50        14.29 o                         
   0   2  20         52.13        109.15        19.51 o                         
   1   2  20         95.96         98.14        13.90 o                         
   2   2  20         17.41         27.11        12.78 o                         
   3   2  20          2.13         19.14        16.23 o                         
  -4   3  20         23.07         67.52        22.99 o                         
  -3   3  20         11.42         70.08        20.78 o                         
  -2   3  20         61.55         91.93        20.80 o                         
  -1   3  20         42.94         61.82        17.11 o                         
   0   3  20        309.28        329.64        25.23 o                         
   1   3  20        432.12        471.66        24.05 o                         
   2   3  20         58.05         58.34        13.56 o                         
   3   3  20         24.55         38.28        14.42 o                         
  -4   4  20          0.88         38.49        22.34 o                         
  -3   4  20         87.91        125.55        28.34 o                         
  -2   4  20         71.79        138.29        22.58 o                         
  -1   4  20        256.50        257.88        23.60 o                         
   0   4  20         76.08         54.50        16.80 o                         
   1   4  20         93.73        109.04        15.12 o                         
   2   4  20         50.49         79.90        14.02 o                         
   3   4  20        282.10        303.94        27.72 o                         
  -4   5  20        197.98        269.07        36.03 o                         
  -3   5  20          0.42         22.86        19.73 o                         
  -2   5  20         40.91         14.69        16.63 o                         
  -1   5  20        325.73        280.55        24.06 o                         
   0   5  20       2869.19       2901.23        67.47 o                         
   1   5  20         21.15         34.14        11.96 o                         
   2   5  20        209.24        198.22        20.16 o                         
  -4   6  20        169.51        137.24        23.67 o                         
  -3   6  20       1268.31       1293.94        55.88 o                         
  -2   6  20          5.53         19.24        17.24 o                         
  -1   6  20        553.33        446.54        28.58 o                         
   0   6  20        241.87        155.69        19.14 o                         
   1   6  20          7.51         23.04        11.79 o                         
   2   6  20        105.57        142.73        18.26 o                         
  -3   7  20          5.62         36.36        17.87 o                         
  -2   7  20        130.90        165.07        24.25 o                         
  -1   7  20          8.04         31.87        17.66 o                         
   0   7  20        150.67        132.30        19.58 o                         
   1   7  20        461.44        460.47        24.17 o                         
   2   7  20         30.71         50.50        14.13 o                         
  -3   8  20        479.15        414.19        28.89 o                         
  -2   8  20         12.04         24.23        15.69 o                         
  -1   8  20         30.75         20.58        15.03 o                         
   0   8  20        382.38        455.14        27.50 o                         
   1   8  20          0.02         18.81        12.20 o                         
   2   8  20          2.02          0.00        12.45 o                         
  -3   9  20        299.51        284.36        25.94 o                         
  -2   9  20          4.66         35.78        14.77 o                         
  -1   9  20         34.22         51.71        16.89 o                         
   0   9  20       1074.81        926.73        37.88 o                         
   1   9  20         19.40         52.92        16.03 o                         
  -2  10  20        408.34        426.90        29.64 o                         
  -1  10  20        395.41        353.15        27.73 o                         
   0  10  20        207.85        213.09        21.21 o                         
   1  10  20        106.55        124.10        18.81 o                         
  -2  11  20        565.39        517.88        33.05 o                         
  -1  11  20        149.40        184.24        22.93 o                         
   0  11  20        107.11         89.59        20.84 o                         
  -4   1  21        823.60        778.05        54.22 o                         
  -3   1  21        183.68        219.86        33.53 o                         
  -2   1  21         46.53        100.66        25.57 o                         
  -1   1  21        569.68        609.52        37.48 o                         
   0   1  21         19.95         12.19        19.11 o                         
   1   1  21         39.07         46.84        14.23 o                         
   2   1  21        265.77        277.03        19.30 o                         
  -4   2  21        410.11        350.28        40.08 o                         
  -3   2  21        163.82        217.67        36.23 o                         
  -2   2  21        160.09        195.96        29.21 o                         
  -1   2  21        429.19        374.10        31.15 o                         
   0   2  21         16.19         30.12        13.45 o                         
   1   2  21        163.75        247.83        21.60 o                         
   2   2  21         25.19         28.70        11.99 o                         
  -4   3  21          1.69          9.80        22.25 o                         
  -3   3  21        107.37        193.06        30.34 o                         
  -2   3  21          1.67         61.17        22.58 o                         
  -1   3  21         96.17         78.99        15.94 o                         
   0   3  21        232.98        289.14        22.89 o                         
   1   3  21          2.47         45.65        13.59 o                         
   2   3  21         58.90         97.80        14.34 o                         
  -3   4  21        240.41        294.29        34.74 o                         
  -2   4  21        267.10        217.81        22.65 o                         
  -1   4  21        539.23        548.42        31.92 o                         
   0   4  21        291.69        202.31        21.76 o                         
   1   4  21        119.10        175.86        18.78 o                         
   2   4  21        104.83         94.41        16.75 o                         
  -3   5  21         71.67         48.21        19.75 o                         
  -2   5  21        250.83        220.71        27.18 o                         
  -1   5  21         39.93         86.50        18.39 o                         
   0   5  21         98.94        103.51        18.59 o                         
   1   5  21         39.90         46.06        14.57 o                         
   2   5  21         25.07         12.23        12.88 o                         
  -3   6  21       1137.89       1154.17        54.10 o                         
  -2   6  21          0.34         29.97        26.02 o                         
  -1   6  21        147.83        161.22        24.84 o                         
   0   6  21        312.10        382.46        27.59 o                         
   1   6  21        139.94         86.34        15.28 o                         
   2   6  21          6.33         21.88        14.26 o                         
  -3   7  21         16.21         38.09        17.75 o                         
  -2   7  21        849.05        909.49        48.35 o                         
  -1   7  21        124.83        166.52        22.92 o                         
   0   7  21        366.75        379.26        52.61 o                         
   1   7  21         11.66         21.62        17.21 o                         
  -2   8  21        177.60        165.89        22.78 o                         
  -1   8  21         34.36         30.27        17.12 o                         
   0   8  21         19.17         51.69        16.70 o                         
   1   8  21        388.40        344.77        29.84 o                         
  -2   9  21         23.18         38.19        15.84 o                         
  -1   9  21         21.15         60.32        21.37 o                         
   0   9  21         61.07        100.36        18.92 o                         
   1   9  21        378.88        331.40        30.28 o                         
  -1  10  21        122.32        181.50        21.73 o                         
   0  10  21        434.14        431.73        30.98 o                         
  -3   0  22        245.22        275.88        53.12 o                         
  -2   0  22         32.68        110.18        34.31 o                         
  -1   0  22        217.31        265.29        44.74 o                         
   0   0  22        323.30        453.79        43.65 o                         
   1   0  22        321.63        334.16        39.65 o                         
   2   0  22         10.66          0.00        15.56 o                         
  -3   1  22         33.48        107.44        25.91 o                         
  -2   1  22          4.84         11.16        20.93 o                         
  -1   1  22        112.62         63.15        19.11 o                         
   0   1  22         69.70         77.98        17.23 o                         
   1   1  22        374.10        451.68        30.97 o                         
   2   1  22        125.18         97.91        13.78 o                         
  -3   2  22        144.11        252.68        34.57 o                         
  -2   2  22        178.03        255.69        32.75 o                         
  -1   2  22        192.86        192.67        24.50 o                         
   0   2  22        587.33        476.22        31.61 o                         
   1   2  22         75.72         67.05        15.69 o                         
   2   2  22          0.26         10.06        12.26 o                         
  -3   3  22        492.95        476.80        44.67 o                         
  -2   3  22         83.78         98.07        25.45 o                         
  -1   3  22         84.36        102.58        18.83 o                         
   0   3  22        603.07        647.97        36.18 o                         
   1   3  22         32.45         54.84        15.90 o                         
  -3   4  22        308.76        238.05        32.88 o                         
  -2   4  22        146.90        194.37        26.86 o                         
  -1   4  22          2.34         17.85        15.90 o                         
   0   4  22        189.97        171.30        20.27 o                         
   1   4  22        171.89        203.28        21.41 o                         
  -3   5  22        498.74        411.74        41.56 o                         
  -2   5  22         68.19         92.79        20.74 o                         
  -1   5  22        115.81         78.85        21.23 o                         
   0   5  22       1185.76       1422.29        51.31 o                         
   1   5  22          2.23          5.05        12.47 o                         
  -2   6  22        297.47        337.40        32.75 o                         
  -1   6  22         66.78         61.89        20.63 o                         
   0   6  22         32.29         29.14        16.27 o                         
   1   6  22         23.68         22.10        14.41 o                         
  -2   7  22          0.34         33.96        20.25 o                         
  -1   7  22         76.36        109.77        22.19 o                         
   0   7  22          6.30         31.63        17.16 o                         
  -1   8  22         40.04         57.29        18.40 o                         
   0   8  22         13.81          8.92        22.77 o                         
  -2   1  23         93.49        149.20        27.86 o                         
  -1   1  23          4.20          0.55        15.44 o                         
   0   1  23         80.80         45.97        23.21 o                         
   1   1  23        702.57        710.97        38.55 o                         
  -2   2  23        367.08        409.86        41.33 o                         
  -1   2  23        140.10         89.11        20.96 o                         
   0   2  23        236.82        316.87        27.28 o                         
   1   2  23         83.72         84.64        18.49 o                         
  -2   3  23          3.32         63.15        24.68 o                         
  -1   3  23        108.89        117.70        21.83 o                         
   0   3  23        270.23        242.39        23.34 o                         
   1   3  23         18.13         47.33        20.60 o                         
  -2   4  23        417.21        475.53        43.01 o                         
  -1   4  23        359.18        271.84        25.76 o                         
   0   4  23         32.42         19.44        16.29 o                         
  -2   5  23          3.60         46.57        19.94 o                         
  -1   5  23         21.03         68.34        20.92 o                         
   0   5  23        137.30        162.89        20.87 o                         
  -1   6  23         34.81         73.38        21.40 o                         
   0   6  23         54.61         79.61        20.87 o                         
  -1   0  24        826.21        767.50        58.03 o                         
   0   0  24        861.22        936.28        78.85 o                         
  -1   1  24          0.04         46.24        17.87 o                         
  -1   2  24         30.90          9.59        17.65 o                         
                                                                                
